# Supplementary material for: Placental TLR recognition of salivary and subgingival microbiota is associated with pregnancy complications
Source: Microbiome. 2024 Mar 26;12:64. doi: 10.1186/s40168-024-01761-9 (PMC10964645; doi:10.1186/s40168-024-01761-9)
Supplement: Supplementary file 2 — Additional file 1: Supplemental Table S1. Data supporting Figure 2. Relative abundances of genes and taxa in each group. [file 40168_2024_1761_MOESM1_ESM.xlsx]

## Sheet: Sheet1
	Abundance range (minimum, maximum)			Abundance range (minimum, maximum)									Abundance range (minimum, maximum)			Abundance range (minimum, maximum)
	Healthy	Pre-eclampsia	Pre-term	healthy	pre-eclampsia	pre-term			Level 1	Level2	Level3	Level4	Healthy	Pre-eclampsia	Pre-term	Healthy	Pre-eclampsia	Pre-term
candidate division SR1 bacterium MGEHA	0.0002±0.0004	0.0008±0.0013	0.0003±0.0007	0 , 0.0016	0 , 0.0068	0 , 0.0022		K10407	Genetic Information Processing</b>	>Translation</b>	3267 Messenger RNA Biogenesis [BR:ko03019]	; kinesin light chain	0.0113 ± 0.0003	0.0098 ± 0.0003	0.0072 ± 0.0002	0 , 0.000537	0 , 0.000358	0 , 0.00032
Lactobacillus spp.	0±0.0001	0.0006±0.003	0.0005±0.0012	0 , 0.0007	0 , 0.0177	0 , 0.0054		K14786	Genetic Information Processing</b>	>Translation</b>	3071 Ribosome biogenesis [BR:ko03009]	1; protein RI1	0.0022 ± 0.0001	0.0019 ± 0.0001	0.0026 ± 0.0001	0 , 0.000333	0 , 0.000221	0 , 0.00047
Lactobacillus crispatus	0±0.0001	0.0075±0.0411	0.0029±0.0058	0 , 0.0006	0 , 0.2434	0 , 0.021		K00428	A<b>Metabolism</b>	>Enzyme families</b>	3454 Enzymes [BR:ko01000] Oxidoreductases, 1.11 Acting on a peroxide as acceptor, 1.11.1 Peroxidases, 1.11.1.5 cytochrome-c peroxidase	1.11.1.5; cytochrome c peroxidase [C:1.11.1.5]	0.0011 ± 0	0.0022 ± 0.0001	0.002 ± 0.0001	0 , 0.000173	0 , 0.000326	0 , 0.000293
Lactobacillus paracasei	0.0001±0.0003	0.0001±0.0003	0.0001±0.0004	0 , 0.0015	0 , 0.0013	0 , 0.0019		K00354	A<b>Metabolism</b>	>Enzyme families</b>	3149 Enzymes [BR:ko01000] Oxidoreductases, 1.6 Acting on NADH or NADPH, 1.6.99 With unknown physiological acceptors, 1.6.99.1 NADPH dehydrogenase	1.6.99.1; NADPH2 dehydrogenase [C:1.6.99.1]	0.0015 ± 0	0.016 ± 0.0005	0.004 ± 0.0001	0 , 0.000682	0 , 0.001175	0 , 0.00075
Streptococcus spp.	0.0384±0.0194	0.0418±0.0305	0.0345±0.0259	0.0007 , 0.0904	0.0003 , 0.1077	0.0001 , 0.1133		K15456	Genetic Information Processing</b>	>Translation</b>	3151 Transfer RNA biogenesis [BR:ko03016]	12; protein TI12	0.004 ± 0.0001	0.0009 ± 0	0.0019 ± 0.0001	0 , 0.000404	0 , 0.000234	0 , 0.000303
Streptococcus mitis	0.0392±0.0235	0.0618±0.0504	0.04±0.0335	0.0007 , 0.1248	0.0002 , 0.2439	0.0001 , 0.1301		K10393	Genetic Information Processing</b>	Replication and repair	3446 Chromosome and associated proteins [BR:ko03036]	2_24, MCA; kinesin family member 2/24	0.0346 ± 0.0008	0.0211 ± 0.0006	0.0271 ± 0.0008	0 , 0.001198	0 , 0.000584	0 , 0.000874
Streptococcus sanguinis	0.0066±0.0037	0.0089±0.0085	0.0088±0.009	0 , 0.0187	0 , 0.0335	0 , 0.0355		K00571	A<b>Metabolism</b>	>Enzyme families</b>	5395 Enzymes [BR:ko01000] Transferases, 2.1 Transferring one-carbon groups, 2.1.1 Methyltransferases, 2.1.1.72 site-specific DNA-methyltransferase (adenine-specific)	2.1.1.72; site-specific DNA-methyltransferase (adenine-specific) [C:2.1.1.72]	0.0044 ± 0.0001	0.0276 ± 0.0008	0.0117 ± 0.0003	0 , 0.000477	0 , 0.000999	0 , 0.001411
Streptococcus pneumoniae	0.0118±0.0066	0.0098±0.0106	0.0132±0.0096	0.0008 , 0.0295	0.0001 , 0.0554	0.0001 , 0.0522		K21298	A<b>Metabolism</b>	>Enzyme families</b>	7637 Enzymes [BR:ko01000] Transferases, 2.4 Glycosyltransferases, 2.4.1 Hexosyltransferases, 2.4.1.333 1,2-beta-oligoglucan phosphorylase	2.4.1.333; 1,2-beta-oligoglucan phosphorylase [C:2.4.1.333]	0.0022 ± 0	0.0302 ± 0.0009	0.0083 ± 0.0002	0 , 0.000955	0 , 0.001724	0 , 0.001563
Streptococcus gordonii	0.0028±0.0038	0.003±0.0032	0.0021±0.0038	0 , 0.0142	0 , 0.0141	0 , 0.0162		K01142	A<b>Metabolism</b>	>Enzyme families</b>	11454 Enzymes [BR:ko01000] Hydrolases, 3.1 Acting on ester bonds, 3.1.16, 3.1.11.2 exodeoxyribonuclease III	3.1.11.2, xthA; exodeoxyribonuclease III [C:3.1.11.2]	0.007 ± 0.0002	0.0253 ± 0.0007	0.0188 ± 0.0006	0 , 0.000429	0 , 0.001023	0 , 0.00182
Streptococcus parasanguinis	0.0206±0.0108	0.0133±0.011	0.0152±0.0128	0 , 0.0614	0 , 0.043	0 , 0.0393		K01155	A<b>Metabolism</b>	>Enzyme families</b>	11525 Enzymes [BR:ko01000] Hydrolases, 3.1 Acting on ester bonds, 3.1.21 endodeoxyribonucleases producing 5'-phosphomonoesters, 3.1.21.4 type II site-specific deoxyribonuclease	3.1.21.4; type II restriction enzyme [C:3.1.21.4]	0.0013 ± 0	0.0074 ± 0.0002	0.0002 ± 0	0 , 0.000257	0 , 0.001108	0 , 0.000069
Streptococcus oralis	0.0156±0.0108	0.0172±0.0127	0.0159±0.0118	0 , 0.053	0.0002 , 0.0527	0 , 0.0514		K01166	A<b>Metabolism</b>	>Enzyme families</b>	11614 Enzymes [BR:ko01000] Hydrolases, 3.1 Acting on ester bonds, 3.1.27 endoribonucleases producing 3'-phosphomonoesters, 3.1.27.1 ribonuclease T2	3.1.27.1; ribonuclease T2 [C:3.1.27.1]	0.0006 ± 0	0.0007 ± 0	0.0012 ± 0	0 , 0.000198	0 , 0.000163	0 , 0.000157
Streptococcus infantis	0.0125±0.0067	0.0118±0.0095	0.0101±0.0087	0 , 0.0282	0 , 0.0347	0 , 0.0386		K01104	A<b>Metabolism</b>	>Enzyme families</b>	11057 Enzymes [BR:ko01000] Hydrolases, 3.1 Acting on ester bonds, 3.1.3 Phosphoric-monoester hydrolases, 3.1.3.48 protein-tyrosine-phosphatase	3.1.3.48; protein-tyrosine phosphatase [C:3.1.3.48]	0.0048 ± 0.0001	0.0396 ± 0.0011	0.0145 ± 0.0004	0 , 0.000614	0 , 0.002353	0 , 0.000965
Streptococcus anginosus	0.0027±0.0021	0.0027±0.0026	0.0025±0.0026	0 , 0.0084	0 , 0.0092	0 , 0.0108		K07053	A<b>Metabolism</b>	>Enzyme families</b>	11226 Enzymes [BR:ko01000] Hydrolases, 3.1 Acting on ester bonds, 3.1.3 Phosphoric-monoester hydrolases, 3.1.3.97 3',5'-nucleoside bisphosphate phosphatase	3.1.3.97; 3',5'-nucleoside bisphosphate phosphatase [C:3.1.3.97]	0.0031 ± 0.0001	0.0032 ± 0.0001	0.0009 ± 0	0 , 0.000384	0 , 0.00046	0 , 0.000209
Streptococcus intermedius	0.0004±0.0006	0.0006±0.0006	0.0004±0.0008	0 , 0.002	0 , 0.0023	0 , 0.0031		K01185	A<b>Metabolism</b>	>Enzyme families</b>	11756 Enzymes [BR:ko01000] Hydrolases, 3.2 Glycosylases, 3.2.1 Glycosidases, i.e. enzymes that hydrolyse O- and S-glycosyl compounds, 3.2.1.17 lysozyme	3.2.1.17; lysozyme [C:3.2.1.17]	0.0038 ± 0.0001	0.0014 ± 0	0.0062 ± 0.0002	0 , 0.000333	0 , 0.000197	0 , 0.001452
Streptococcus vestibularis	0.0015±0.0016	0.0019±0.0024	0.0014±0.0018	0 , 0.0065	0 , 0.009	0 , 0.008		K01274	A<b>Metabolism</b>	>Enzyme families</b>	12292 Enzymes [BR:ko01000] Hydrolases, 3.4 Acting on peptide bonds (peptidases), 3.4.13 Dipeptidases, 3.4.13.-	3.4.13.-; D-alanyl-D-alanine dipeptidase [C:3.4.13.-]	0.0013 ± 0	0.0053 ± 0.0002	0.0024 ± 0.0001	0 , 0.000257	0 , 0.000588	0 , 0.000314
Streptococcus sp. oral taxon 058	0.0005±0.0007	0.0009±0.0009	0.0004±0.0007	0 , 0.0022	0 , 0.0031	0 , 0.0024		K01286	A<b>Metabolism</b>	>Enzyme families</b>	12331 Enzymes [BR:ko01000] Hydrolases, 3.4 Acting on peptide bonds (peptidases), 3.4.16 Serine-type carboxypeptidases, 3.4.16.4 serine-type D-Ala-D-Ala carboxypeptidase	3.4.16.4; D-alanyl-D-alanine carboxypeptidase [C:3.4.16.4]	0.0022 ± 0	0.0013 ± 0	0.004 ± 0.0001	0 , 0.000326	0 , 0.000311	0 , 0.000439
Streptococcus cristatus	0.0013±0.0013	0.0019±0.0017	0.0011±0.0014	0 , 0.0058	0 , 0.0069	0 , 0.0047		K01299	A<b>Metabolism</b>	>Enzyme families</b>	12390 Enzymes [BR:ko01000] Hydrolases, 3.4 Acting on peptide bonds (peptidases), 3.4.17 Metallocarboxypeptidases, 3.4.17.19 carboxypeptidase Taq	3.4.17.19; carboxypeptidase Taq [C:3.4.17.19]	0.0007 ± 0	0.0189 ± 0.0005	0.0057 ± 0.0002	0 , 0.000173	0 , 0.001032	0 , 0.00089
Streptococcus sp. oral taxon 431	0.0018±0.0017	0.0025±0.0027	0.0019±0.0022	0 , 0.0079	0 , 0.0114	0 , 0.0102		K03797	A<b>Metabolism</b>	>Enzyme families</b>	12650 Enzymes [BR:ko01000] Hydrolases, 3.4 Acting on peptide bonds (peptidases), 3.4.21 Serine endopeptidases, 3.4.21.102 C-terminal processing peptidase	3.4.21.102, prc, ctpA; carboxyl-terminal processing protease [C:3.4.21.102]	0.0185 ± 0.0004	0.0468 ± 0.0013	0.0157 ± 0.0005	0 , 0.001143	0 , 0.001536	0 , 0.002369
Streptococcus sp. F0441	0.0006±0.0009	0.0006±0.0006	0.0003±0.0006	0 , 0.0051	0 , 0.0025	0 , 0.0029		K01340	A<b>Metabolism</b>	>Enzyme families</b>	12572 Enzymes [BR:ko01000] Hydrolases, 3.4 Acting on peptide bonds (peptidases), 3.4.21 Serine endopeptidases, 3.4.21.59 tryptase	3.4.21.59; tryptase [C:3.4.21.59]	0.0021 ± 0	0.0031 ± 0.0001	0.007 ± 0.0002	0 , 0.000248	0 , 0.000358	0 , 0.000391
Granulicatella spp	0.0001±0.0003	0.0001±0.0002	0.0001±0.0002	0 , 0.0011	0 , 0.001	0 , 0.001		K01361	A<b>Metabolism</b>	>Enzyme families</b>	12638 Enzymes [BR:ko01000] Hydrolases, 3.4 Acting on peptide bonds (peptidases), 3.4.21 Serine endopeptidases, 3.4.21.96 lactocepin	3.4.21.96; lactocepin [C:3.4.21.96]	0.0156 ± 0.0004	0.0415 ± 0.0012	0.0131 ± 0.0004	0 , 0.000706	0 , 0.001753	0 , 0.000877
Granulicatella adiacens	0.0044±0.0024	0.0053±0.0045	0.0045±0.0039	0.0001 , 0.0111	0 , 0.0169	0 , 0.0134		K01447	A<b>Metabolism</b>	>Enzyme families</b>	13369 Enzymes [BR:ko01000] Hydrolases, 3.5 Acting on carbon-nitrogen bonds, other than peptide bonds, 3.5.1 In linear amides, 3.5.1.28 N-acetylmuramoyl-L-alanine amidase	3.5.1.28A, cwlA, xlyA, xlyB; N-acetylmuramoyl-L-alanine amidase [C:3.5.1.28]	0.0005 ± 0	0.0014 ± 0	0.0007 ± 0	0 , 0.000238	0 , 0.000277	0 , 0.000236
Granulicatella elegans	0.0031±0.0055	0.0039±0.0034	0.0024±0.0038	0 , 0.0265	0 , 0.0112	0 , 0.0198		K01456	A<b>Metabolism</b>	>Enzyme families</b>	13408 Enzymes [BR:ko01000] Hydrolases, 3.5 Acting on carbon-nitrogen bonds, other than peptide bonds, 3.5.1 In linear amides, 3.5.1.52 peptide-N4-(N-acetyl-beta-glucosaminyl)asparagine amidase	3.5.1.52, NGLY1, PNG1; peptide-N4-(N-acetyl-beta-glucosaminyl)asparagine amidase [C:3.5.1.52]	0.0073 ± 0.0002	0.0031 ± 0.0001	0.0051 ± 0.0002	0 , 0.000532	0 , 0.000319	0 , 0.000359
Abiotrophia defectiva	0.0011±0.0014	0.0029±0.0026	0.0021±0.0033	0 , 0.0052	0 , 0.0117	0 , 0.0157		K01481	A<b>Metabolism</b>	>Enzyme families</b>	13705 Enzymes [BR:ko01000] Hydrolases, 3.5 Acting on carbon-nitrogen bonds, other than peptide bonds, 3.5.3 In linear amidines, 3.5.3.15 protein-arginine deiminase	3.5.3.15; protein-arginine deiminase [C:3.5.3.15]	0.0185 ± 0.0004	0.0147 ± 0.0004	0.0233 ± 0.0007	0 , 0.000586	0 , 0.000531	0 , 0.000738
Staphylococcus spp.	0.0015±0.0055	0.0007±0.0025	0.0002±0.0008	0 , 0.0322	0 , 0.0129	0 , 0.0046		K07766	A<b>Metabolism</b>	>Enzyme families</b>	13954 Enzymes [BR:ko01000] Hydrolases, 3.6 Acting on acid anhydrides, 3.6.1 In phosphorus-containing anhydrides, 3.6.1.52 diphosphoinositol-polyphosphate diphosphatase	3.6.1.52; diphosphoinositol-polyphosphate diphosphatase [C:3.6.1.52]	0.0054 ± 0.0001	0.0065 ± 0.0002	0.0032 ± 0.0001	0 , 0.000514	0 , 0.000515	0 , 0.000261
Staphylococcus epidermidis	0.0259±0.1338	0.0182±0.0638	0.0025±0.0055	0 , 0.8882	0 , 0.2789	0 , 0.0304		K01530	A<b>Metabolism</b>	>Enzyme families</b>	14017 Enzymes [BR:ko01000] Hydrolases, 3.6 Acting on acid anhydrides, 3.6.3 Acting on acid anhydrides to catalyse transmembrane movement of substances, 3.6.3.1 phospholipid-translocating ATPase	3.6.3.1; phospholipid-translocating ATPase [C:3.6.3.1]	0.0954 ± 0.0022	0.0676 ± 0.0019	0.086 ± 0.0025	0.000099 , 0.002066	0 , 0.002217	0.000109254 , 0.002067
Staphylococcus capitis	0.0005±0.0026	0.0001±0.0005	0.0002±0.0005	0 , 0.0169	0 , 0.0026	0 , 0.0019		K10829	A<b>Metabolism</b>	>Enzyme families</b>	14109 Enzymes [BR:ko01000] Hydrolases, 3.6 Acting on acid anhydrides, 3.6.3 Acting on acid anhydrides to catalyse transmembrane movement of substances, 3.6.3.34 iron-chelate-transporting ATPase	3.6.3.34; iron-chelate-transporting ATPase [C:3.6.3.34]	0.0002 ± 0	0.002 ± 0.0001	0.0006 ± 0	0 , 0.000068	0 , 0.000313	0 , 0.00015
Staphylococcus aureus	0.0008±0.0023	0.0012±0.0033	0.0005±0.0007	0 , 0.0152	0 , 0.013	0 , 0.0024		K01537	A<b>Metabolism</b>	>Enzyme families</b>	14033 Enzymes [BR:ko01000] Hydrolases, 3.6 Acting on acid anhydrides, 3.6.3 Acting on acid anhydrides to catalyse transmembrane movement of substances, 3.6.3.8 Ca2+-transporting ATPase	3.6.3.8; Ca2+-transporting ATPase [C:3.6.3.8]	0.0185 ± 0.0004	0.0636 ± 0.0018	0.0346 ± 0.001	0 , 0.000622	0 , 0.002028	0 , 0.001492
Staphylococcus warneri	0.0003±0.0014	0.0002±0.0007	0.0001±0.0002	0 , 0.0094	0 , 0.0031	0 , 0.0013		K01751	A<b>Metabolism</b>	>Enzyme families</b>	15798 Enzymes [BR:ko01000] Lyases, 4.3 Carbon-nitrogen lyases, 4.3.1 Ammonia-lyases, 4.3.1.15 diaminopropionate ammonia-lyase	4.3.1.15; diaminopropionate ammonia-lyase [C:4.3.1.15]	0.0022 ± 0.0001	0.0026 ± 0.0001	0.0012 ± 0	0 , 0.000257	0 , 0.000401	0 , 0.000263
Gemella haemolysans	0.0056±0.0041	0.0066±0.0051	0.005±0.0046	0 , 0.018	0 , 0.0198	0 , 0.0166		K01802	A<b>Metabolism</b>	>Enzyme families</b>	16205 Enzymes [BR:ko01000] Isomerases, 5.2 cis-trans-Isomerases, 5.2.1 cis-trans Isomerases (only sub-subclass identified to date), 5.2.1.8 peptidylprolyl isomerase	5.2.1.8; peptidylprolyl isomerase [C:5.2.1.8]	0.0003 ± 0	0.001 ± 0	0.0015 ± 0	0 , 0.000141	0 , 0.000313	0 , 0.000386
Gemella morbillorum	0.0011±0.0014	0.0023±0.0028	0.0014±0.0015	0 , 0.0066	0 , 0.0124	0 , 0.0048		K01972	A<b>Metabolism</b>	>Enzyme families</b>	17268 Enzymes [BR:ko01000] Ligases, 6.5 Forming phosphoric-ester bonds, 6.5.1 Ligases that form phosphoric-ester bonds (only sub-subclass identified to date),	6.5.1.2, ligA, ligB; DNA ligase (NAD+) [C:6.5.1.2]	0.0153 ± 0.0003	0.0372 ± 0.0011	0.0132 ± 0.0004	0 , 0.000774	0 , 0.002106	0 , 0.001331
Gemella sanguinis	0.0036±0.0034	0.0041±0.0054	0.0019±0.0025	0 , 0.0124	0 , 0.0248	0 , 0.0082		K03910	Genetic Information Processing</b>	>Folding, sorting and degradation</b>	4996 Membrane trafficking [BR:ko04131]	A2M; alpha-2-macroglobulin	0.0265 ± 0.0006	0.0145 ± 0.0004	0.0235 ± 0.0007	0 , 0.000995	0 , 0.000665	0 , 0.000662
Listeria monocytogenes	0.0217±0.1414	0.1859±0.3573	0.0565±0.2249	0 , 0.9384	0 , 0.991	0 , 0.9489		K01988	A<b>Metabolism</b>	>Glycan biosynthesis and metabolism</b>	622 Glycosphingolipid biosynthesis - lacto and neolacto series [PATH:ko00601]	A4GALT; lactosylceramide 4-alpha-galactosyltransferase [EC:2.4.1.228]	0.0028 ± 0.0001	0.002 ± 0.0001	0.0054 ± 0.0002	0 , 0.000394	0 , 0.000258	0 , 0.000522
Lysinibacillus fusiformis	0±0.0001	0.0001±0.0003	0.0001±0.0008	0 , 0.0008	0 , 0.0016	0 , 0.0046		K08251	A<b>Metabolism</b>	>Enzyme families</b>	7697 Enzymes [BR:ko01000] Transferases, 2.4 Glycosyltransferases, 2.4.1 Hexosyltransferases, 2.4.1.-	A4GNT; alpha 1,4-N-acetylglucosaminyltransferase [C:2.4.1.-]	0.0038 ± 0.0001	0.0019 ± 0.0001	0.0018 ± 0.0001	0 , 0.000396	0 , 0.000235	0 , 0.000295
Veillonella spp.	0.0121±0.0079	0.0122±0.0077	0.0107±0.0085	0 , 0.033	0 , 0.0275	0 , 0.0362		K01907	A<b>Metabolism</b>	B <b>Carbohydrate metabolism</b>	732 Butanoate metabolism [PATH:ko00650]	AACS, acsA; acetoacetyl-CoA synthetase [EC:6.2.1.16]	0.0038 ± 0.0001	0.003 ± 0.0001	0.0045 ± 0.0001	0 , 0.000404	0 , 0.00046	0 , 0.000586
Veillonella parvula	0.0083±0.0084	0.0103±0.0091	0.0076±0.0078	0.0001 , 0.0325	0 , 0.0324	0 , 0.0297		K13616	A<b>Metabolism</b>	>Enzyme families</b>	10563 Enzymes [BR:ko01000] Hydrolases, 3.1 Acting on ester bonds, 3.1.1 Carboxylic-ester hydrolases, 3.1.1.3 triacylglycerol lipase	AADAC; arylacetamide deacetylase [C:3.1.1.3]	0.0091 ± 0.0002	0.0059 ± 0.0002	0.0039 ± 0.0001	0 , 0.00087	0 , 0.000292	0 , 0.000497
Veillonella dispar	0.0091±0.006	0.0075±0.0063	0.0061±0.0048	0 , 0.0236	0 , 0.0307	0 , 0.0179		K14350	A<b>Metabolism</b>	>Enzyme families</b>	10786 Enzymes [BR:ko01000] Hydrolases, 3.1 Acting on ester bonds, 3.1.1 Carboxylic-ester hydrolases, 3.1.1.-	AADACL2; arylacetamide deacetylase-like 2 [C:3.1.1.-]	0.0073 ± 0.0002	0.0043 ± 0.0001	0.0058 ± 0.0002	0 , 0.00049	0 , 0.000565	0 , 0.000391
Veillonella atypica	0.0199±0.0086	0.0142±0.0113	0.0145±0.0114	0 , 0.0474	0 , 0.0457	0 , 0.0388		K14351	A<b>Metabolism</b>	>Enzyme families</b>	10787 Enzymes [BR:ko01000] Hydrolases, 3.1 Acting on ester bonds, 3.1.1 Carboxylic-ester hydrolases, 3.1.1.-	AADACL3_4; arylacetamide deacetylase-like 3/4 [C:3.1.1.-]	0.0059 ± 0.0001	0.0056 ± 0.0002	0.0047 ± 0.0001	0 , 0.000429	0 , 0.000358	0 , 0.000328
Veillonella sp. oral taxon 780	0.0015±0.0023	0.0017±0.0021	0.0011±0.002	0 , 0.009	0 , 0.0092	0 , 0.0085		K00825	A<b>Metabolism</b>	>Amino acid metabolism</b>	328 Lysine biosynthesis [PATH:ko00300]	AADAT, KAT2; kynurenine/2-aminoadipate aminotransferase [EC:2.6.1.7 2.6.1.39]	0.002 ± 0	0.0023 ± 0.0001	0.0017 ± 0.0001	0 , 0.000266	0 , 0.00046	0 , 0.000188
Veillonella sp. oral taxon 158	0.0099±0.0051	0.0067±0.0045	0.0079±0.0064	0.0004 , 0.0243	0 , 0.0149	0 , 0.0221		K05593	A<b>Metabolism</b>	>Enzyme families</b>	9520 Enzymes [BR:ko01000] Transferases, 2.7 Transferring phosphorus-containing groups, 2.7.7 Nucleotidyltransferases, 2.7.7.-	aadK; aminoglycoside 6-adenylyltransferase [C:2.7.7.-]	0.0002 ± 0	0.0037 ± 0.0001	0.0048 ± 0.0001	0 , 0.000108	0 , 0.000816	0 , 0.000874
Veillonella sp. AS16	0.0002±0.0004	0.0001±0.0002	0.0002±0.0005	0 , 0.0022	0 , 0.0007	0 , 0.0024		K08853	A<b>Metabolism</b>	>Enzyme families</b>	9859 Enzymes [BR:ko01000] Transferases, 2.7 Transferring phosphorus-containing groups, 2.7.11 Protein-serine/threonine kinases, 2.7.11.1 non-specific serine/threonine protein kinase	AAK; AP2-associated kinase [C:2.7.11.1]	0.0022 ± 0	0.0028 ± 0.0001	0.0063 ± 0.0002	0 , 0.000292	0 , 0.000242	0 , 0.000354
Megasphaera micronuciformis	0.004±0.0026	0.0022±0.0017	0.0025±0.0021	0 , 0.0098	0 , 0.0057	0 , 0.0067		K16526	Genetic Information Processing</b>	>Folding, sorting and degradation</b>	4696 Membrane trafficking [BR:ko04131]	AAP10; A-kinase anchor protein 10	0.0053 ± 0.0001	0.0026 ± 0.0001	0.0047 ± 0.0001	0 , 0.00052	0 , 0.000352	0 , 0.00032
Selenomonas spp.	0.0039±0.0031	0.0018±0.0024	0.003±0.0038	0 , 0.0134	0 , 0.0113	0 , 0.0136		K18118	A<b>Metabolism</b>	B <b>Carbohydrate metabolism</b>	C 00020 Citrate cycle (TCA cycle) [PATH:ko00020]	aarC, cat1; succinyl-CoA:acetate CoA-transferase [EC:2.8.3.18]	0.0019 ± 0	0.0096 ± 0.0003	0.0006 ± 0	0 , 0.000202	0 , 0.001169	0 , 0.000095
Selenomonas sputigena	0.0017±0.0015	0.0021±0.0031	0.002±0.0025	0 , 0.0057	0 , 0.0106	0 , 0.0112		K01872	A<b>Metabolism</b>	>Amino acid metabolism</b>	1032 Amino acid related enzymes [BR:ko01007]	AARS, alaS; alanyl-tRNA synthetase	0.0277 ± 0.0006	0.0772 ± 0.0022	0.0559 ± 0.0016	0 , 0.001143	0 , 0.001909	0 , 0.003975
Peptostreptococcus stomatis	0.0011±0.0015	0.0018±0.0021	0.0012±0.0017	0 , 0.0061	0 , 0.007	0 , 0.0072		K07050	A<b>Metabolism</b>	>Enzyme families</b>	10776 Enzymes [BR:ko01000] Hydrolases, 3.1 Acting on ester bonds, 3.1.1 Carboxylic-ester hydrolases, 3.1.1.-	AARSD1, ALAX; misacylated tRNA(Ala) deacylase [C:3.1.1.-]	0.0066 ± 0.0002	0.0047 ± 0.0001	0.0028 ± 0.0001	0 , 0.000428	0 , 0.000307	0 , 0.000261
Filifactor alocis	0.0004±0.0006	0.0006±0.0007	0.0008±0.0015	0 , 0.0017	0 , 0.0026	0 , 0.0072		K05939	A<b>Metabolism</b>	>Lipid metabolism</b>	101 Fatty acid degradation [PATH:ko00071]	aas; acyl-[acyl-carrier-protein]-phospholipid O-acyltransferase / long-chain-fatty-a	0.0005 ± 0	0.0052 ± 0.0001	0.0008 ± 0	0 , 0.000111	0 , 0.000645	0 , 0.000129
Catonella morbi	0.0002±0.0005	0.0004±0.0006	0.0005±0.0011	0 , 0.002	0 , 0.0027	0 , 0.0046		K00142	A<b>Metabolism</b>	>Enzyme families</b>	16929 Enzymes [BR:ko01000] Ligases, 6.2 Forming carbon-sulfur bonds, 6.2.1 Acid-thiol ligases,	AASDH; acyl-CoA synthetase [C:6.2.1.-]	0.0284 ± 0.0006	0.0254 ± 0.0007	0.023 ± 0.0007	0 , 0.000704	0 , 0.000849	0 , 0.001033
Oribacterium spp.	0.0005±0.0007	0.0002±0.0003	0.0006±0.0009	0 , 0.0026	0 , 0.0011	0 , 0.0041		K14157	A<b>Metabolism</b>	>Amino acid metabolism</b>	311 Lysine degradation [PATH:ko00310]	AASS; alpha-aminoadipic semialdehyde synthase [EC:1.5.1.8 1.5.1.9]	0.0109 ± 0.0002	0.0054 ± 0.0002	0.0138 ± 0.0004	0 , 0.000514	0 , 0.00047	0 , 0.000801
[Eubacterium] brachy	0.0001±0.0003	0.0006±0.0009	0.0004±0.001	0 , 0.0017	0 , 0.0047	0 , 0.005		K00684	A<b>Metabolism</b>	>Enzyme families</b>	6745 Enzymes [BR:ko01000] Transferases, 2.3 Acyltransferases, 2.3.2 Aminoacyltransferases, 2.3.2.6 lysine/arginine leucyltransferase	aat; leucyl/phenylalanyl-tRNA---protein transferase [C:2.3.2.6]	0.0003 ± 0	0.0025 ± 0.0001	0.0005 ± 0	0 , 0.000121	0 , 0.000645	0 , 0.000175
Mogibacterium timidum	0.0001±0.0003	0.0003±0.0004	0.0002±0.0006	0 , 0.0014	0 , 0.0013	0 , 0.0024		K14782	Genetic Information Processing</b>	>Translation</b>	3066 Ribosome biogenesis [BR:ko03009]	AATF, BFR2; protein AATF/BFR2	0.0044 ± 0.0001	0.0036 ± 0.0001	0.0023 ± 0.0001	0 , 0.000477	0 , 0.000307	0 , 0.000295
Parvimonas micra	0.0002±0.0005	0.001±0.0011	0.0006±0.0009	0 , 0.0025	0 , 0.0041	0 , 0.0036		K17480	A<b>Metabolism</b>	>Enzyme families</b>	9707 Enzymes [BR:ko01000] Transferases, 2.7 Transferring phosphorus-containing groups, 2.7.10 Protein-tyrosine kinases, 2.7.10.1 receptor protein-tyrosine kinase	AATK, LMTK1; lemur tyrosine kinase 1 [C:2.7.10.1]	0.0022 ± 0.0001	0.004 ± 0.0001	0.0033 ± 0.0001	0 , 0.000394	0 , 0.000468	0 , 0.000328
Anaerococcus lactolyticus	0.0017±0.0013	0.0007±0.0011	0.0021±0.0025	0 , 0.0065	0 , 0.004	0 , 0.0094		K15631	A<b>Metabolism</b>	>Metabolism of cofactors and vitamins</b>	868 Folate biosynthesis [PATH:ko00790]	ABA3; molybdenum cofactor sulfurtransferase [EC:2.8.1.9]	0.0059 ± 0.0001	0.0051 ± 0.0001	0.005 ± 0.0001	0 , 0.000429	0 , 0.000235	0 , 0.000404
Peptoniphilus sp. oral taxon 386	0±0	0±0	0±0.0002	0 , 0	0 , 0.0001	0 , 0.001		K13524	A<b>Metabolism</b>	B <b>Carbohydrate metabolism</b>	693 Propanoate metabolism [PATH:ko00640]	ABAT; 4-aminobutyrate aminotransferase / (S)-3-amino-2-methylpropionate transaminase	0.0027 ± 0.0001	0.0008 ± 0	0.0011 ± 0	0 , 0.000334	0 , 0.00023	0 , 0.000232
Solobacterium moorei	0.0012±0.001	0.001±0.0008	0.001±0.0014	0 , 0.0035	0 , 0.0027	0 , 0.0074		K01990	Environmental Information Processing</b>	>Membrane transport</b>	2489 ABC transporters [PATH:ko02010]	ABC-2.A; ABC-2 type transport system ATP-binding protein	0.0528 ± 0.0012	0.2611 ± 0.0075	0.0815 ± 0.0024	0 , 0.004296	0 , 0.00915	0 , 0.005052
Atopobium vaginae	0.2844±0.122	0.1036±0.1275	0.2744±0.1793	0.0076 , 0.6841	0.0015 , 0.4637	0.0058 , 0.636		K10107	Environmental Information Processing</b>	>Membrane transport</b>	2349 ABC transporters [PATH:ko02010]	ABC-2.CPSE.P1; capsular polysaccharide transport system permease protein	0.0004 ± 0	0.0017 ± 0	0.0004 ± 0	0 , 0.000124	0 , 0.000323	0 , 0.000146
Atopobium parvulum	0.0038±0.0027	0.0021±0.0016	0.0029±0.0029	0 , 0.0108	0 , 0.0057	0 , 0.01		K11050	Environmental Information Processing</b>	>Membrane transport</b>	2348 ABC transporters [PATH:ko02010]	ABC-2.CYL.A, cylA; multidrug/hemolysin transport system ATP-binding protein	0.0011 ± 0	0.0109 ± 0.0003	0.0025 ± 0.0001	0 , 0.000276	0 , 0.00094	0 , 0.000625
Olsenella sp. oral taxon 807	0.0003±0.0006	0.0005±0.0006	0.0004±0.0009	0 , 0.0019	0 , 0.002	0 , 0.003		K11051	Environmental Information Processing</b>	>Membrane transport</b>	2347 ABC transporters [PATH:ko02010]	ABC-2.CYL.P, cylB; multidrug/hemolysin transport system permease protein	0.0015 ± 0	0.0132 ± 0.0004	0.0039 ± 0.0001	0 , 0.000347	0 , 0.000781	0 , 0.0005
Actinomyces spp.	0.0065±0.0037	0.0068±0.005	0.0073±0.0065	0.0002 , 0.0153	0 , 0.0231	0 , 0.0293		K01991	Environmental Information Processing</b>	>Membrane transport</b>	C Aquaporins	ABC-2.OM, wza; polysaccharide biosynthesis/export protein	0.0019 ± 0	0.0079 ± 0.0002	0.0009 ± 0	0 , 0.000326	0 , 0.000731	0 , 0.000177
Actinomyces oris	0.0011±0.001	0.0014±0.0016	0.0014±0.0024	0 , 0.0037	0 , 0.0078	0 , 0.0122		K01992	Environmental Information Processing</b>	>Membrane transport</b>	2490 ABC transporters [PATH:ko02010]	ABC-2.P; ABC-2 type transport system permease protein	0.039 ± 0.0009	0.1624 ± 0.0046	0.0603 ± 0.0018	0 , 0.002591	0 , 0.004622	0 , 0.003115
Actinomyces viscosus	0.0006±0.001	0.0009±0.0011	0.0009±0.002	0 , 0.0041	0 , 0.0048	0 , 0.0081		K01993	Unclassified	9420 Cellular processes and signaling	99992 Membrane and intracellular structural molecules	ABC-2.TX; HlyD family secretion protein	0.0031 ± 0.0001	0.0047 ± 0.0001	0.0037 ± 0.0001	0 , 0.000394	0 , 0.000554	0 , 0.000746
Actinomyces sp. oral taxon 180	0.0009±0.0012	0.0014±0.0011	0.0014±0.0018	0 , 0.0065	0 , 0.0038	0 , 0.0076		K02003	Environmental Information Processing</b>	>Membrane transport</b>	2499 ABC transporters [PATH:ko02010]	ABC.C.A; putative ABC transport system ATP-binding protein	0.0195 ± 0.0004	0.1125 ± 0.0032	0.0435 ± 0.0013	0 , 0.001432	0 , 0.00341	0 , 0.002439
Actinomyces odontolyticus	0.0077±0.0046	0.0061±0.0052	0.0069±0.0067	0 , 0.0275	0 , 0.0203	0 , 0.0251		K02004	Environmental Information Processing</b>	>Membrane transport</b>	2500 ABC transporters [PATH:ko02010]	ABC.C.P; putative ABC transport system permease protein	0.033 ± 0.0007	0.1546 ± 0.0044	0.0693 ± 0.002	0 , 0.002455	0 , 0.00494	0 , 0.005132
Actinomyces sp. oral taxon 172	0.0053±0.0034	0.0039±0.0041	0.004±0.0041	0 , 0.0172	0 , 0.0184	0 , 0.0151		K02005	Unclassified	9421 Cellular processes and signaling	99992 Membrane and intracellular structural molecules	ABC.CD.TX; HlyD family secretion protein	0.0045 ± 0.0001	0.018 ± 0.0005	0.0079 ± 0.0002	0 , 0.000545	0 , 0.000965	0 , 0.000702
Actinomyces naeslundii	0.0004±0.0008	0.0013±0.0014	0.0009±0.0013	0 , 0.0032	0 , 0.0051	0 , 0.005		K10010	A<b>Metabolism</b>	>Enzyme families</b>	14156 Enzymes [BR:ko01000] Hydrolases, 3.6 Acting on acid anhydrides, 3.6.3 Acting on acid anhydrides to catalyse transmembrane movement of substances, 3.6.3.-	ABC.CYST.A; cystine transport system ATP-binding protein [C:3.6.3.-]	0.0037 ± 0.0001	0.008 ± 0.0002	0.0007 ± 0	0 , 0.000563	0 , 0.000761	0 , 0.000149
Actinomyces israelii	0.0003±0.0006	0.0015±0.0031	0.0008±0.0025	0 , 0.0025	0 , 0.016	0 , 0.0139		K10009	Environmental Information Processing</b>	>Membrane transport</b>	2237 ABC transporters [PATH:ko02010]	ABC.CYST.P; cystine transport system permease protein	0.0019 ± 0	0.0022 ± 0.0001	0.0007 ± 0	0 , 0.000651	0 , 0.000315	0 , 0.000129
Actinomyces meyeri	0.0002±0.0005	0.0002±0.0003	0.0003±0.0005	0 , 0.0017	0 , 0.0011	0 , 0.0015		K02016	Environmental Information Processing</b>	>Membrane transport</b>	2306 ABC transporters [PATH:ko02010]	ABC.FEV.S; iron complex transport system substrate-binding protein	0.0226 ± 0.0005	0.0744 ± 0.0021	0.0248 ± 0.0007	0 , 0.002374	0 , 0.001896	0 , 0.001579
Actinomyces sp. oral taxon 171	0.0003±0.0005	0.0004±0.0005	0.0004±0.0006	0 , 0.0016	0 , 0.0017	0 , 0.0017		K02013	A<b>Metabolism</b>	>Enzyme families</b>	14108 Enzymes [BR:ko01000] Hydrolases, 3.6 Acting on acid anhydrides, 3.6.3 Acting on acid anhydrides to catalyse transmembrane movement of substances, 3.6.3.34 iron-chelate-transporting ATPase	ABC.FV.A; iron complex transport system ATP-binding protein [C:3.6.3.34]	0.0236 ± 0.0005	0.0731 ± 0.0021	0.0296 ± 0.0009	0 , 0.001389	0 , 0.002416	0 , 0.002544
Actinomyces sp. oral taxon 175	0.0006±0.001	0.001±0.0011	0.0008±0.0014	0 , 0.0036	0 , 0.0048	0 , 0.0068		K10041	A<b>Metabolism</b>	>Enzyme families</b>	14160 Enzymes [BR:ko01000] Hydrolases, 3.6 Acting on acid anhydrides, 3.6.3 Acting on acid anhydrides to catalyse transmembrane movement of substances, 3.6.3.-	ABC.GLN1.A; putative glutamine transport system ATP-binding protein [C:3.6.3.-]	0.0012 ± 0	0.0041 ± 0.0001	0.0034 ± 0.0001	0 , 0.000514	0 , 0.000692	0 , 0.000654
Actinomyces sp. oral taxon 448	0.0002±0.0005	0.0005±0.0007	0.0003±0.0005	0 , 0.0025	0 , 0.0037	0 , 0.0022		K10039	Environmental Information Processing</b>	>Membrane transport</b>	2212 ABC transporters [PATH:ko02010]	ABC.GLN1.S; putative glutamine transport system substrate-binding protein	0.0015 ± 0	0.0011 ± 0	0.0039 ± 0.0001	0 , 0.000257	0 , 0.000138	0 , 0.000524
Actinomyces gerencseriae	0.0003±0.0006	0.0006±0.0007	0.0002±0.0003	0 , 0.0028	0 , 0.003	0 , 0.0011		K09820	Environmental Information Processing</b>	>Membrane transport</b>	2882 ABC transporters [PATH:ko02010]	ABC.MN.A; manganese/iron transport system ATP-binding protein	0.001 ± 0	0.0032 ± 0.0001	0.0008 ± 0	0 , 0.000429	0 , 0.000517	0 , 0.000261
Actinomyces dentalis	0.0003±0.0006	0.0013±0.0017	0.0009±0.0015	0 , 0.002	0 , 0.0092	0 , 0.0069		K02026	Environmental Information Processing</b>	>Membrane transport</b>	2520 ABC transporters [PATH:ko02010]	ABC.MS.P1; multiple sugar transport system permease protein	0.0084 ± 0.0002	0.043 ± 0.0012	0.021 ± 0.0006	0 , 0.000614	0 , 0.00216	0 , 0.00136
Actinomyces sp. oral taxon 170	0.0002±0.0004	0.0003±0.0003	0.0004±0.0007	0 , 0.0014	0 , 0.001	0 , 0.0035		K02027	Environmental Information Processing</b>	>Membrane transport</b>	2521 ABC transporters [PATH:ko02010]	ABC.MS.S; multiple sugar transport system substrate-binding protein	0.0112 ± 0.0003	0.1085 ± 0.0031	0.0424 ± 0.0012	0 , 0.002114	0 , 0.005765	0 , 0.002751
Actinomyces sp. oral taxon 414	0.0002±0.0005	0.0004±0.0005	0.0003±0.0004	0 , 0.0028	0 , 0.0026	0 , 0.0017		K02028	A<b>Metabolism</b>	>Enzyme families</b>	14077 Enzymes [BR:ko01000] Hydrolases, 3.6 Acting on acid anhydrides, 3.6.3 Acting on acid anhydrides to catalyse transmembrane movement of substances, 3.6.3.21 polar-amino-acid-transporting ATPase	ABC.PA.A; polar amino acid transport system ATP-binding protein [C:3.6.3.21]	0.0088 ± 0.0002	0.0292 ± 0.0008	0.0116 ± 0.0003	0 , 0.001029	0 , 0.001411	0 , 0.001452
Actinomyces timonensis	0.0005±0.0011	0.0003±0.0005	0.0001±0.0003	0 , 0.0053	0 , 0.0019	0 , 0.0012		K02029	Environmental Information Processing</b>	>Membrane transport</b>	2523 ABC transporters [PATH:ko02010]	ABC.PA.P; polar amino acid transport system permease protein	0.0046 ± 0.0001	0.0321 ± 0.0009	0.0101 ± 0.0003	0 , 0.000373	0 , 0.001762	0 , 0.001093
Actinobaculum sp. oral taxon 183	0.0001±0.0003	0.0003±0.0005	0.0002±0.0003	0 , 0.0014	0 , 0.0023	0 , 0.0015		K02030	Environmental Information Processing</b>	>Membrane transport</b>	2524 ABC transporters [PATH:ko02010]	ABC.PA.S; polar amino acid transport system substrate-binding protein	0.0136 ± 0.0003	0.0303 ± 0.0009	0.0268 ± 0.0008	0 , 0.001177	0 , 0.002382	0 , 0.003002
Rothia spp.	0.0006±0.0007	0.0004±0.0004	0.0004±0.0007	0 , 0.0024	0 , 0.0016	0 , 0.0025		K02031	Environmental Information Processing</b>	>Membrane transport</b>	2525 ABC transporters [PATH:ko02010]	ABC.PE.A; peptide/nickel transport system ATP-binding protein	0.0069 ± 0.0002	0.0157 ± 0.0004	0.0057 ± 0.0002	0 , 0.001583	0 , 0.001008	0 , 0.00057
Rothia aeria	0.0011±0.0012	0.0023±0.0032	0.0016±0.0018	0 , 0.0055	0 , 0.0133	0 , 0.0062		K02032	Environmental Information Processing</b>	>Membrane transport</b>	2526 ABC transporters [PATH:ko02010]	ABC.PE.A1; peptide/nickel transport system ATP-binding protein	0.0131 ± 0.0003	0.0225 ± 0.0006	0.0101 ± 0.0003	0 , 0.001319	0 , 0.000987	0 , 0.00079
Corynebacterium matruchotii	0.0004±0.0006	0.0021±0.0021	0.0013±0.0014	0 , 0.0025	0 , 0.0066	0 , 0.0057		K02033	Environmental Information Processing</b>	>Membrane transport</b>	2527 ABC transporters [PATH:ko02010]	ABC.PE.P; peptide/nickel transport system permease protein	0.0086 ± 0.0002	0.0166 ± 0.0005	0.013 ± 0.0004	0 , 0.000826	0 , 0.000705	0 , 0.00089
Corynebacterium durum	0.0006±0.0007	0.0006±0.0007	0.0006±0.001	0 , 0.0024	0 , 0.003	0 , 0.0036		K02035	Environmental Information Processing</b>	>Membrane transport</b>	2529 ABC transporters [PATH:ko02010]	ABC.PE.S; peptide/nickel transport system substrate-binding protein	0.0231 ± 0.0005	0.1058 ± 0.003	0.0493 ± 0.0015	0 , 0.001841	0 , 0.00358	0 , 0.002564
Porphyromonas sp. oral taxon 278	0.0791±0.0453	0.0422±0.0582	0.075±0.0588	0.0025 , 0.2046	0.0006 , 0.2658	0.001 , 0.2008		K02049	Environmental Information Processing</b>	>Membrane transport</b>	2541 ABC transporters [PATH:ko02010]	ABC.SN.A; NitT/TauT family transport system ATP-binding protein	0.0013 ± 0	0.0043 ± 0.0001	0.0015 ± 0	0 , 0.000255	0 , 0.00048	0 , 0.000314
Porphyromonas sp. oral taxon 279	0.0094±0.0073	0.022±0.0302	0.0103±0.0109	0 , 0.028	0 , 0.1161	0 , 0.0389		K02050	Environmental Information Processing</b>	>Membrane transport</b>	2542 ABC transporters [PATH:ko02010]	ABC.SN.P; NitT/TauT family transport system permease protein	0.0016 ± 0	0.0071 ± 0.0002	0.0039 ± 0.0001	0 , 0.000394	0 , 0.00046	0 , 0.00032
Porphyromonas endodontalis	0.0008±0.001	0.0015±0.0028	0.0008±0.0009	0 , 0.0041	0 , 0.0159	0 , 0.0026		K02051	Environmental Information Processing</b>	>Membrane transport</b>	2543 ABC transporters [PATH:ko02010]	ABC.SN.S; NitT/TauT family transport system substrate-binding protein	0.0059 ± 0.0001	0.0082 ± 0.0002	0.0097 ± 0.0003	0 , 0.000353	0 , 0.000461	0 , 0.000958
Porphyromonas catoniae	0.0001±0.0003	0.0005±0.0006	0.0004±0.0006	0 , 0.0011	0 , 0.0025	0 , 0.0017		K02054	Environmental Information Processing</b>	>Membrane transport</b>	2546 ABC transporters [PATH:ko02010]	ABC.SP.P1; putative spermidine/putrescine transport system permease protein	0.0002 ± 0	0.0019 ± 0.0001	0.0019 ± 0.0001	0 , 0.000098	0 , 0.000381	0 , 0.000236
Prevotellaceae	0.0005±0.0007	0.0007±0.0007	0.0008±0.0011	0 , 0.0024	0 , 0.0022	0 , 0.0034		K02055	Environmental Information Processing</b>	>Membrane transport</b>	2547 ABC transporters [PATH:ko02010]	ABC.SP.S; putative spermidine/putrescine transport system substrate-binding protein	0.0008 ± 0	0.0048 ± 0.0001	0.0035 ± 0.0001	0 , 0.000151	0 , 0.000669	0 , 0.00089
Prevotella melaninogenica	0.0421±0.0196	0.0447±0.0327	0.0381±0.0279	0.0013 , 0.0788	0.0004 , 0.1216	0 , 0.104		K02056	A<b>Metabolism</b>	>Enzyme families</b>	14063 Enzymes [BR:ko01000] Hydrolases, 3.6 Acting on acid anhydrides, 3.6.3 Acting on acid anhydrides to catalyse transmembrane movement of substances, 3.6.3.17 monosaccharide-transporting ATPase	ABC.SS.A; simple sugar transport system ATP-binding protein [C:3.6.3.17]	0.0109 ± 0.0002	0.039 ± 0.0011	0.0151 ± 0.0004	0 , 0.001287	0 , 0.001523	0 , 0.001649
Prevotella histicola	0.0152±0.0113	0.0132±0.012	0.0118±0.0115	0 , 0.0455	0 , 0.0461	0 , 0.0512		K02057	Environmental Information Processing</b>	>Membrane transport</b>	2549 ABC transporters [PATH:ko02010]	ABC.SS.P; simple sugar transport system permease protein	0.0078 ± 0.0002	0.0429 ± 0.0012	0.0148 ± 0.0004	0 , 0.000955	0 , 0.001894	0 , 0.001774
Prevotella buccae	0.0001±0.0003	0.0001±0.0002	0.0003±0.0009	0 , 0.0014	0 , 0.0008	0 , 0.0051		K02068	Environmental Information Processing</b>	>Membrane transport</b>	2563 ABC transporters [PATH:ko02010]	ABC.X2.A; putative ABC transport system ATP-binding protein	0.0002 ± 0	0.0006 ± 0	0.0009 ± 0	0 , 0.00007	0 , 0.000141	0 , 0.000314
Prevotella pleuritidis	0.0003±0.0004	0.0008±0.002	0.0004±0.001	0 , 0.0014	0 , 0.0108	0 , 0.0046		K05833	Environmental Information Processing</b>	>Membrane transport</b>	2728 ABC transporters [PATH:ko02010]	ABC.X4.A; putative ABC transport system ATP-binding protein	0.0024 ± 0.0001	0.0147 ± 0.0004	0.0077 ± 0.0002	0 , 0.000428	0 , 0.001074	0 , 0.001579
Prevotella sp. oral taxon 299	0.0026±0.0022	0.0028±0.0026	0.0024±0.0036	0 , 0.0104	0 , 0.0091	0 , 0.0152		K05832	Environmental Information Processing</b>	>Membrane transport</b>	2727 ABC transporters [PATH:ko02010]	ABC.X4.P; putative ABC transport system permease protein	0.0039 ± 0.0001	0.0136 ± 0.0004	0.011 ± 0.0003	0 , 0.000346	0 , 0.001315	0 , 0.002299
Prevotella oulorum	0.0006±0.0007	0.0019±0.0019	0.0013±0.0019	0 , 0.0024	0 , 0.0079	0 , 0.0087		K01989	Environmental Information Processing</b>	>Membrane transport</b>	2488 ABC transporters [PATH:ko02010]	ABC.X4.S; putative ABC transport system substrate-binding protein	0.0082 ± 0.0002	0.0153 ± 0.0004	0.0078 ± 0.0002	0 , 0.000364	0 , 0.001156	0 , 0.00057
Prevotella pallens	0.0153±0.0089	0.0097±0.0096	0.0093±0.0078	0 , 0.0336	0.0001 , 0.0427	0 , 0.0256		K02075	Environmental Information Processing</b>	>Membrane transport</b>	2566 ABC transporters [PATH:ko02010]	ABC.ZM.P; zinc/manganese transport system permease protein	0.0016 ± 0	0.0052 ± 0.0001	0.0061 ± 0.0002	0 , 0.000257	0 , 0.000899	0 , 0.000799
Prevotella nigrescens	0.0011±0.0011	0.0029±0.0029	0.0016±0.0014	0 , 0.0035	0 , 0.011	0 , 0.0047		K02077	Environmental Information Processing</b>	>Membrane transport</b>	2567 ABC transporters [PATH:ko02010]	ABC.ZM.S; zinc/manganese transport system substrate-binding protein	0.0006 ± 0	0.0056 ± 0.0002	0.002 ± 0.0001	0 , 0.000108	0 , 0.000965	0 , 0.000242
Prevotella veroralis	0.0039±0.0024	0.0027±0.002	0.003±0.002	0 , 0.0088	0 , 0.0084	0 , 0.0079		K18104	A<b>Metabolism</b>	>Enzyme families</b>	14129 Enzymes [BR:ko01000] Hydrolases, 3.6 Acting on acid anhydrides, 3.6.3 Acting on acid anhydrides to catalyse transmembrane movement of substances, 3.6.3.44 xenobiotic-transporting ATPase	abcA, bmrA; ATP-binding cassette, subfamily B, bacterial AbcA/BmrA [C:3.6.3.44]	0.005 ± 0.0001	0.033 ± 0.0009	0.0066 ± 0.0002	0 , 0.001266	0 , 0.001838	0 , 0.001501
Prevotella salivae	0.0064±0.0035	0.0047±0.0039	0.0048±0.0042	0 , 0.0162	0 , 0.0172	0 , 0.0151		K05641	Environmental Information Processing</b>	>Membrane transport</b>	2401 ABC transporters [PATH:ko02010]	ABCA1; ATP-binding cassette, subfamily A (ABC1), member 1	0.0153 ± 0.0003	0.0115 ± 0.0003	0.01 ± 0.0003	0 , 0.000653	0 , 0.000884	0 , 0.000437
Prevotella denticola	0.0012±0.001	0.0017±0.0013	0.0012±0.001	0 , 0.0039	0 , 0.005	0 , 0.0035		K05652	Environmental Information Processing</b>	>Membrane transport</b>	2412 ABC transporters [PATH:ko02010]	ABCA10; ATP-binding cassette, subfamily A (ABC1), member 10	0.0195 ± 0.0004	0.0095 ± 0.0003	0.0135 ± 0.0004	0 , 0.000777	0 , 0.00046	0 , 0.000522
Prevotella marshii	0±0.0002	0.0001±0.0002	0.0003±0.001	0 , 0.0011	0 , 0.0011	0 , 0.0057		K05646	Environmental Information Processing</b>	>Membrane transport</b>	2406 ABC transporters [PATH:ko02010]	ABCA12; ATP-binding cassette, subfamily A (ABC1), member 12	0.0223 ± 0.0005	0.0123 ± 0.0004	0.0254 ± 0.0007	0 , 0.001142	0 , 0.000565	0 , 0.000718
Prevotella loescheii	0.0002±0.0005	0.0005±0.0006	0.0002±0.0005	0 , 0.0022	0 , 0.0031	0 , 0.0017		K05647	Environmental Information Processing</b>	>Membrane transport</b>	2407 ABC transporters [PATH:ko02010]	ABCA13; ATP binding cassette, subfamily A (ABC1), member 13	0.0611 ± 0.0014	0.0448 ± 0.0013	0.0641 ± 0.0019	0.0000972 , 0.001612	0 , 0.001293	0 , 0.001476
Prevotella enoeca	0.0001±0.0003	0.0001±0.0003	0.0001±0.0003	0 , 0.0011	0 , 0.0009	0 , 0.0014		K05642	Environmental Information Processing</b>	>Membrane transport</b>	2402 ABC transporters [PATH:ko02010]	ABCA2; ATP-binding cassette, subfamily A (ABC1), member 2	0.004 ± 0.0001	0.0066 ± 0.0002	0.0059 ± 0.0002	0 , 0.000266	0 , 0.000468	0 , 0.000299
Prevotella scopos	0.0036±0.0036	0.0035±0.0035	0.002±0.0017	0 , 0.0156	0 , 0.0146	0 , 0.0057		K05643	Environmental Information Processing</b>	>Membrane transport</b>	2403 ABC transporters [PATH:ko02010]	ABCA3; ATP-binding cassette, subfamily A (ABC1), member 3	0.0154 ± 0.0004	0.0114 ± 0.0003	0.0117 ± 0.0003	0 , 0.000622	0 , 0.000613	0 , 0.000771
Prevotella sp. oral taxon 317	0.0006±0.0008	0.0011±0.001	0.0004±0.0006	0 , 0.0036	0 , 0.004	0 , 0.0018		K05644	Environmental Information Processing</b>	>Membrane transport</b>	2404 ABC transporters [PATH:ko02010]	ABCA4; ATP-binding cassette, subfamily A (ABC1), member 4	0.0114 ± 0.0003	0.0085 ± 0.0002	0.0075 ± 0.0002	0 , 0.000769	0 , 0.000472	0 , 0.000542
Prevotella sp. oral taxon 472	0.0003±0.0006	0.0005±0.0006	0.0002±0.0004	0 , 0.003	0 , 0.0025	0 , 0.0018		K05648	Environmental Information Processing</b>	>Membrane transport</b>	2408 ABC transporters [PATH:ko02010]	ABCA5; ATP-binding cassette, subfamily A (ABC1), member 5	0.014 ± 0.0003	0.0082 ± 0.0002	0.0146 ± 0.0004	0 , 0.000637	0 , 0.000351	0 , 0.000607
Prevotella sp. oral taxon 306	0.0066±0.0041	0.0042±0.005	0.0056±0.0052	0 , 0.0166	0 , 0.0262	0 , 0.0177		K05649	Environmental Information Processing</b>	>Membrane transport</b>	2409 ABC transporters [PATH:ko02010]	ABCA6; ATP-binding cassette, subfamily A (ABC1), member 6	0.0139 ± 0.0003	0.0061 ± 0.0002	0.0135 ± 0.0004	0 , 0.000498	0 , 0.000272	0 , 0.000464
Prevotella buccalis	0.0003±0.0005	0.0002±0.0003	0.0002±0.0005	0 , 0.0017	0 , 0.0011	0 , 0.0019		K05645	Environmental Information Processing</b>	>Membrane transport</b>	2405 ABC transporters [PATH:ko02010]	ABCA7; ATP-binding cassette, subfamily A (ABC1), member 7	0.0034 ± 0.0001	0.0025 ± 0.0001	0.0034 ± 0.0001	0 , 0.000502	0 , 0.000282	0 , 0.00032
Prevotella oralis	0.0001±0.0002	0.0003±0.0004	0.0003±0.0008	0 , 0.0007	0 , 0.0013	0 , 0.0043		K05650	Environmental Information Processing</b>	>Membrane transport</b>	2410 ABC transporters [PATH:ko02010]	ABCA8; ATP-binding cassette, subfamily A (ABC1), member 8	0.0164 ± 0.0004	0.0101 ± 0.0003	0.0099 ± 0.0003	0 , 0.000777	0 , 0.000587	0 , 0.000443
Prevotella oris	0.0013±0.0011	0.0024±0.0023	0.0015±0.0019	0 , 0.0044	0 , 0.0085	0 , 0.0065		K05651	Environmental Information Processing</b>	>Membrane transport</b>	2411 ABC transporters [PATH:ko02010]	ABCA9; ATP-binding cassette, subfamily A (ABC1), member 9	0.0161 ± 0.0004	0.0077 ± 0.0002	0.0138 ± 0.0004	0 , 0.000668	0 , 0.000353	0 , 0.000801
Prevotella micans	0.0001±0.0002	0.0005±0.0009	0.0004±0.0015	0 , 0.0007	0 , 0.0047	0 , 0.0084		K05658	A<b>Metabolism</b>	>Enzyme families</b>	14127 Enzymes [BR:ko01000] Hydrolases, 3.6 Acting on acid anhydrides, 3.6.3 Acting on acid anhydrides to catalyse transmembrane movement of substances, 3.6.3.44 xenobiotic-transporting ATPase	ABCB1, CD243; ATP-binding cassette, subfamily B (MDR/TAP), member 1 [C:3.6.3.44]	0.0088 ± 0.0002	0.0108 ± 0.0003	0.011 ± 0.0003	0 , 0.00088	0 , 0.000767	0 , 0.000709
Alloprevotella tannerae	0.0009±0.0008	0.0035±0.0063	0.002±0.0031	0 , 0.0027	0 , 0.0334	0 , 0.012		K05657	Environmental Information Processing</b>	>Membrane transport</b>	2417 ABC transporters [PATH:ko02010]	ABCB10; ATP-binding cassette, subfamily B (MDR/TAP), member 10	0.0223 ± 0.0005	0.0164 ± 0.0005	0.0172 ± 0.0005	0 , 0.000703	0 , 0.00068	0 , 0.000643
Alloprevotella Prevotella sp. oral taxon 473	0.001±0.0015	0.0023±0.0028	0.0014±0.0018	0 , 0.0066	0 , 0.0099	0 , 0.0059		K05664	Environmental Information Processing</b>	>Membrane transport</b>	2424 ABC transporters [PATH:ko02010]	ABCB11; ATP-binding cassette, subfamily B (MDR/TAP), member 11	0.0102 ± 0.0002	0.0072 ± 0.0002	0.0082 ± 0.0002	0 , 0.000681	0 , 0.000302	0 , 0.000443
Tannerella forsythia	0.0004±0.0007	0.0017±0.003	0.0013±0.0021	0 , 0.0029	0 , 0.0138	0 , 0.0086		K05653	Environmental Information Processing</b>	>Membrane transport</b>	2413 ABC transporters [PATH:ko02010]	ABCB2, TAP1; ATP-binding cassette, subfamily B (MDR/TAP), member 2	0.0035 ± 0.0001	0.0008 ± 0	0.0046 ± 0.0001	0 , 0.000429	0 , 0.000092	0 , 0.000288
Tannerella sp. oral taxon HOT-286	0.0021±0.002	0.0074±0.0119	0.0077±0.012	0 , 0.0073	0 , 0.0528	0 , 0.0546		K05654	Environmental Information Processing</b>	>Membrane transport</b>	2414 ABC transporters [PATH:ko02010]	ABCB3, TAP2; ATP-binding cassette, subfamily B (MDR/TAP), member 3	0.0033 ± 0.0001	0.0013 ± 0	0.0045 ± 0.0001	0 , 0.000395	0 , 0.00023	0 , 0.000295
Capnocytophaga	0.0006±0.0007	0.0014±0.0011	0.0008±0.0011	0 , 0.0023	0 , 0.004	0 , 0.0041		K05659	A<b>Metabolism</b>	>Enzyme families</b>	14128 Enzymes [BR:ko01000] Hydrolases, 3.6 Acting on acid anhydrides, 3.6.3 Acting on acid anhydrides to catalyse transmembrane movement of substances, 3.6.3.44 xenobiotic-transporting ATPase	ABCB4; ATP-binding cassette, subfamily B (MDR/TAP), member 4 [C:3.6.3.44]	0.0113 ± 0.0003	0.0085 ± 0.0002	0.0136 ± 0.0004	0 , 0.000577	0 , 0.000704	0 , 0.000386
Capnocytophaga gingivalis	0.0011±0.0011	0.0014±0.0015	0.0011±0.0013	0 , 0.0038	0 , 0.0057	0 , 0.0046		K05660	Environmental Information Processing</b>	>Membrane transport</b>	2420 ABC transporters [PATH:ko02010]	ABCB5; ATP-binding cassette, subfamily B (MDR/TAP), member 5	0.0077 ± 0.0002	0.0126 ± 0.0004	0.0095 ± 0.0003	0 , 0.000706	0 , 0.000706	0 , 0.00059
Capnocytophaga sputigena	0.0007±0.0009	0.0011±0.0011	0.0008±0.001	0 , 0.0027	0 , 0.0034	0 , 0.0039		K05661	Environmental Information Processing</b>	>Membrane transport</b>	2421 ABC transporters [PATH:ko02010]	ABCB6; ATP-binding cassette, subfamily B (MDR/TAP), member 6	0.0026 ± 0.0001	0.0004 ± 0	0.0025 ± 0.0001	0 , 0.000653	0 , 0.000115	0 , 0.000295
Capnocytophaga sp. oral taxon 329	0.0008±0.001	0.0014±0.0014	0.001±0.0011	0 , 0.0033	0 , 0.0057	0 , 0.0039		K05662	Environmental Information Processing</b>	>Membrane transport</b>	2422 ABC transporters [PATH:ko02010]	ABCB7; ATP-binding cassette, subfamily B (MDR/TAP), member 7	0.008 ± 0.0002	0.0014 ± 0	0.0042 ± 0.0001	0 , 0.000603	0 , 0.000205	0 , 0.000299
Capnocytophaga sp. oral taxon 863	0.0002±0.0003	0.0002±0.0003	0.0003±0.0007	0 , 0.0011	0 , 0.0011	0 , 0.0031		K05655	Environmental Information Processing</b>	>Membrane transport</b>	2415 ABC transporters [PATH:ko02010]	ABCB8; ATP-binding cassette, subfamily B (MDR/TAP), member 8	0.0015 ± 0	0.0005 ± 0	0.0024 ± 0.0001	0 , 0.000216	0 , 0.000161	0 , 0.000232
Capnocytophaga sp. oral taxon 338	0.0001±0.0002	0.0001±0.0002	0±0.0001	0 , 0.0008	0 , 0.0011	0 , 0.0005		K05656	Environmental Information Processing</b>	>Membrane transport</b>	2416 ABC transporters [PATH:ko02010]	ABCB9, TAPL; ATP-binding cassette, subfamily B (MDR/TAP), member 9	0.0014 ± 0	0.001 ± 0	0.003 ± 0.0001	0 , 0.000214	0 , 0.000109	0 , 0.000344
Capnocytophaga sp. oral taxon 326	0.0003±0.0004	0.0007±0.0007	0.0003±0.0005	0 , 0.0017	0 , 0.0034	0 , 0.0017		K06148	Environmental Information Processing</b>	>Membrane transport</b>	2737 ABC transporters [PATH:ko02010]	ABCC-BAC; ATP-binding cassette, subfamily C, bacterial	0.003 ± 0.0001	0.0185 ± 0.0005	0.0036 ± 0.0001	0 , 0.000266	0 , 0.001754	0 , 0.000437
Capnocytophaga sp. oral taxon 323	0±0.0001	0±0	0.0001±0.0002	0 , 0.0005	0 , 0.0002	0 , 0.0013		K05665	Environmental Information Processing</b>	>Membrane transport</b>	2443 ABC transporters [PATH:ko02010]	ABCC1; ATP-binding cassette, subfamily C (CFTR/MRP), member 1	0.01 ± 0.0002	0.0068 ± 0.0002	0.0073 ± 0.0002	0 , 0.000606	0 , 0.000442	0 , 0.000299
Bacteroidetes oral taxon 274	0.0001±0.0002	0.0008±0.0019	0.0003±0.0006	0 , 0.0011	0 , 0.0105	0 , 0.003		K05674	Environmental Information Processing</b>	>Membrane transport</b>	2449 ABC transporters [PATH:ko02010]	ABCC10; ATP-binding cassette, subfamily C (CFTR/MRP), member 10	0.0045 ± 0.0001	0.0061 ± 0.0002	0.0056 ± 0.0002	0 , 0.000493	0 , 0.000493	0 , 0.000257
Neisseriaceae	0.0009±0.0009	0.0013±0.0012	0.0011±0.0012	0 , 0.0028	0 , 0.005	0 , 0.0043		K05671	Environmental Information Processing</b>	>Membrane transport</b>	2450 ABC transporters [PATH:ko02010]	ABCC11; ATP-binding cassette, subfamily C (CFTR/MRP), member 11	0.0112 ± 0.0003	0.0075 ± 0.0002	0.0073 ± 0.0002	0 , 0.000622	0 , 0.000477	0 , 0.000514
Neisseria	0.0237±0.0204	0.0264±0.0189	0.0239±0.0194	0.0009 , 0.0717	0.0002 , 0.0716	0 , 0.0713		K05672	Environmental Information Processing</b>	>Membrane transport</b>	2451 ABC transporters [PATH:ko02010]	ABCC12; ATP-binding cassette, subfamily C (CFTR/MRP), member 12	0.006 ± 0.0001	0.0087 ± 0.0002	0.0067 ± 0.0002	0 , 0.000358	0 , 0.000715	0 , 0.000314
Neisseria sicca	0.0064±0.0036	0.012±0.0106	0.0095±0.0073	0 , 0.0199	0 , 0.046	0 , 0.0313		K05670	Environmental Information Processing</b>	>Membrane transport</b>	2452 ABC transporters [PATH:ko02010]	ABCC13; ATP-binding cassette, subfamily C (CFTR/MRP), member 13	0.0142 ± 0.0003	0.0071 ± 0.0002	0.0094 ± 0.0003	0 , 0.000753	0 , 0.000365	0 , 0.000678
Neisseria flavescens	0.0111±0.0108	0.0106±0.0096	0.0097±0.011	0 , 0.0461	0.0001 , 0.0385	0 , 0.0376		K05666	Environmental Information Processing</b>	>Membrane transport</b>	2444 ABC transporters [PATH:ko02010]	ABCC2; ATP-binding cassette, subfamily C (CFTR/MRP), member 2	0.0041 ± 0.0001	0.0062 ± 0.0002	0.0069 ± 0.0002	0 , 0.000301	0 , 0.000315	0 , 0.000487
Neisseria subflava	0.0104±0.0081	0.0103±0.01	0.0095±0.0098	0.0005 , 0.0269	0.0001 , 0.0415	0 , 0.0388		K05667	Environmental Information Processing</b>	>Membrane transport</b>	2445 ABC transporters [PATH:ko02010]	ABCC3; ATP-binding cassette, subfamily C (CFTR/MRP), member 3	0.0069 ± 0.0002	0.0054 ± 0.0002	0.0093 ± 0.0003	0 , 0.000622	0 , 0.000321	0 , 0.000455
Neisseria elongata	0.0014±0.0013	0.0018±0.0017	0.0015±0.0013	0 , 0.0065	0 , 0.007	0 , 0.0043		K05673	Environmental Information Processing</b>	>Membrane transport</b>	2446 ABC transporters [PATH:ko02010]	ABCC4; ATP-binding cassette, subfamily C (CFTR/MRP), member 4	0.0121 ± 0.0003	0.007 ± 0.0002	0.0115 ± 0.0003	0 , 0.00079	0 , 0.000565	0 , 0.000517
Neisseria polysaccharea	0.0021±0.0016	0.0011±0.0013	0.0021±0.0021	0 , 0.0061	0 , 0.0067	0 , 0.009		K05668	Environmental Information Processing</b>	>Membrane transport</b>	2447 ABC transporters [PATH:ko02010]	ABCC5; ATP-binding cassette, subfamily C (CFTR/MRP), member 5	0.0086 ± 0.0002	0.0052 ± 0.0001	0.0126 ± 0.0004	0 , 0.000493	0 , 0.000461	0 , 0.000861
Neisseria sp. oral taxon 014	0.001±0.0009	0.0022±0.0044	0.0012±0.0019	0 , 0.0027	0 , 0.0211	0 , 0.0097		K05669	Environmental Information Processing</b>	>Membrane transport</b>	2448 ABC transporters [PATH:ko02010]	ABCC6; ATP-binding cassette, subfamily C (CFTR/MRP), member 6	0.0086 ± 0.0002	0.0066 ± 0.0002	0.0129 ± 0.0004	0 , 0.000361	0 , 0.000425	0 , 0.000643
Neisseria meningitidis	0.001±0.0011	0.0013±0.0012	0.0011±0.0013	0 , 0.0048	0 , 0.0043	0 , 0.0034		K05032	Environmental Information Processing</b>	>Membrane transport</b>	2454 ABC transporters [PATH:ko02010]	ABCC8, SUR1; ATP-binding cassette subfamily C (CFTR/MRP) member 8	0.0087 ± 0.0002	0.0052 ± 0.0001	0.006 ± 0.0002	0 , 0.000404	0 , 0.00046	0 , 0.000303
Kingella	0±0.0001	0±0	0±0.0001	0 , 0.0008	0 , 0.0002	0 , 0.0005		K05033	Environmental Information Processing</b>	>Membrane transport</b>	2455 ABC transporters [PATH:ko02010]	ABCC9, SUR2; ATP-binding cassette subfamily C (CFTR/MRP) member 9	0.0183 ± 0.0004	0.0107 ± 0.0003	0.0103 ± 0.0003	0 , 0.000551	0 , 0.000705	0 , 0.001028
Kingella denitrificans	0.0009±0.0014	0.0009±0.0008	0.0007±0.0011	0 , 0.0059	0 , 0.0029	0 , 0.0042		K05675	Environmental Information Processing</b>	>Membrane transport</b>	2466 ABC transporters [PATH:ko02010]	ABCD1, ALD; ATP-binding cassette, subfamily D (ALD), member 1	0.0048 ± 0.0001	0.0044 ± 0.0001	0.0077 ± 0.0002	0 , 0.000769	0 , 0.00023	0 , 0.000598
Kingella oralis	0.0003±0.0005	0.0003±0.0005	0.0002±0.0004	0 , 0.0025	0 , 0.0023	0 , 0.0014		K05676	Environmental Information Processing</b>	>Membrane transport</b>	2467 ABC transporters [PATH:ko02010]	ABCD2, ALDL1; ATP-binding cassette, subfamily D (ALD), member 2	0.0158 ± 0.0004	0.0065 ± 0.0002	0.0091 ± 0.0003	0 , 0.000577	0 , 0.000477	0 , 0.000627
Eikenella corrodens	0.0005±0.0005	0.0009±0.0009	0.0006±0.0007	0 , 0.0016	0 , 0.0027	0 , 0.0028		K05677	Environmental Information Processing</b>	>Membrane transport</b>	2468 ABC transporters [PATH:ko02010]	ABCD3, PMP70; ATP-binding cassette, subfamily D (ALD), member 3	0.0026 ± 0.0001	0.0037 ± 0.0001	0.0012 ± 0	0 , 0.000347	0 , 0.000282	0 , 0.00027
Lautropia mirabilis	0.0013±0.0011	0.0041±0.0067	0.0029±0.0042	0 , 0.004	0 , 0.0283	0 , 0.0218		K05678	Environmental Information Processing</b>	>Membrane transport</b>	2469 ABC transporters [PATH:ko02010]	ABCD4, PXMP1L; ATP-binding cassette, subfamily D (ALD), member 4	0.0038 ± 0.0001	0.0008 ± 0	0.0025 ± 0.0001	0 , 0.000404	0 , 0.000154	0 , 0.000344
Ottowia sp. oral taxon 894	0.0001±0.0004	0.0004±0.0006	0.0003±0.0005	0 , 0.0017	0 , 0.0019	0 , 0.0015		K06174	Genetic Information Processing</b>	>Translation</b>	3115 Ribosome biogenesis [BR:ko03009]	ABCE1, Rli1; ATP-binding cassette, sub-family E, member 1	0.018 ± 0.0004	0.0109 ± 0.0003	0.0211 ± 0.0006	0 , 0.000777	0 , 0.000705	0 , 0.001062
Haemophilus	0.0026±0.002	0.003±0.0026	0.0028±0.0028	0 , 0.0073	0 , 0.0112	0 , 0.0106		K06185	Genetic Information Processing</b>	>Translation</b>	3152 Ribosome biogenesis [BR:ko03009]	ABCF2; ATP-binding cassette, subfamily F, member 2	0.0102 ± 0.0002	0.0071 ± 0.0002	0.0072 ± 0.0002	0 , 0.000535	0 , 0.000408	0 , 0.000497
Haemophilus parainfluenzae	0.0201±0.0138	0.0212±0.0198	0.0195±0.0166	0.0012 , 0.0499	0.0002 , 0.0836	0 , 0.0752		K06158	Genetic Information Processing</b>	>Folding, sorting and degradation</b>	3051 Translation factors [BR:ko03012]	ABCF3; ATP-binding cassette, subfamily F, member 3	0.0165 ± 0.0004	0.0748 ± 0.0021	0.0386 ± 0.0011	0 , 0.001159	0 , 0.002225	0 , 0.004624
Haemophilus haemolyticus	0.0019±0.0016	0.0028±0.0022	0.0021±0.0018	0 , 0.0056	0 , 0.008	0 , 0.0054		K05679	Environmental Information Processing</b>	>Membrane transport</b>	2471 ABC transporters [PATH:ko02010]	ABCG1; ATP-binding cassette, subfamily G (WHITE), member 1	0.0023 ± 0.0001	0.0018 ± 0.0001	0.0029 ± 0.0001	0 , 0.000243	0 , 0.000238	0 , 0.000303
Haemophilus influenzae	0.0004±0.0006	0.0004±0.0005	0.0004±0.0006	0 , 0.0023	0 , 0.002	0 , 0.002		K05681	Environmental Information Processing</b>	>Membrane transport</b>	2473 ABC transporters [PATH:ko02010]	ABCG2, CD338; ATP-binding cassette, subfamily G (WHITE), member 2	0.0062 ± 0.0001	0.0022 ± 0.0001	0.0045 ± 0.0001	0 , 0.000537	0 , 0.000154	0 , 0.000586
Haemophilus parahaemolyticus	0.0004±0.0009	0.0008±0.0017	0.0003±0.0008	0 , 0.0048	0 , 0.0099	0 , 0.0043		K05680	Environmental Information Processing</b>	>Membrane transport</b>	2472 ABC transporters [PATH:ko02010]	ABCG4; ATP-binding cassette, subfamily G (WHITE), member 4	0.0058 ± 0.0001	0.003 ± 0.0001	0.0041 ± 0.0001	0 , 0.000514	0 , 0.000222	0 , 0.000293
Aggregatibacter aphrophilus	0.0008±0.001	0.0012±0.0011	0.0013±0.0014	0 , 0.0031	0 , 0.0043	0 , 0.0051		K05683	Environmental Information Processing</b>	>Membrane transport</b>	2477 ABC transporters [PATH:ko02010]	ABCG5; ATP-binding cassette, subfamily G (WHITE), member 5 (sterolin 1)	0.0055 ± 0.0001	0.0032 ± 0.0001	0.0023 ± 0.0001	0 , 0.000514	0 , 0.000321	0 , 0.000299
Aggregatibacter segnis	0.0007±0.0008	0.0024±0.0025	0.0013±0.002	0 , 0.0044	0 , 0.0109	0 , 0.0093		K05684	Environmental Information Processing</b>	>Membrane transport</b>	2478 ABC transporters [PATH:ko02010]	ABCG8; ATP-binding cassette, subfamily G (WHITE), member 8 (sterolin 2)	0.0022 ± 0.0001	0.0036 ± 0.0001	0.0098 ± 0.0003	0 , 0.000263	0 , 0.000272	0 , 0.000709
Aggregatibacter actinomycetemcomitans	0.0002±0.0004	0.0004±0.0006	0.0007±0.0014	0 , 0.0014	0 , 0.0023	0 , 0.006		K12940	A<b>Metabolism</b>	>Enzyme families</b>	1422 Peptidases [BR:ko01002]	abgA; aminobenzoyl-glutamate utilization protein A	0.001 ± 0	0.0042 ± 0.0001	0.0067 ± 0.0002	0 , 0.000176	0 , 0.000539	0 , 0.001976
Aggregatibacter sp. oral taxon 458	0.001±0.0011	0.0015±0.0016	0.001±0.0016	0 , 0.0041	0 , 0.0067	0 , 0.0057		K13696	Unclassified	B 09194 Poorly characterized	C 99996 General function prediction only	ABHD1_3; abhydrolase domain-containing protein 1/3	0.0054 ± 0.0001	0.0033 ± 0.0001	0.0059 ± 0.0002	0 , 0.000358	0 , 0.000238	0 , 0.000747
Yersinia pestis	0.0134±0.0063	0.0049±0.006	0.0133±0.0096	0.0003 , 0.0305	0.0001 , 0.0238	0.0004 , 0.0306		K13702	A<b>Metabolism</b>	>Enzyme families</b>	10745 Enzymes [BR:ko01000] Hydrolases, 3.1 Acting on ester bonds, 3.1.1 Carboxylic-ester hydrolases, 3.1.1.93 mycophenolic acid acyl-glucuronide esterase	ABHD10; abhydrolase domain-containing protein 10 [C:3.1.1.93]	0.0026 ± 0.0001	0.0023 ± 0.0001	0.0007 ± 0	0 , 0.000223	0 , 0.000352	0 , 0.000192
Acinetobacter baumannii	0±0.0003	0.0008±0.0026	0.0007±0.0016	0 , 0.0017	0 , 0.0153	0 , 0.0076		K13706	A<b>Metabolism</b>	>Enzyme families</b>	1702 Peptidases [BR:ko01002]	ABHD14; abhydrolase domain-containing protein 14	0.0022 ± 0.0001	0.0011 ± 0	0.0015 ± 0	0 , 0.000409	0 , 0.000212	0 , 0.000261
Campylobacter showae	0.0002±0.0004	0.0003±0.0005	0.0002±0.0005	0 , 0.0012	0 , 0.0023	0 , 0.0025		K13707	Unclassified	B 09194 Poorly characterized	C 99996 General function prediction only	ABHD15; abhydrolase domain-containing protein 15	0.002 ± 0	0.0018 ± 0.0001	0.0015 ± 0	0 , 0.000326	0 , 0.000258	0 , 0.000232
Campylobacter rectus	0.0002±0.0003	0.0003±0.0005	0.0002±0.0004	0 , 0.0013	0 , 0.0023	0 , 0.002		K13697	Unclassified	B 09194 Poorly characterized	C 99996 General function prediction only	ABHD2; abhydrolase domain-containing protein 2	0.0047 ± 0.0001	0.0013 ± 0	0.0006 ± 0	0 , 0.000429	0 , 0.000157	0 , 0.000128
Desulfobulbus sp. oral taxon 041	0±0.0001	0.0001±0.0002	0.0001±0.0004	0 , 0.0005	0 , 0.0011	0 , 0.002		K13699	A<b>Metabolism</b>	>Enzyme families</b>	6253 Enzymes [BR:ko01000] Transferases, 2.3 Acyltransferases, 2.3.1 Transferring groups other than aminoacyl groups, 2.3.1.51 1-acylglycerol-3-phosphate O-acyltransferase	ABHD5, CGI-58; abhydrolase domain-containing protein 5 [C:2.3.1.51]	0.0025 ± 0.0001	0.0012 ± 0	0.0017 ± 0.0001	0 , 0.000347	0 , 0.000235	0 , 0.000314
Fusobacterium	0.0016±0.0019	0.0021±0.0018	0.0018±0.0019	0 , 0.0078	0 , 0.0078	0 , 0.0065		K06619	A<b>Metabolism</b>	>Enzyme families</b>	9720 Enzymes [BR:ko01000] Transferases, 2.7 Transferring phosphorus-containing groups, 2.7.10 Protein-tyrosine kinases, 2.7.10.2 non-specific protein-tyrosine kinase	ABL1; abelson tyrosine-protein kinase 1 [C:2.7.10.2]	0.0055 ± 0.0001	0.0042 ± 0.0001	0.007 ± 0.0002	0 , 0.000358	0 , 0.000238	0 , 0.000598
Fusobacterium nucleatum	0.0053±0.0025	0.0081±0.0069	0.0076±0.0056	0.0002 , 0.0106	0.0001 , 0.0286	0 , 0.0276		K08887	A<b>Metabolism</b>	>Enzyme families</b>	9730 Enzymes [BR:ko01000] Transferases, 2.7 Transferring phosphorus-containing groups, 2.7.10 Protein-tyrosine kinases, 2.7.10.2 non-specific protein-tyrosine kinase	ABL2; abelson tyrosine-protein kinase 2 [C:2.7.10.2]	0.0062 ± 0.0001	0.0063 ± 0.0002	0.0097 ± 0.0003	0 , 0.000352	0 , 0.000467	0 , 0.00064
Fusobacterium periodonticum	0.0061±0.0073	0.0042±0.0033	0.0056±0.0078	0 , 0.028	0 , 0.0116	0 , 0.0343		K07520	Organismal Systems</b>	>Development</b>	4388 Axon guidance [PATH:ko04360]	ABLIM; actin-binding LIM protein	0.002 ± 0	0.0033 ± 0.0001	0.0055 ± 0.0002	0 , 0.000249	0 , 0.000234	0 , 0.000344
Fusobacterium hwasookii	0.0002±0.0005	0.0006±0.0007	0.0006±0.0007	0 , 0.0023	0 , 0.0028	0 , 0.0022		K20629	Genetic Information Processing</b>	>Folding, sorting and degradation</b>	5095 Membrane trafficking [BR:ko04131]	ABR; active breakpoint cluster region-related protein	0.0047 ± 0.0001	0.0056 ± 0.0002	0.0039 ± 0.0001	0 , 0.0005	0 , 0.000436	0 , 0.000354
Leptotrichia	0.0014±0.0017	0.002±0.0017	0.0011±0.0013	0 , 0.0088	0 , 0.0056	0 , 0.004		K06284	Genetic Information Processing</b>	B <b>Transcription</b>	Transcription factors [BR:ko03000] Prokaryotic : Other Others	abrB; transcriptional pleiotropic regulator of transition state genes	0.0006 ± 0	0.0056 ± 0.0002	0.0015 ± 0	0 , 0.000273	0 , 0.000465	0 , 0.000438
Leptotrichia wadei	0.0016±0.0012	0.0017±0.0013	0.0012±0.0015	0 , 0.0044	0 , 0.0043	0 , 0.0066		K10520	Genetic Information Processing</b>	>Folding, sorting and degradation</b>	4611 Ubiquitin system [BR:ko04121]	ABTB1, BPOZ; ankyrin repeat and BTB/POZ domain-containing protein 1	0.0028 ± 0.0001	0.0016 ± 0	0.0035 ± 0.0001	0 , 0.000276	0 , 0.00012	0 , 0.000219
Leptotrichia shahii	0.0005±0.0008	0.0009±0.0009	0.0007±0.0012	0 , 0.003	0 , 0.0037	0 , 0.0061		K10521	Genetic Information Processing</b>	>Folding, sorting and degradation</b>	4612 Ubiquitin system [BR:ko04121]	ABTB2; ankyrin repeat and BTB/POZ domain-containing protein 2	0.0039 ± 0.0001	0.0045 ± 0.0001	0.0054 ± 0.0002	0 , 0.000384	0 , 0.000272	0 , 0.000344
Leptotrichia sp. oral taxon 225	0.0002±0.0004	0.0004±0.0007	0.0002±0.0004	0 , 0.0015	0 , 0.0032	0 , 0.0015		K01283	A<b>Metabolism</b>	>Enzyme families</b>	12321 Enzymes [BR:ko01000] Hydrolases, 3.4 Acting on peptide bonds (peptidases), 3.4.15 Peptidyl-dipeptidases, 3.4.15.1 peptidyl-dipeptidase A	AC, CD143; peptidyl-dipeptidase A [C:3.4.15.1]	0.0171 ± 0.0004	0.0128 ± 0.0004	0.0084 ± 0.0002	0 , 0.001158	0 , 0.00046	0 , 0.000575
Leptotrichia sp. oral taxon 212	0.0005±0.0007	0.0013±0.0015	0.0007±0.0011	0 , 0.0025	0 , 0.0059	0 , 0.0057		K09708	A<b>Metabolism</b>	>Enzyme families</b>	12399 Enzymes [BR:ko01000] Hydrolases, 3.4 Acting on peptide bonds (peptidases), 3.4.17 Metallocarboxypeptidases, 3.4.17.23 angiotensin-converting enzyme 2	AC2, ACH; angiotensin-converting enzyme 2 [C:3.4.17.23]	0.0057 ± 0.0001	0.0069 ± 0.0002	0.0047 ± 0.0001	0 , 0.000361	0 , 0.000292	0 , 0.000481
Treponema	0.0001±0.0003	0.0001±0.0002	0.0001±0.0005	0 , 0.0013	0 , 0.0007	0 , 0.0024		K07513	A<b>Metabolism</b>	>Lipid metabolism</b>	73 Fatty acid degradation [PATH:ko00071]	ACAA1; acetyl-CoA acyltransferase 1 [EC:2.3.1.16]	0.0018 ± 0	0.0015 ± 0	0.0007 ± 0	0 , 0.000239	0 , 0.000234	0 , 0.000145
Treponema medium	0.0001±0.0003	0.0005±0.0007	0.0002±0.0006	0 , 0.0015	0 , 0.0031	0 , 0.003		K07508	A<b>Metabolism</b>	>Lipid metabolism</b>	00062 Fatty acid elongation [PATH:ko00062]	ACAA2; acetyl-CoA acyltransferase 2 [EC:2.3.1.16]	0.005 ± 0.0001	0.0087 ± 0.0002	0.0042 ± 0.0001	0 , 0.000541	0 , 0.00047	0 , 0.000378
Treponema vincentii	0.0001±0.0002	0.0003±0.0004	0.0003±0.0008	0 , 0.0008	0 , 0.0018	0 , 0.0032		K11262	A<b>Metabolism</b>	B <b>Carbohydrate metabolism</b>	C 00620 Pyruvate metabolism [PATH:ko00620]	ACACA; acetyl-CoA carboxylase / biotin carboxylase 1 [EC:6.4.1.2 6.3.4.14]	0.4315 ± 0.0098	0.305 ± 0.0087	0.4033 ± 0.0119	0.000826432 , 0.00634	0.000305118 , 0.005744	0.001151802 , 0.005918
Treponema denticola	0.0003±0.0005	0.0008±0.001	0.0005±0.0008	0 , 0.0019	0 , 0.004	0 , 0.0036		K01946	A<b>Metabolism</b>	B <b>Carbohydrate metabolism</b>	C 00620 Pyruvate metabolism [PATH:ko00620]	ACACB; acetyl-CoA carboxylase / biotin carboxylase 2 [EC:6.4.1.2 6.3.4.14]	0.0141 ± 0.0003	0.0137 ± 0.0004	0.02 ± 0.0006	0 , 0.000808	0 , 0.000706	0 , 0.001097
Fretibacterium fastidiosum	0±0	0.0003±0.0005	0.0001±0.0004	0 , 0	0 , 0.0027	0 , 0.0025		K11729	Unclassified	9735 Metabolism	99983 Lipid metabolism	ACAD10; acyl-CoA dehydrogenase family member 10	0.0083 ± 0.0002	0.0076 ± 0.0002	0.0078 ± 0.0002	0 , 0.000595	0 , 0.000477	0 , 0.000578
Bacillus virus SPbeta	0.0006±0.0028	0.0004±0.0013	0±0.0001	0 , 0.0185	0 , 0.0057	0 , 0.0005		K11730	Unclassified	9736 Metabolism	99983 Lipid metabolism	ACAD11; acyl-CoA dehydrogenase family member 11	0.0052 ± 0.0001	0.0025 ± 0.0001	0.0059 ± 0.0002	0 , 0.000497	0 , 0.000282	0 , 0.000542
Streptococcaceae	0.0001±0.0002	0±0.0001	0.0001±0.0003	0 , 0.0007	0 , 0.0006	0 , 0.0014		K11538	A<b>Metabolism</b>	>Amino acid metabolism</b>	298 Valine, leucine and isoleucine degradation [PATH:ko00280]	ACAD8; isobutyryl-CoA dehydrogenase [EC:1.3.99.-]	0.003 ± 0.0001	0.0015 ± 0	0.0035 ± 0.0001	0 , 0.000347	0 , 0.000154	0 , 0.000299
Streptococcus australis	0.0044±0.0028	0.0022±0.0024	0.0025±0.0026	0 , 0.0103	0 , 0.0113	0 , 0.009		K15980	A<b>Metabolism</b>	>Enzyme families</b>	2673 Enzymes [BR:ko01000] Oxidoreductases, 1.3 Acting on the CH-CH group of donors, 1.3.99 With unknown physiological acceptors, 1.3.99.-	ACAD9; acyl-CoA dehydrogenase family member 9 [C:1.3.99.-]	0.0041 ± 0.0001	0.0007 ± 0	0.0039 ± 0.0001	0 , 0.000488	0 , 0.000146	0 , 0.000293
Streptococcus peroris	0.0005±0.0007	0.0009±0.0009	0.001±0.0012	0 , 0.0032	0 , 0.0029	0 , 0.0042		K00255	A<b>Metabolism</b>	>Lipid metabolism</b>	89 Fatty acid degradation [PATH:ko00071]	ACADL; long-chain-acyl-CoA dehydrogenase [EC:1.3.8.8]	0.0073 ± 0.0002	0.0017 ± 0	0.0017 ± 0	0 , 0.000394	0 , 0.000235	0 , 0.000248
Streptococcus constellatus	0.0001±0.0003	0.0003±0.0004	0.0002±0.0004	0 , 0.0011	0 , 0.0015	0 , 0.0015		K00249	A<b>Metabolism</b>	B <b>Carbohydrate metabolism</b>	662 Propanoate metabolism [PATH:ko00640]	ACADM, acd; acyl-CoA dehydrogenase [EC:1.3.8.7]	0.0038 ± 0.0001	0.0039 ± 0.0001	0.0032 ± 0.0001	0 , 0.000301	0 , 0.000238	0 , 0.000303
Streptococcus mutans	0.0002±0.0004	0.0004±0.001	0.0002±0.0006	0 , 0.0017	0 , 0.0048	0 , 0.003		K00248	A<b>Metabolism</b>	B <b>Carbohydrate metabolism</b>	661 Butanoate metabolism [PATH:ko00650]	ACADS, bcd; butyryl-CoA dehydrogenase [EC:1.3.8.1]	0.0013 ± 0	0.006 ± 0.0002	0.001 ± 0	0 , 0.000176	0 , 0.000993	0 , 0.000136
Streptococcus sp. F0442	0.0014±0.0015	0.0009±0.0007	0.0009±0.0011	0 , 0.0082	0 , 0.0025	0 , 0.0042		K09478	A<b>Metabolism</b>	>Lipid metabolism</b>	91 Fatty acid degradation [PATH:ko00071]	ACADSB; short/branched chain acyl-CoA dehydrogenase [EC:1.3.99.12]	0.0032 ± 0.0001	0.0018 ± 0.0001	0.0025 ± 0.0001	0 , 0.000352	0 , 0.00026	0 , 0.000448
Streptococcus sp. oral taxon 071	0.0003±0.0004	0.0006±0.0006	0.0004±0.0007	0 , 0.0014	0 , 0.0025	0 , 0.0026		K12489	Genetic Information Processing</b>	>Folding, sorting and degradation</b>	4568 Membrane trafficking [BR:ko04131]	ACAP; Arf-GAP with coiled-coil, AN repeat and PH domain-containing protein	0.0049 ± 0.0001	0.0044 ± 0.0001	0.0069 ± 0.0002	0 , 0.000379	0 , 0.000596	0 , 0.000303
Streptococcus sp. oral taxon 056	0.0003±0.0005	0.0005±0.0006	0.0004±0.0007	0 , 0.0022	0 , 0.0019	0 , 0.0025		K03372	A<b>Metabolism</b>	>Glycan biosynthesis and metabolism</b>	611 Glycosphingolipid biosynthesis - ganglio series [PATH:ko00604]	ACATN, SLC33A1; MFS transporter, PAT family, solute carrier family 33 (acetyl-CoA tr	0.0037 ± 0.0001	0.0017 ± 0	0.0028 ± 0.0001	0 , 0.000395	0 , 0.000258	0 , 0.000192
Streptococcus sinensis	0.0001±0.0003	0.0003±0.0004	0.0002±0.0006	0 , 0.0015	0 , 0.0015	0 , 0.0029		K01962	A<b>Metabolism</b>	B <b>Carbohydrate metabolism</b>	C 00620 Pyruvate metabolism [PATH:ko00620]	accA; acetyl-CoA carboxylase carboxyl transferase subunit alpha [EC:6.4.1.2]	0.0037 ± 0.0001	0.029 ± 0.0008	0.012 ± 0.0004	0 , 0.000292	0 , 0.001626	0 , 0.001107
Streptococcus downei	0±0.0002	0±0.0001	0±0.0001	0 , 0.0007	0 , 0.0005	0 , 0.0003		K02160	A<b>Metabolism</b>	B <b>Carbohydrate metabolism</b>	C 00620 Pyruvate metabolism [PATH:ko00620]	accB, bccP; acetyl-CoA carboxylase biotin carboxyl carrier protein	0.0031 ± 0.0001	0.0084 ± 0.0002	0.006 ± 0.0002	0 , 0.000598	0 , 0.000526	0 , 0.000921
Streptococcus agalactiae	0.0029±0.0158	0.0001±0.0002	0.0001±0.0005	0 , 0.1027	0 , 0.001	0 , 0.0026		K01961	A<b>Metabolism</b>	B <b>Carbohydrate metabolism</b>	C 00620 Pyruvate metabolism [PATH:ko00620]	accC; acetyl-CoA carboxylase, biotin carboxylase subunit [EC:6.4.1.2 6.3.4.14]	0.0089 ± 0.0002	0.0265 ± 0.0008	0.0123 ± 0.0004	0 , 0.001178	0 , 0.001455	0 , 0.001093
Streptococcus infantarius	0±0	0±0	0.0001±0.0003	0 , 0	0 , 0.0002	0 , 0.0018		K01963	A<b>Metabolism</b>	B <b>Carbohydrate metabolism</b>	C 00620 Pyruvate metabolism [PATH:ko00620]	accD; acetyl-CoA carboxylase carboxyl transferase subunit beta [EC:6.4.1.2]	0.0063 ± 0.0001	0.0298 ± 0.0009	0.0063 ± 0.0002	0 , 0.000985	0 , 0.001079	0 , 0.000623
Streptococcus sobrinus	0±0.0002	0.0001±0.0001	0.0002±0.0007	0 , 0.0008	0 , 0.0006	0 , 0.0036		K07296	Environmental Information Processing</b>	12480 Signal transduction	4162 AMPK signaling pathway [PATH:ko04152]	ACDC; adiponectin	0.0018 ± 0	0.001 ± 0	0.0032 ± 0.0001	0 , 0.000255	0 , 0.000119	0 , 0.000303
Streptococcus pyogenes	0±0	0±0.0001	0±0	0 , 0.0002	0 , 0.0005	0 , 0.0001		K00163	A<b>Metabolism</b>	B <b>Carbohydrate metabolism</b>	C 00010 Glycolysis / Gluconeogenesis [PATH:ko00010]	aceE; pyruvate dehydrogenase E1 component [EC:1.2.4.1]	0.0085 ± 0.0002	0.02 ± 0.0006	0.0037 ± 0.0001	0 , 0.000535	0 , 0.001319	0 , 0.000419
Dolosigranulum pigrum	0.0001±0.0003	0±0.0001	0±0.0001	0 , 0.0012	0 , 0.0005	0 , 0.0006		K01441	A<b>Metabolism</b>	>Lipid metabolism</b>	606 Sphingolipid metabolism [PATH:ko00600]	ACER1_2, ASAH3; alkaline ceramidase [EC:3.5.1.23]	0.0106 ± 0.0002	0.0019 ± 0.0001	0.004 ± 0.0001	0 , 0.000429	0 , 0.000234	0 , 0.000354
Alloiococcus otitis	0±0	0±0.0002	0±0	0 , 0	0 , 0.0014	0 , 0.0001		K01049	A<b>Metabolism</b>	>Lipid metabolism</b>	626 Glycerophospholipid metabolism [PATH:ko00564]	ACHE; acetylcholinesterase [EC:3.1.1.7]	0.0021 ± 0	0.0042 ± 0.0001	0.0016 ± 0	0 , 0.000263	0 , 0.000307	0 , 0.000303
Lactobacillus vaginalis	0.0001±0.0003	0.0001±0.0001	0.0003±0.0006	0 , 0.0014	0 , 0.0006	0 , 0.0018		K12875	Genetic Information Processing</b>	B <b>Transcription</b>	3138 Spliceosome [PATH:ko03040]	ACIN1, ACINUS; apoptotic chromatin condensation inducer in the nucleus	0.0028 ± 0.0001	0.0019 ± 0.0001	0.0019 ± 0.0001	0 , 0.000428	0 , 0.000187	0 , 0.000271
Lactobacillus gasseri	0.0001±0.0003	0.0007±0.0015	0.0008±0.003	0 , 0.0012	0 , 0.0079	0 , 0.0155		K00925	A<b>Metabolism</b>	B <b>Carbohydrate metabolism</b>	C 00620 Pyruvate metabolism [PATH:ko00620]	ackA; acetate kinase [EC:2.7.2.1]	0.0123 ± 0.0003	0.0643 ± 0.0018	0.0236 ± 0.0007	0 , 0.001091	0 , 0.002235	0 , 0.00254
Lactobacillus salivarius	0±0	0±0.0002	0±0.0002	0 , 0	0 , 0.001	0 , 0.0009		K01648	A<b>Metabolism</b>	B <b>Carbohydrate metabolism</b>	C 00020 Citrate cycle (TCA cycle) [PATH:ko00020]	ACLY; ATP citrate (pro-S)-lyase [EC:2.3.3.8]	0.0029 ± 0.0001	0.0033 ± 0.0001	0.0036 ± 0.0001	0 , 0.000284	0 , 0.000315	0 , 0.000218
Lactobacillus oris	0±0	0±0.0001	0±0.0002	0 , 0	0 , 0.0003	0 , 0.0009		K07273	Unclassified	9391 Cellular processes and signaling	99992 Membrane and intracellular structural molecules	acm; lysozyme	0.0073 ± 0.0002	0.0082 ± 0.0002	0.0027 ± 0.0001	0 , 0.000651	0 , 0.000575	0 , 0.000257
Lactobacillus amylovorus	0±0	0±0	0±0	0 , 0	0 , 0.0002	0 , 0		K03392	A<b>Metabolism</b>	>Amino acid metabolism</b>	390 Tryptophan metabolism [PATH:ko00380]	ACMSD; aminocarboxymuconate-semialdehyde decarboxylase [EC:4.1.1.45]	0.0032 ± 0.0001	0.0037 ± 0.0001	0.0041 ± 0.0001	0 , 0.000404	0 , 0.000575	0 , 0.000295
Lactobacillus reuteri	0±0	0±0	0±0	0 , 0	0 , 0.0001	0 , 0.0001		K01682	A<b>Metabolism</b>	B <b>Carbohydrate metabolism</b>	C 00020 Citrate cycle (TCA cycle) [PATH:ko00020]	acnB; aconitate hydratase 2 / 2-methylisocitrate dehydratase [EC:4.2.1.3 4.2.1.99]	0.0043 ± 0.0001	0.0066 ± 0.0002	0.0097 ± 0.0003	0 , 0.000514	0 , 0.000665	0 , 0.000968
Lactobacillus iners	0.0004±0.0011	0.0001±0.0003	0.0002±0.0008	0 , 0.0067	0 , 0.0013	0 , 0.0043		K20455	A<b>Metabolism</b>	B <b>Carbohydrate metabolism</b>	711 Propanoate metabolism [PATH:ko00640]	acnD; 2-methylcitrate dehydratase (2-methyl-trans-aconitate forming) [EC:4.2.1.117]	0.0021 ± 0	0.0114 ± 0.0003	0.0037 ± 0.0001	0 , 0.000514	0 , 0.001015	0 , 0.000746
Lactobacillus casei	0±0	0±0	0±0.0002	0 , 0	0 , 0.0001	0 , 0.0012		K01681	A<b>Metabolism</b>	B <b>Carbohydrate metabolism</b>	C 00020 Citrate cycle (TCA cycle) [PATH:ko00020]	ACO, acnA; aconitate hydratase [EC:4.2.1.3]	0.0329 ± 0.0007	0.0556 ± 0.0016	0.0333 ± 0.001	0 , 0.00153	0 , 0.002193	0 , 0.002314
Lactobacillus plantarum	0±0	0±0.0002	0.0001±0.0003	0 , 0	0 , 0.0011	0 , 0.0014		K21416	A<b>Metabolism</b>	>Enzyme families</b>	1794 Enzymes [BR:ko01000] Oxidoreductases, 1.1 Acting on the CH-OH group of donors, 1.1.1 With NAD+ or NADP+ as acceptor, 1.1.1.-	acoA; acetoin:2,6-dichlorophenolindophenol oxidoreductase subunit alpha [C:1.1.1.-]	0.0016 ± 0	0.0009 ± 0	0.0012 ± 0	0 , 0.000721	0 , 0.000157	0 , 0.000232
Lactobacillus johnsonii	0±0	0±0.0002	0.0001±0.0003	0 , 0	0 , 0.0009	0 , 0.0017		K21417	A<b>Metabolism</b>	>Enzyme families</b>	1795 Enzymes [BR:ko01000] Oxidoreductases, 1.1 Acting on the CH-OH group of donors, 1.1.1 With NAD+ or NADP+ as acceptor, 1.1.1.-	acoB; acetoin:2,6-dichlorophenolindophenol oxidoreductase subunit beta [C:1.1.1.-]	0.0031 ± 0.0001	0.0022 ± 0.0001	0.001 ± 0	0 , 0.000897	0 , 0.00023	0 , 0.000295
Lactobacillus panis	0±0	0±0	0±0	0 , 0	0 , 0.0003	0 , 0		K21405	Genetic Information Processing</b>	B <b>Transcription</b>	Transcription factors [BR:ko03000] Prokaryotic : Helix-turn-helix Other families	acoR; sigma-54 dependent transcriptional regulator, acetoin dehydrogenase operon transcriptional activator AcoR	0.0021 ± 0	0.0026 ± 0.0001	0.0013 ± 0	0 , 0.000706	0 , 0.00046	0 , 0.000192
Lactobacillus coleohominis	0±0	0±0	0.0001±0.0003	0 , 0	0 , 0.0001	0 , 0.0019		K01068	A<b>Metabolism</b>	>Lipid metabolism</b>	83 Fatty acid elongation [PATH:ko00062]	ACOT1_2_4; acyl-coenzyme A thioesterase 1/2/4 [EC:3.1.2.2]	0.0079 ± 0.0002	0.0099 ± 0.0003	0.0113 ± 0.0003	0 , 0.0005	0 , 0.000477	0 , 0.000696
Lactobacillus jensenii	0±0.0002	0±0	0.0001±0.0003	0 , 0.0011	0 , 0	0 , 0.0018		K12417	A<b>Metabolism</b>	>Enzyme families</b>	10857 Enzymes [BR:ko01000] Hydrolases, 3.1 Acting on ester bonds, 3.1.2 Thioester hydrolases, 3.1.2.-	ACOT11; acyl-CoA thioesteraes 11 [C:3.1.2.-]	0.0032 ± 0.0001	0.006 ± 0.0002	0.0053 ± 0.0002	0 , 0.000384	0 , 0.00047	0 , 0.000539
Lactobacillus brevis	0.0002±0.0004	0.0001±0.0002	0.0004±0.0008	0 , 0.0016	0 , 0.0006	0 , 0.0038		K11993	A<b>Metabolism</b>	>Enzyme families</b>	10856 Enzymes [BR:ko01000] Hydrolases, 3.1 Acting on ester bonds, 3.1.2 Thioester hydrolases, 3.1.2.-	ACOT6; acyl-CoA thioesterase 6 [C:3.1.2.-]	0.0026 ± 0.0001	0.0035 ± 0.0001	0.0026 ± 0.0001	0 , 0.000391	0 , 0.000282	0 , 0.000271
Lactobacillus pentosus	0±0	0.0001±0.0004	0.0001±0.0003	0 , 0	0 , 0.0023	0 , 0.0014		K17360	A<b>Metabolism</b>	>Lipid metabolism</b>	84 Fatty acid elongation [PATH:ko00062]	ACOT7; acyl-coenzyme A thioesterase 7 [EC:3.1.2.2]	0.0053 ± 0.0001	0.0036 ± 0.0001	0.0043 ± 0.0001	0 , 0.000361	0 , 0.000282	0 , 0.000709
Lactobacillus parafarraginis	0±0	0±0	0±0	0 , 0	0 , 0	0 , 0		K11992	A<b>Metabolism</b>	>Lipid metabolism</b>	136 Primary bile acid biosynthesis [PATH:ko00120]	ACOT8, PTE; acyl-CoA thioesterase 8 [EC:3.1.2.27]	0.0029 ± 0.0001	0.0003 ± 0	0.001 ± 0	0 , 0.000404	0 , 0.000054	0 , 0.000299
Lactobacillus rapi	0±0	0±0	0±0	0 , 0	0 , 0.0001	0 , 0		K17361	A<b>Metabolism</b>	>Enzyme families</b>	10860 Enzymes [BR:ko01000] Hydrolases, 3.1 Acting on ester bonds, 3.1.2 Thioester hydrolases, 3.1.2.-	ACOT9; acyl-coenzyme A thioesterase 9 [C:3.1.2.-]	0.0013 ± 0	0.0006 ± 0	0.0036 ± 0.0001	0 , 0.00023	0 , 0.000218	0 , 0.000354
Enterococcus	0±0	0.0001±0.0002	0.0004±0.0025	0 , 0	0 , 0.001	0 , 0.0147		K10214	A<b>Metabolism</b>	>Lipid metabolism</b>	133 Primary bile acid biosynthesis [PATH:ko00120]	ACOX2; 3alpha,7alpha,12alpha-trihydroxy-5beta-cholestanoyl-CoA 24-hydroxylase [EC:1.	0.0025 ± 0.0001	0.0039 ± 0.0001	0.0055 ± 0.0002	0 , 0.000353	0 , 0.000307	0 , 0.00032
Enterococcus faecalis	0.0004±0.0013	0.0003±0.0011	0.0288±0.1636	0 , 0.0082	0 , 0.0063	0 , 0.9548		K14394	A<b>Metabolism</b>	>Metabolism of cofactors and vitamins</b>	754 Thiamine metabolism [PATH:ko00730]	ACP1; low molecular weight phosphotyrosine protein phosphatase [EC:3.1.3.2 3.1.3.48]	0.0026 ± 0.0001	0.0028 ± 0.0001	0.0018 ± 0.0001	0 , 0.000433	0 , 0.000403	0 , 0.000293
Enterococcus durans	0±0	0.0003±0.0011	0.0003±0.0009	0 , 0	0 , 0.0064	0 , 0.0047		K14395	A<b>Metabolism</b>	>Enzyme families</b>	10873 Enzymes [BR:ko01000] Hydrolases, 3.1 Acting on ester bonds, 3.1.3 Phosphoric-monoester hydrolases, 3.1.3.2 acid phosphatase	ACP6; lysophosphatidic acid phosphatase type 6 [C:3.1.3.2]	0.005 ± 0.0001	0.0022 ± 0.0001	0.0012 ± 0	0 , 0.000477	0 , 0.000425	0 , 0.00027
Enterococcus saccharolyticus	0±0	0±0	0±0.0002	0 , 0	0 , 0.0001	0 , 0.001		K01118	A<b>Metabolism</b>	>Enzyme families</b>	3252 Enzymes [BR:ko01000] Oxidoreductases, 1.7 Acting on other nitrogenous compounds as donors, 1.7.- Acting on other nitrogenous compounds as donors, 1.7.-.-	acpD, azoR; FMN-dependent NADH-azoreductase [C:1.7.-.-]	0.0019 ± 0	0.0094 ± 0.0003	0.0055 ± 0.0002	0 , 0.000614	0 , 0.000561	0 , 0.000761
Enterococcus italicus	0±0	0±0	0.0001±0.0003	0 , 0	0 , 0.0001	0 , 0.0018		K02078	A<b>Metabolism</b>	>Lipid metabolism</b>	69 Fatty acid biosynthesis [PATH:ko00061]	acpP; acyl carrier protein	0.0045 ± 0.0001	0.0101 ± 0.0003	0.0054 ± 0.0002	0 , 0.000276	0 , 0.000565	0 , 0.000484
Enterococcus faecium	0±0.0002	0.0003±0.0012	0.0001±0.0004	0 , 0.001	0 , 0.0072	0 , 0.0022		K19283	A<b>Metabolism</b>	>Enzyme families</b>	10875 Enzymes [BR:ko01000] Hydrolases, 3.1 Acting on ester bonds, 3.1.3 Phosphoric-monoester hydrolases, 3.1.3.2 acid phosphatase	ACPP; prostatic aicd phosphatase [C:3.1.3.2 3.1.3.5]	0.002 ± 0	0.0007 ± 0	0.0012 ± 0	0 , 0.000347	0 , 0.000129	0 , 0.000248
Enterococcus casseliflavus	0±0	0.0002±0.0006	0±0.0001	0 , 0	0 , 0.0031	0 , 0.0003		K00997	A<b>Metabolism</b>	>Metabolism of cofactors and vitamins</b>	795 Pantothenate and CoA biosynthesis [PATH:ko00770]	acpS; holo-[acyl-carrier protein] synthase [EC:2.7.8.7]	0.0025 ± 0.0001	0.0074 ± 0.0002	0.0033 ± 0.0001	0 , 0.000246	0 , 0.000426	0 , 0.000351
Gemella	0.0007±0.0007	0.0004±0.0005	0.0003±0.0005	0 , 0.0033	0 , 0.0019	0 , 0.0019		K01317	A<b>Metabolism</b>	>Enzyme families</b>	12516 Enzymes [BR:ko01000] Hydrolases, 3.4 Acting on peptide bonds (peptidases), 3.4.21 Serine endopeptidases, 3.4.21.10 acrosin	ACR; acrosin [C:3.4.21.10]	0.0038 ± 0.0001	0.003 ± 0.0001	0.0047 ± 0.0001	0 , 0.000384	0 , 0.000258	0 , 0.000414
Gemella sp. oral taxon 928	0±0	0±0	0±0	0 , 0	0 , 0.0001	0 , 0		K03585	Genetic Information Processing</b>	Replication and repair	4049 Chromosome and associated proteins [BR:ko03036]	acrA, mexA, adeI, smeD, mtrC, cmeA; membrane fusion protein, multidrug efflux system	0.0024 ± 0.0001	0.0125 ± 0.0004	0.0083 ± 0.0002	0 , 0.000243	0 , 0.000839	0 , 0.000746
Gemella bergeri	0±0.0002	0±0	0±0	0 , 0.001	0 , 0.0001	0 , 0		K15013	A<b>Metabolism</b>	>Lipid metabolism</b>	94 Fatty acid biosynthesis [PATH:ko00061]	ACSBG; long-chain-fatty-acid--CoA ligase ACSBG [EC:6.2.1.3]	0.0092 ± 0.0002	0.0072 ± 0.0002	0.0096 ± 0.0003	0 , 0.000394	0 , 0.000467	0 , 0.000886
Staphylococcus caprae	0.0001±0.0003	0.0002±0.0011	0±0	0 , 0.0021	0 , 0.0062	0 , 0		K18660	A<b>Metabolism</b>	>Amino acid metabolism</b>	330 Valine, leucine and isoleucine degradation [PATH:ko00280]	ACSF3; malonyl-CoA/methylmalonyl-CoA synthetase [EC:6.2.1.-]	0.0051 ± 0.0001	0.0029 ± 0.0001	0.0048 ± 0.0001	0 , 0.000429	0 , 0.00023	0 , 0.000303
Bacillus subtilis	0.002±0.0036	0.0001±0.0003	0.0002±0.0005	0 , 0.0169	0 , 0.0013	0 , 0.0014		K01897	A<b>Metabolism</b>	>Lipid metabolism</b>	93 Fatty acid biosynthesis [PATH:ko00061]	ACSL, fadD; long-chain acyl-CoA synthetase [EC:6.2.1.3]	0.0374 ± 0.0009	0.0713 ± 0.002	0.0442 ± 0.0013	0 , 0.001286	0 , 0.003156	0 , 0.001667
Bacillus clausii	0±0	0±0.0001	0±0.0002	0 , 0	0 , 0.0005	0 , 0.0009		K01896	A<b>Metabolism</b>	B <b>Carbohydrate metabolism</b>	667 Butanoate metabolism [PATH:ko00650]	ACSM; medium-chain acyl-CoA synthetase [EC:6.2.1.2]	0.0413 ± 0.0009	0.0333 ± 0.001	0.0402 ± 0.0012	0 , 0.001137	0 , 0.000807	0 , 0.001011
Bacillus anthracis	0±0	0±0	0±0	0 , 0	0 , 0.0001	0 , 0		K01895	A<b>Metabolism</b>	B <b>Carbohydrate metabolism</b>	C 00010 Glycolysis / Gluconeogenesis [PATH:ko00010]	ACSS, acs; acetyl-CoA synthetase [EC:6.2.1.1]	0.0075 ± 0.0002	0.0432 ± 0.0012	0.0127 ± 0.0004	0 , 0.00075	0 , 0.001537	0 , 0.001315
Veillonellaceae	0±0.0001	0±0.0001	0±0.0001	0 , 0.0005	0 , 0.0006	0 , 0.0005		K16644	A<b>Metabolism</b>	>Glycan biosynthesis and metabolism</b>	650 Glycosaminoglycan binding proteins [BR:ko00536]	actA; actin-assembly inducing protein	0.0012 ± 0	0.0263 ± 0.0008	0.0063 ± 0.0002	0 , 0.000545	0 , 0.001755	0 , 0.001313
Dialister	0±0.0001	0±0	0±0	0 , 0.0007	0 , 0	0 , 0		K10354	Cellular Processes</b>	>Cell motility</b>	cytoskeleton proteins [BR:ko04812]	ACTA1; actin, alpha skeletal muscle	0.002 ± 0	0.0029 ± 0.0001	0.0018 ± 0.0001	0 , 0.000276	0 , 0.000282	0 , 0.000287
Dialister invisus	0.0004±0.0006	0.0004±0.0004	0.0002±0.0004	0 , 0.002	0 , 0.0013	0 , 0.0017		K12313	Environmental Information Processing</b>	11075 Signal transduction	4469 Apelin signaling pathway [PATH:ko04371]	ACTA2; actin, aortic smooth muscle	0.0021 ± 0	0.0022 ± 0.0001	0.0032 ± 0.0001	0 , 0.000216	0 , 0.000272	0 , 0.000391
Dialister micraerophilus	0±0	0±0	0±0	0 , 0	0 , 0.0003	0 , 0		K05692	Genetic Information Processing</b>	B <b>Transcription</b>	3143 Transcription machinery [BR:ko03021]	ACTB_G1; actin beta/gamma 1	0.0726 ± 0.0017	0.0704 ± 0.002	0.0807 ± 0.0024	0 , 0.002488	0 , 0.001588	0.000209419 , 0.001738
Anaeroglobus geminatus	0±0.0002	0.0001±0.0002	0.0002±0.0004	0 , 0.0014	0 , 0.0013	0 , 0.0014		K10355	Cellular Processes</b>	>Cell motility</b>	cytoskeleton proteins [BR:ko04812]	ACTF; actin, other eukaryote	0.004 ± 0.0001	0.005 ± 0.0001	0.0051 ± 0.0002	0 , 0.000464	0 , 0.000477	0 , 0.000257
Selenomonadaceae	0.0001±0.0003	0.0001±0.0003	0.0001±0.0002	0 , 0.0014	0 , 0.0013	0 , 0.0009		K12315	Cellular Processes</b>	>Transport and catabolism</b>	4638 Exosome [BR:ko04147]	ACTG2; actin, gamma-enteric smooth muscle	0.0046 ± 0.0001	0.0054 ± 0.0002	0.003 ± 0.0001	0 , 0.000488	0 , 0.000436	0 , 0.000354
Selenomonas noxia	0.0001±0.0002	0.0004±0.0005	0.0001±0.0003	0 , 0.0007	0 , 0.0019	0 , 0.0013		K11652	Genetic Information Processing</b>	B <b>Transcription</b>	3145 Transcription machinery [BR:ko03021]	ACTL6B; actin-like protein 6B	0.0012 ± 0	0.002 ± 0.0001	0.0022 ± 0.0001	0 , 0.000301	0 , 0.000319	0 , 0.000372
Selenomonas artemidis	0.0001±0.0002	0.0002±0.0004	0.0001±0.0003	0 , 0.0013	0 , 0.0022	0 , 0.0009		K05699	Genetic Information Processing</b>	>Folding, sorting and degradation</b>	4240 Membrane trafficking [BR:ko04131]	ACTN1_4; actinin alpha 1/4	0.0083 ± 0.0002	0.0112 ± 0.0003	0.0164 ± 0.0005	0 , 0.000433	0 , 0.000545	0 , 0.000689
Selenomonas sp. oral taxon 138	0.0001±0.0002	0.0003±0.0008	0.0001±0.0003	0 , 0.0007	0 , 0.0044	0 , 0.0011		K21073	Genetic Information Processing</b>	>Folding, sorting and degradation</b>	4241 Membrane trafficking [BR:ko04131]	ACTN2_3; actinin alpha 2/3	0.012 ± 0.0003	0.0072 ± 0.0002	0.0099 ± 0.0003	0 , 0.000772	0 , 0.000282	0 , 0.000671
Selenomonas infelix	0±0.0001	0.0003±0.0006	0.0002±0.0004	0 , 0.0006	0 , 0.0031	0 , 0.0017		K16575	Genetic Information Processing</b>	Replication and repair	3633 Chromosome and associated proteins [BR:ko03036]	ACTR1, ARP1; centractin	0.0072 ± 0.0002	0.0033 ± 0.0001	0.0051 ± 0.0002	0 , 0.000706	0 , 0.000319	0 , 0.000546
Selenomonas sp. oral taxon 137	0±0.0002	0±0	0±0.0001	0 , 0.0008	0 , 0.0001	0 , 0.0008		K17260	Genetic Information Processing</b>	>Folding, sorting and degradation</b>	5051 Membrane trafficking [BR:ko04131]	ACTR2, ARP2; actin-related protein 2	0.0127 ± 0.0003	0.0091 ± 0.0003	0.0129 ± 0.0004	0 , 0.000769	0 , 0.000504	0 , 0.000578
Selenomonas sp. oral taxon 126	0.0002±0.0004	0.0004±0.0006	0.0001±0.0003	0 , 0.0014	0 , 0.0025	0 , 0.0009		K18584	Genetic Information Processing</b>	>Folding, sorting and degradation</b>	5052 Membrane trafficking [BR:ko04131]	ACTR3, ARP3; actin-related protein 3	0.0337 ± 0.0008	0.0221 ± 0.0006	0.0299 ± 0.0009	0 , 0.001198	0 , 0.000665	0 , 0.001328
Selenomonas sp. oral taxon 478	0.0012±0.0014	0.0003±0.0007	0.0011±0.0014	0 , 0.0052	0 , 0.0031	0 , 0.0047		K11672	Genetic Information Processing</b>	Replication and repair	3956 Chromosome and associated proteins [BR:ko03036]	ACTR5, ARP5, INO80M; actin-related protein 5	0.0017 ± 0	0.0046 ± 0.0001	0.0043 ± 0.0001	0 , 0.000333	0 , 0.00047	0 , 0.000372
Selenomonas flueggei	0.0006±0.0009	0.0003±0.0007	0.0003±0.0005	0 , 0.0032	0 , 0.004	0 , 0.0019		K11662	Genetic Information Processing</b>	Replication and repair	3946 Chromosome and associated proteins [BR:ko03036]	ACTR6, ARP6; actin-related protein 6	0.0014 ± 0	0.001 ± 0	0.0036 ± 0.0001	0 , 0.000198	0 , 0.000157	0 , 0.000287
Selenomonas sp. oral taxon 136	0.0007±0.0011	0.0002±0.0004	0.0005±0.0009	0 , 0.0048	0 , 0.002	0 , 0.0029		K11673	Genetic Information Processing</b>	Replication and repair	3957 Chromosome and associated proteins [BR:ko03036]	ACTR8, ARP8, INO80N; actin-related protein 8	0.0049 ± 0.0001	0.0011 ± 0	0.0036 ± 0.0001	0 , 0.000402	0 , 0.000235	0 , 0.000299
Selenomonas sp. oral taxon 149	0.0005±0.0008	0.0002±0.0004	0.0003±0.0007	0 , 0.003	0 , 0.0015	0 , 0.0025		K04767	Unclassified	9628 Metabolism	99981 Carbohydrate metabolism	acuB; acetoin utilization protein AcuB	0.002 ± 0	0.0036 ± 0.0001	0.0016 ± 0	0 , 0.000214	0 , 0.000354	0 , 0.000363
Selenomonas sp. F0473	0±0	0.0001±0.0003	0±0.0002	0 , 0	0 , 0.0019	0 , 0.0009		K04675	A<b>Metabolism</b>	>Enzyme families</b>	10129 Enzymes [BR:ko01000] Transferases, 2.7 Transferring phosphorus-containing groups, 2.7.11 Protein-serine/threonine kinases, 2.7.11.30 receptor protein serine/threonine kinase	ACVR1, ALK2; activin receptor type-1 [C:2.7.11.30]	0.0081 ± 0.0002	0.0027 ± 0.0001	0.0084 ± 0.0002	0 , 0.000537	0 , 0.000235	0 , 0.000689
Selenomonas sp. oral taxon 892	0±0.0002	0.0001±0.0003	0.0001±0.0003	0 , 0.0008	0 , 0.0013	0 , 0.0012		K13567	A<b>Metabolism</b>	>Enzyme families</b>	10130 Enzymes [BR:ko01000] Transferases, 2.7 Transferring phosphorus-containing groups, 2.7.11 Protein-serine/threonine kinases, 2.7.11.30 receptor protein serine/threonine kinase	ACVR1B, ALK4; activin receptor type-1B [C:2.7.11.30]	0.0038 ± 0.0001	0.0018 ± 0.0001	0.0049 ± 0.0001	0 , 0.000603	0 , 0.000202	0 , 0.000359
Centipeda periodontii	0±0.0001	0.0002±0.0005	0.0002±0.0006	0 , 0.0007	0 , 0.0026	0 , 0.0026		K13568	A<b>Metabolism</b>	>Enzyme families</b>	10131 Enzymes [BR:ko01000] Transferases, 2.7 Transferring phosphorus-containing groups, 2.7.11 Protein-serine/threonine kinases, 2.7.11.30 receptor protein serine/threonine kinase	ACVR1C, ALK7; activin receptor type-1C [C:2.7.11.30]	0.0046 ± 0.0001	0.0048 ± 0.0001	0.0019 ± 0.0001	0 , 0.000395	0 , 0.000258	0 , 0.000293
Mitsuokella sp. oral taxon 131	0±0.0002	0±0	0±0	0 , 0.0007	0 , 0.0002	0 , 0		K04670	A<b>Metabolism</b>	>Enzyme families</b>	10124 Enzymes [BR:ko01000] Transferases, 2.7 Transferring phosphorus-containing groups, 2.7.11 Protein-serine/threonine kinases, 2.7.11.30 receptor protein serine/threonine kinase	ACVR2A; activin receptor type-2A [C:2.7.11.30]	0.0066 ± 0.0001	0.001 ± 0	0.0026 ± 0.0001	0 , 0.000514	0 , 0.000161	0 , 0.000295
Mitsuokella multacida	0±0	0±0	0±0	0 , 0	0 , 0	0 , 0.0001		K13596	A<b>Metabolism</b>	>Enzyme families</b>	10134 Enzymes [BR:ko01000] Transferases, 2.7 Transferring phosphorus-containing groups, 2.7.11 Protein-serine/threonine kinases, 2.7.11.30 receptor protein serine/threonine kinase	ACVR2B; activin receptor type-2B [C:2.7.11.30]	0.0037 ± 0.0001	0.0036 ± 0.0001	0.0065 ± 0.0002	0 , 0.000333	0 , 0.000272	0 , 0.000607
Lachnospiraceae	0.0004±0.0006	0.0002±0.0003	0.0003±0.0006	0 , 0.0029	0 , 0.0014	0 , 0.0023		K13594	A<b>Metabolism</b>	>Enzyme families</b>	10133 Enzymes [BR:ko01000] Transferases, 2.7 Transferring phosphorus-containing groups, 2.7.11 Protein-serine/threonine kinases, 2.7.11.30 receptor protein serine/threonine kinase	ACVRL1, ALK1; activin receptor-like kinase 1 [C:2.7.11.30]	0.0032 ± 0.0001	0.0007 ± 0	0.0046 ± 0.0001	0 , 0.000333	0 , 0.000205	0 , 0.00047
Oribacterium sinus	0.0025±0.0018	0.0009±0.0009	0.0018±0.002	0 , 0.0073	0 , 0.0038	0 , 0.0074		K18458	A<b>Metabolism</b>	>Enzyme families</b>	13524 Enzymes [BR:ko01000] Hydrolases, 3.5 Acting on carbon-nitrogen bonds, other than peptide bonds, 3.5.1 In linear amides, 3.5.1.114 N-acyl-aromatic-L-amino acid amidohydrolase	ACY3; N-acyl-aromatic-L-amino acid amidohydrolase [C:3.5.1.114]	0.0018 ± 0	0.0008 ± 0	0.0021 ± 0.0001	0 , 0.000248	0 , 0.000282	0 , 0.000284
Oribacterium sp. oral taxon 108	0.0007±0.0008	0.0003±0.0004	0.0006±0.0008	0 , 0.004	0 , 0.0018	0 , 0.0033		K01512	A<b>Metabolism</b>	B <b>Carbohydrate metabolism</b>	C 00620 Pyruvate metabolism [PATH:ko00620]	acyP; acylphosphatase [EC:3.6.1.7]	0.0019 ± 0	0.0059 ± 0.0002	0.0028 ± 0.0001	0 , 0.000301	0 , 0.000284	0 , 0.000261
Oribacterium parvum	0.0025±0.0022	0.001±0.0012	0.0016±0.0022	0 , 0.0084	0 , 0.0045	0 , 0.008		K10778	A<b>Metabolism</b>	>Enzyme families</b>	5379 Enzymes [BR:ko01000] Transferases, 2.1 Transferring one-carbon groups, 2.1.1 Methyltransferases, 2.1.1.63 methylated-DNA---[protein]-cysteine S-methyltransferase	ada; AraC family transcriptional regulator, regulatory protein of adaptative response / methylated-DNA-[protein]-cysteine methyltrans	0.0014 ± 0	0.01 ± 0.0003	0.0028 ± 0.0001	0 , 0.000273	0 , 0.000568	0 , 0.000438
Oribacterium sp. oral taxon 078	0.0002±0.0004	0.0002±0.0004	0.0003±0.0009	0 , 0.0014	0 , 0.0019	0 , 0.0048		K13530	A<b>Metabolism</b>	>Enzyme families</b>	5944 Enzymes [BR:ko01000] Transferases, 2.1 Transferring one-carbon groups, 2.1.1 Methyltransferases, 2.1.1.-	adaA; AraC family transcriptional regulator, regulatory protein of adaptative response / methylphosphotriester-DNA alkyltransferase m	0.0002 ± 0	0.0054 ± 0.0002	0.0009 ± 0	0 , 0.000068	0 , 0.00039	0 , 0.000138
Lachnospiraceae bacterium oral taxon 082	0.0024±0.0017	0.0011±0.001	0.0018±0.0021	0 , 0.0066	0 , 0.0041	0 , 0.0068		K08607	A<b>Metabolism</b>	>Enzyme families</b>	13201 Enzymes [BR:ko01000] Hydrolases, 3.4 Acting on peptide bonds (peptidases), 3.4.24 Metalloendopeptidases, 3.4.24.-	ADAM1; disintegrin and metalloproteinase domain-containing protein 1 [C:3.4.24.-]	0.0045 ± 0.0001	0.005 ± 0.0001	0.0062 ± 0.0002	0 , 0.000335	0 , 0.000258	0 , 0.000293
Lachnospiraceae bacterium oral taxon 500	0.0003±0.0005	0.0003±0.0004	0.0002±0.0004	0 , 0.0016	0 , 0.0022	0 , 0.0019		K06704	A<b>Metabolism</b>	>Enzyme families</b>	13152 Enzymes [BR:ko01000] Hydrolases, 3.4 Acting on peptide bonds (peptidases), 3.4.24 Metalloendopeptidases, 3.4.24.81 ADAM10 endopeptidase	ADAM10, CD156c; disintegrin and metalloproteinase domain-containing protein 10 [C:3.4.24.81]	0.0052 ± 0.0001	0.0046 ± 0.0001	0.0078 ± 0.0002	0 , 0.000301	0 , 0.000443	0 , 0.000386
Lachnoanaerobaculum saburreum	0.0006±0.0007	0.0007±0.0006	0.0004±0.0005	0 , 0.0031	0 , 0.002	0 , 0.0017		K16067	A<b>Metabolism</b>	>Enzyme families</b>	13245 Enzymes [BR:ko01000] Hydrolases, 3.4 Acting on peptide bonds (peptidases), 3.4.24 Metalloendopeptidases, 3.4.24.-	ADAM11; disintegrin and metalloproteinase domain-containing protein 11 [C:3.4.24.-]	0.0022 ± 0.0001	0.0011 ± 0	0.0022 ± 0.0001	0 , 0.000244	0 , 0.000235	0 , 0.000271
Stomatobaculum longum	0.0026±0.0023	0.0011±0.0017	0.0023±0.0026	0 , 0.0113	0 , 0.0063	0 , 0.0102		K06835	A<b>Metabolism</b>	>Enzyme families</b>	13177 Enzymes [BR:ko01000] Hydrolases, 3.4 Acting on peptide bonds (peptidases), 3.4.24 Metalloendopeptidases, 3.4.24.-	ADAM12; disintegrin and metalloproteinase domain-containing protein 12 [C:3.4.24.-]	0.0019 ± 0	0.001 ± 0	0.0018 ± 0.0001	0 , 0.00023	0 , 0.000161	0 , 0.000295
Shuttleworthia satelles	0.0001±0.0002	0.0001±0.0002	0.0001±0.0005	0 , 0.0008	0 , 0.0008	0 , 0.0024		K06059	A<b>Metabolism</b>	>Enzyme families</b>	13162 Enzymes [BR:ko01000] Hydrolases, 3.4 Acting on peptide bonds (peptidases), 3.4.24 Metalloendopeptidases, 3.4.24.86 ADAM 17 endopeptidase	ADAM17, TAC, CD156b; disintegrin and metalloproteinase domain-containing protein 17 [C:3.4.24.86]	0.0064 ± 0.0001	0.0051 ± 0.0001	0.0042 ± 0.0001	0 , 0.000384	0 , 0.00041	0 , 0.000378
Johnsonella ignava	0±0.0001	0.0002±0.0003	0.0001±0.0002	0 , 0.0008	0 , 0.0013	0 , 0.0012		K16909	A<b>Metabolism</b>	>Enzyme families</b>	13250 Enzymes [BR:ko01000] Hydrolases, 3.4 Acting on peptide bonds (peptidases), 3.4.24 Metalloendopeptidases, 3.4.24.-	ADAM18; disintegrin and metalloproteinase domain-containing protein 18 [C:3.4.24.-]	0.0057 ± 0.0001	0.003 ± 0.0001	0.0049 ± 0.0001	0 , 0.000429	0 , 0.000282	0 , 0.000886
Clostridiales Family XIII. Incertae Sedis	0.0001±0.0003	0±0.0001	0.0001±0.0003	0 , 0.0016	0 , 0.0003	0 , 0.0013		K08608	A<b>Metabolism</b>	>Enzyme families</b>	13202 Enzymes [BR:ko01000] Hydrolases, 3.4 Acting on peptide bonds (peptidases), 3.4.24 Metalloendopeptidases, 3.4.24.-	ADAM19; disintegrin and metalloproteinase domain-containing protein 19 [C:3.4.24.-]	0.0034 ± 0.0001	0.0043 ± 0.0001	0.0044 ± 0.0001	0 , 0.000353	0 , 0.00023	0 , 0.000539
[Eubacterium] sulci	0.0021±0.0018	0.0007±0.0006	0.0016±0.0018	0 , 0.0078	0 , 0.0025	0 , 0.0066		K06833	A<b>Metabolism</b>	>Enzyme families</b>	13175 Enzymes [BR:ko01000] Hydrolases, 3.4 Acting on peptide bonds (peptidases), 3.4.24 Metalloendopeptidases, 3.4.24.-	ADAM2; disintegrin and metalloproteinase domain-containing protein 2 [C:3.4.24.-]	0.008 ± 0.0002	0.0039 ± 0.0001	0.0066 ± 0.0002	0 , 0.000772	0 , 0.000323	0 , 0.000542
[Eubacterium] infirmum	0.0002±0.0004	0.0002±0.0002	0.0002±0.0004	0 , 0.0022	0 , 0.0009	0 , 0.0012		K08609	A<b>Metabolism</b>	>Enzyme families</b>	13203 Enzymes [BR:ko01000] Hydrolases, 3.4 Acting on peptide bonds (peptidases), 3.4.24 Metalloendopeptidases, 3.4.24.-	ADAM20; disintegrin and metalloproteinase domain-containing protein 20 [C:3.4.24.-]	0.0169 ± 0.0004	0.0087 ± 0.0002	0.0079 ± 0.0002	0 , 0.001181	0 , 0.000374	0 , 0.000578
[Eubacterium] nodatum	0.0001±0.0003	0.0004±0.0006	0.0001±0.0004	0 , 0.0015	0 , 0.0026	0 , 0.0015		K08610	A<b>Metabolism</b>	>Enzyme families</b>	13204 Enzymes [BR:ko01000] Hydrolases, 3.4 Acting on peptide bonds (peptidases), 3.4.24 Metalloendopeptidases, 3.4.24.-	ADAM21; disintegrin and metalloproteinase domain-containing protein 21 [C:3.4.24.-]	0.0179 ± 0.0004	0.0097 ± 0.0003	0.0094 ± 0.0003	0 , 0.000596	0 , 0.000565	0 , 0.000567
[Eubacterium] saphenum	0.0001±0.0003	0.0003±0.0006	0.0002±0.0005	0 , 0.0012	0 , 0.0026	0 , 0.0018		K16068	A<b>Metabolism</b>	>Enzyme families</b>	13246 Enzymes [BR:ko01000] Hydrolases, 3.4 Acting on peptide bonds (peptidases), 3.4.24 Metalloendopeptidases, 3.4.24.-	ADAM22; disintegrin and metalloproteinase domain-containing protein 22 [C:3.4.24.-]	0.0022 ± 0	0.0036 ± 0.0001	0.0042 ± 0.0001	0 , 0.000248	0 , 0.000307	0 , 0.000293
Peptostreptococcaceae	0±0	0±0	0±0	0 , 0	0 , 0	0 , 0		K06837	A<b>Metabolism</b>	>Enzyme families</b>	13179 Enzymes [BR:ko01000] Hydrolases, 3.4 Acting on peptide bonds (peptidases), 3.4.24 Metalloendopeptidases, 3.4.24.-	ADAM23; disintegrin and metalloproteinase domain-containing protein 23 [C:3.4.24.-]	0.0054 ± 0.0001	0.0028 ± 0.0001	0.0029 ± 0.0001	0 , 0.00059	0 , 0.000272	0 , 0.000261
Peptostreptococcus	0±0.0001	0±0.0001	0±0.0001	0 , 0.0007	0 , 0.0003	0 , 0.0003		K08614	A<b>Metabolism</b>	>Enzyme families</b>	13208 Enzymes [BR:ko01000] Hydrolases, 3.4 Acting on peptide bonds (peptidases), 3.4.24 Metalloendopeptidases, 3.4.24.-	ADAM28; disintegrin and metalloproteinase domain-containing protein 28 [C:3.4.24.-]	0.0051 ± 0.0001	0.0041 ± 0.0001	0.003 ± 0.0001	0 , 0.000527	0 , 0.000282	0 , 0.000257
Peptostreptococcus anaerobius	0±0.0002	0±0.0001	0±0.0002	0 , 0.0007	0 , 0.0008	0 , 0.0009		K16069	A<b>Metabolism</b>	>Enzyme families</b>	13247 Enzymes [BR:ko01000] Hydrolases, 3.4 Acting on peptide bonds (peptidases), 3.4.24 Metalloendopeptidases, 3.4.24.-	ADAM29; disintegrin and metalloproteinase domain-containing protein 29 [C:3.4.24.-]	0.0099 ± 0.0002	0.0048 ± 0.0001	0.0124 ± 0.0004	0 , 0.000514	0 , 0.00046	0 , 0.000385
Peptoanaerobacter [Eubacterium] yurii	0±0.0002	0.0001±0.0002	0.0001±0.0003	0 , 0.0011	0 , 0.0008	0 , 0.0011		K08615	A<b>Metabolism</b>	>Enzyme families</b>	13209 Enzymes [BR:ko01000] Hydrolases, 3.4 Acting on peptide bonds (peptidases), 3.4.24 Metalloendopeptidases, 3.4.24.-	ADAM30; disintegrin and metalloproteinase domain-containing protein 30 [C:3.4.24.-]	0.0057 ± 0.0001	0.0014 ± 0	0.0083 ± 0.0002	0 , 0.000352	0 , 0.000218	0 , 0.000784
Peptostreptococcaceae bacterium oral taxon 113	0±0.0002	0±0.0001	0±0.0002	0 , 0.0008	0 , 0.0003	0 , 0.0008		K16070	A<b>Metabolism</b>	>Enzyme families</b>	13248 Enzymes [BR:ko01000] Hydrolases, 3.4 Acting on peptide bonds (peptidases), 3.4.24 Metalloendopeptidases, 3.4.24.-	ADAM32; disintegrin and metalloproteinase domain-containing protein 32 [C:3.4.24.-]	0.0048 ± 0.0001	0.004 ± 0.0001	0.0004 ± 0	0 , 0.000404	0 , 0.000282	0 , 0.000148
Pseudoramibacter alactolyticus	0±0.0002	0±0.0001	0±0.0002	0 , 0.001	0 , 0.0006	0 , 0.0009		K08616	A<b>Metabolism</b>	>Enzyme families</b>	13210 Enzymes [BR:ko01000] Hydrolases, 3.4 Acting on peptide bonds (peptidases), 3.4.24 Metalloendopeptidases, 3.4.24.-	ADAM33; disintegrin and metalloproteinase domain-containing protein 33 [C:3.4.24.-]	0.0018 ± 0	0.0014 ± 0	0.0017 ± 0.0001	0 , 0.000358	0 , 0.000212	0 , 0.000239
Peptoniphilaceae	0±0.0001	0±0	0±0.0001	0 , 0.0007	0 , 0.0002	0 , 0.0008		K16071	A<b>Metabolism</b>	>Enzyme families</b>	13249 Enzymes [BR:ko01000] Hydrolases, 3.4 Acting on peptide bonds (peptidases), 3.4.24 Metalloendopeptidases, 3.4.24.-	ADAM7; disintegrin and metalloproteinase domain-containing protein 7 [C:3.4.24.-]	0.0052 ± 0.0001	0.006 ± 0.0002	0.0069 ± 0.0002	0 , 0.000429	0 , 0.000307	0 , 0.00032
Peptoniphilus lacrimalis	0.0012±0.0011	0.0011±0.0015	0.0008±0.0011	0 , 0.0039	0 , 0.0075	0 , 0.0041		K06540	A<b>Metabolism</b>	>Enzyme families</b>	13173 Enzymes [BR:ko01000] Hydrolases, 3.4 Acting on peptide bonds (peptidases), 3.4.24 Metalloendopeptidases, 3.4.24.-	ADAM8, CD156a; disintegrin and metalloproteinase domain-containing protein 8 [C:3.4.24.-]	0.0019 ± 0	0.002 ± 0.0001	0.0055 ± 0.0002	0 , 0.000301	0 , 0.00026	0 , 0.000433
Peptoniphilus indolicus	0±0.0002	0±0	0±0	0 , 0.0013	0 , 0	0 , 0		K06834	A<b>Metabolism</b>	>Enzyme families</b>	13176 Enzymes [BR:ko01000] Hydrolases, 3.4 Acting on peptide bonds (peptidases), 3.4.24 Metalloendopeptidases, 3.4.24.-	ADAM9; disintegrin and metalloproteinase domain-containing protein 9 [C:3.4.24.-]	0.0056 ± 0.0001	0.003 ± 0.0001	0.0026 ± 0.0001	0 , 0.000607	0 , 0.000212	0 , 0.000189
Peptoniphilus sp. oral taxon 836	0±0	0±0	0±0	0 , 0	0 , 0	0 , 0		K08634	A<b>Metabolism</b>	>Enzyme families</b>	13226 Enzymes [BR:ko01000] Hydrolases, 3.4 Acting on peptide bonds (peptidases), 3.4.24 Metalloendopeptidases, 3.4.24.-	ADAMDC1; ADAM-like, decysin 1 [C:3.4.24.-]	0.003 ± 0.0001	0.0005 ± 0	0.0026 ± 0.0001	0 , 0.000384	0 , 0.000073	0 , 0.000303
Peptoniphilus sp. oral taxon 375	0±0	0±0.0001	0±0	0 , 0	0 , 0.0006	0 , 0.0001		K08617	A<b>Metabolism</b>	>Enzyme families</b>	13211 Enzymes [BR:ko01000] Hydrolases, 3.4 Acting on peptide bonds (peptidases), 3.4.24 Metalloendopeptidases, 3.4.24.-	ADAMTS1; a disintegrin and metalloproteinase with thrombospondin motifs 1 [C:3.4.24.-]	0.008 ± 0.0002	0.0048 ± 0.0001	0.0059 ± 0.0002	0 , 0.000532	0 , 0.000221	0 , 0.000443
Parvimonas	0.0001±0.0003	0.0002±0.0003	0.0002±0.0005	0 , 0.0015	0 , 0.0012	0 , 0.0024		K08625	A<b>Metabolism</b>	>Enzyme families</b>	13218 Enzymes [BR:ko01000] Hydrolases, 3.4 Acting on peptide bonds (peptidases), 3.4.24 Metalloendopeptidases, 3.4.24.-	ADAMTS10; a disintegrin and metalloproteinase with thrombospondin motifs 10 [C:3.4.24.-]	0.0015 ± 0	0.0015 ± 0	0.0085 ± 0.0003	0 , 0.000244	0 , 0.000282	0 , 0.000479
Parvimonas sp. oral taxon 110	0.0001±0.0003	0.0001±0.0002	0±0.0002	0 , 0.0011	0 , 0.0011	0 , 0.0009		K08626	A<b>Metabolism</b>	>Enzyme families</b>	13219 Enzymes [BR:ko01000] Hydrolases, 3.4 Acting on peptide bonds (peptidases), 3.4.24 Metalloendopeptidases, 3.4.24.-	ADAMTS12; a disintegrin and metalloproteinase with thrombospondin motifs 12 [C:3.4.24.-]	0.0078 ± 0.0002	0.0103 ± 0.0003	0.0119 ± 0.0004	0 , 0.000379	0 , 0.000477	0 , 0.000689
Parvimonas sp. oral taxon 393	0.0001±0.0003	0.0001±0.0002	0.0001±0.0004	0 , 0.0015	0 , 0.0007	0 , 0.0021		K08627	A<b>Metabolism</b>	>Enzyme families</b>	13164 Enzymes [BR:ko01000] Hydrolases, 3.4 Acting on peptide bonds (peptidases), 3.4.24 Metalloendopeptidases, 3.4.24.87 ADAMTS13 endopeptidase	ADAMTS13; a disintegrin and metalloproteinase with thrombospondin motifs 13 [C:3.4.24.87]	0.0031 ± 0.0001	0.0027 ± 0.0001	0.0025 ± 0.0001	0 , 0.000244	0 , 0.000222	0 , 0.000162
Anaerococcus	0±0	0±0	0±0	0 , 0	0 , 0	0 , 0		K08628	A<b>Metabolism</b>	>Enzyme families</b>	13220 Enzymes [BR:ko01000] Hydrolases, 3.4 Acting on peptide bonds (peptidases), 3.4.24 Metalloendopeptidases, 3.4.24.-	ADAMTS14; a disintegrin and metalloproteinase with thrombospondin motifs 14 [C:3.4.24.-]	0.0064 ± 0.0001	0.0056 ± 0.0002	0.0054 ± 0.0002	0 , 0.000585	0 , 0.000307	0 , 0.000344
Anaerococcus tetradius	0±0.0001	0±0	0±0	0 , 0.0005	0 , 0	0 , 0		K08629	A<b>Metabolism</b>	>Enzyme families</b>	13221 Enzymes [BR:ko01000] Hydrolases, 3.4 Acting on peptide bonds (peptidases), 3.4.24 Metalloendopeptidases, 3.4.24.-	ADAMTS15; a disintegrin and metalloproteinase with thrombospondin motifs 15 [C:3.4.24.-]	0.0065 ± 0.0001	0.007 ± 0.0002	0.0037 ± 0.0001	0 , 0.000364	0 , 0.000531	0 , 0.000257
Anaerococcus prevotii	0±0.0001	0±0	0±0	0 , 0.0007	0 , 0	0 , 0		K08630	A<b>Metabolism</b>	>Enzyme families</b>	13222 Enzymes [BR:ko01000] Hydrolases, 3.4 Acting on peptide bonds (peptidases), 3.4.24 Metalloendopeptidases, 3.4.24.-	ADAMTS16; a disintegrin and metalloproteinase with thrombospondin motifs 16 [C:3.4.24.-]	0.0089 ± 0.0002	0.0049 ± 0.0001	0.008 ± 0.0002	0 , 0.00053	0 , 0.000258	0 , 0.000443
Finegoldia magna	0.0001±0.0002	0±0	0±0.0001	0 , 0.0007	0 , 0	0 , 0.0006		K08631	A<b>Metabolism</b>	>Enzyme families</b>	13223 Enzymes [BR:ko01000] Hydrolases, 3.4 Acting on peptide bonds (peptidases), 3.4.24 Metalloendopeptidases, 3.4.24.-	ADAMTS17; a disintegrin and metalloproteinase with thrombospondin motifs 17 [C:3.4.24.-]	0.0033 ± 0.0001	0.0055 ± 0.0002	0.0076 ± 0.0002	0 , 0.000292	0 , 0.000258	0 , 0.000386
Erysipelotrichaceae	0±0.0002	0±0	0±0	0 , 0.001	0 , 0.0002	0 , 0		K08632	A<b>Metabolism</b>	>Enzyme families</b>	13224 Enzymes [BR:ko01000] Hydrolases, 3.4 Acting on peptide bonds (peptidases), 3.4.24 Metalloendopeptidases, 3.4.24.-	ADAMTS18; a disintegrin and metalloproteinase with thrombospondin motifs 18 [C:3.4.24.-]	0.0084 ± 0.0002	0.0035 ± 0.0001	0.0094 ± 0.0003	0 , 0.000459	0 , 0.000307	0 , 0.000479
Bulleidia extructa	0±0.0002	0.0001±0.0002	0±0.0001	0 , 0.0007	0 , 0.0008	0 , 0.0004		K08633	A<b>Metabolism</b>	>Enzyme families</b>	13225 Enzymes [BR:ko01000] Hydrolases, 3.4 Acting on peptide bonds (peptidases), 3.4.24 Metalloendopeptidases, 3.4.24.-	ADAMTS19; a disintegrin and metalloproteinase with thrombospondin motifs 19 [C:3.4.24.-]	0.012 ± 0.0003	0.0088 ± 0.0003	0.0101 ± 0.0003	0 , 0.000476	0 , 0.000403	0 , 0.000653
Eggerthia catenaformis	0.0001±0.0003	0.0001±0.0002	0.0001±0.0003	0 , 0.0017	0 , 0.0006	0 , 0.0012		K08618	A<b>Metabolism</b>	>Enzyme families</b>	13033 Enzymes [BR:ko01000] Hydrolases, 3.4 Acting on peptide bonds (peptidases), 3.4.24 Metalloendopeptidases, 3.4.24.14 procollagen N-endopeptidase	ADAMTS2; a disintegrin and metalloproteinase with thrombospondin motifs 2 [C:3.4.24.14]	0.0078 ± 0.0002	0.0034 ± 0.0001	0.0068 ± 0.0002	0 , 0.0005	0 , 0.000258	0 , 0.000578
Actinomycetaceae	0.0001±0.0003	0.0001±0.0002	0.0001±0.0004	0 , 0.0014	0 , 0.0008	0 , 0.0019		K09609	A<b>Metabolism</b>	>Enzyme families</b>	13237 Enzymes [BR:ko01000] Hydrolases, 3.4 Acting on peptide bonds (peptidases), 3.4.24 Metalloendopeptidases, 3.4.24.-	ADAMTS20; a disintegrin and metalloproteinase with thrombospondin motifs 20 [C:3.4.24.-]	0.0163 ± 0.0004	0.0103 ± 0.0003	0.012 ± 0.0004	0 , 0.000975	0 , 0.000443	0 , 0.000443
Actinomyces massiliensis	0.0003±0.0005	0.0006±0.0007	0.0004±0.0006	0 , 0.0023	0 , 0.0027	0 , 0.0026		K08619	A<b>Metabolism</b>	>Enzyme families</b>	13212 Enzymes [BR:ko01000] Hydrolases, 3.4 Acting on peptide bonds (peptidases), 3.4.24 Metalloendopeptidases, 3.4.24.-	ADAMTS3; a disintegrin and metalloproteinase with thrombospondin motifs 3 [C:3.4.24.-]	0.0076 ± 0.0002	0.0064 ± 0.0002	0.0078 ± 0.0002	0 , 0.000722	0 , 0.000394	0 , 0.000299
Actinomyces sp. oral taxon 848	0.0002±0.0004	0.0002±0.0004	0.0001±0.0003	0 , 0.0022	0 , 0.0021	0 , 0.0017		K07764	A<b>Metabolism</b>	>Enzyme families</b>	13154 Enzymes [BR:ko01000] Hydrolases, 3.4 Acting on peptide bonds (peptidases), 3.4.24 Metalloendopeptidases, 3.4.24.82 ADAMTS-4 endopeptidase	ADAMTS4; a disintegrin and metalloproteinase with thrombospondin motifs 4 [C:3.4.24.82]	0.0022 ± 0	0.0014 ± 0	0.0034 ± 0.0001	0 , 0.000216	0 , 0.000187	0 , 0.000295
Actinomyces sp. oral taxon 181	0.0025±0.0019	0.0011±0.0015	0.0015±0.002	0 , 0.0071	0 , 0.0077	0 , 0.0084		K08620	A<b>Metabolism</b>	>Enzyme families</b>	13213 Enzymes [BR:ko01000] Hydrolases, 3.4 Acting on peptide bonds (peptidases), 3.4.24 Metalloendopeptidases, 3.4.24.-	ADAMTS5; a disintegrin and metalloproteinase with thrombospondin motifs 5 [C:3.4.24.-]	0.0077 ± 0.0002	0.0059 ± 0.0002	0.0038 ± 0.0001	0 , 0.000488	0 , 0.000515	0 , 0.000522
Actinomyces johnsonii	0.0001±0.0003	0.0002±0.0004	0.0002±0.0005	0 , 0.0015	0 , 0.0023	0 , 0.0024		K08621	A<b>Metabolism</b>	>Enzyme families</b>	13214 Enzymes [BR:ko01000] Hydrolases, 3.4 Acting on peptide bonds (peptidases), 3.4.24 Metalloendopeptidases, 3.4.24.-	ADAMTS6; a disintegrin and metalloproteinase with thrombospondin motifs 6 [C:3.4.24.-]	0.0044 ± 0.0001	0.004 ± 0.0001	0.0096 ± 0.0003	0 , 0.000353	0 , 0.000282	0 , 0.000354
Actinomyces sp. oral taxon 877	0.0001±0.0002	0.0001±0.0002	0.0001±0.0002	0 , 0.001	0 , 0.0007	0 , 0.0009		K08622	A<b>Metabolism</b>	>Enzyme families</b>	13215 Enzymes [BR:ko01000] Hydrolases, 3.4 Acting on peptide bonds (peptidases), 3.4.24 Metalloendopeptidases, 3.4.24.-	ADAMTS7; a disintegrin and metalloproteinase with thrombospondin motifs 7 [C:3.4.24.-]	0.0204 ± 0.0005	0.0116 ± 0.0003	0.0257 ± 0.0008	0 , 0.001092	0 , 0.000504	0 , 0.00115
Actinomyces sp. oral taxon 178	0.0001±0.0003	0.0001±0.0002	0.0001±0.0003	0 , 0.0016	0 , 0.0008	0 , 0.0014		K08623	A<b>Metabolism</b>	>Enzyme families</b>	13216 Enzymes [BR:ko01000] Hydrolases, 3.4 Acting on peptide bonds (peptidases), 3.4.24 Metalloendopeptidases, 3.4.24.-	ADAMTS8; a disintegrin and metalloproteinase with thrombospondin motifs 8 [C:3.4.24.-]	0.0081 ± 0.0002	0.0077 ± 0.0002	0.0031 ± 0.0001	0 , 0.000445	0 , 0.000468	0 , 0.000437
Actinomyces georgiae	0.0001±0.0002	0.0001±0.0005	0.0001±0.0002	0 , 0.0008	0 , 0.0031	0 , 0.0011		K08624	A<b>Metabolism</b>	>Enzyme families</b>	13217 Enzymes [BR:ko01000] Hydrolases, 3.4 Acting on peptide bonds (peptidases), 3.4.24 Metalloendopeptidases, 3.4.24.-	ADAMTS9; a disintegrin and metalloproteinase with thrombospondin motifs 9 [C:3.4.24.-]	0.0046 ± 0.0001	0.0089 ± 0.0003	0.0097 ± 0.0003	0 , 0.000255	0 , 0.000615	0 , 0.000784
Actinomyces sp. oral taxon 849	0±0.0001	0.0001±0.0005	0±0	0 , 0.0006	0 , 0.0026	0 , 0.0003		K12968	A<b>Metabolism</b>	>Enzyme families</b>	13796 Enzymes [BR:ko01000] Hydrolases, 3.5 Acting on carbon-nitrogen bonds, other than peptide bonds, 3.5.3 In linear amidines, 3.5.4.37 double-stranded RNA adenine deaminase	ADAR, ADAR1; double-stranded RNA-specific adenosine deaminase [C:3.5.4.37]	0.0084 ± 0.0002	0.005 ± 0.0001	0.0084 ± 0.0002	0 , 0.000509	0 , 0.000258	0 , 0.000404
Actinomyces radicidentis	0±0	0±0.0002	0±0.0001	0 , 0	0 , 0.0011	0 , 0.0004		K13194	A<b>Metabolism</b>	>Enzyme families</b>	13862 Enzymes [BR:ko01000] Hydrolases, 3.5 Acting on carbon-nitrogen bonds, other than peptide bonds, 3.5.- Acting on carbon-nitrogen bonds, other than peptide bonds, 3.5.-.-	ADARB; double stranded RNA-specific editase B [C:3.5.-.-]	0.0114 ± 0.0003	0.0064 ± 0.0002	0.0061 ± 0.0002	0 , 0.000706	0 , 0.000331	0 , 0.000497
Actinomyces cardiffensis	0.0001±0.0002	0.0001±0.0001	0±0.0002	0 , 0.0008	0 , 0.0005	0 , 0.0007		K08869	A<b>Metabolism</b>	>Enzyme families</b>	1377 Protein kinases [BR:ko01001]	ADCK,ABC1;aarFdomain-containingkinase	0.0092 ± 0.0002	0.0083 ± 0.0002	0.0114 ± 0.0003	0 , 0.000445	0 , 0.000423	0 , 0.000514
Mobiluncus mulieris	0±0.0002	0±0.0001	0±0.0001	0 , 0.0011	0 , 0.0007	0 , 0.0008		K08041	A<b>Metabolism</b>	>Nucleotide metabolism</b>	409 Purine metabolism [PATH:ko00230]	ADCY1; adenylate cyclase 1 [EC:4.6.1.1]	0.0071 ± 0.0002	0.0037 ± 0.0001	0.0062 ± 0.0002	0 , 0.000509	0 , 0.000218	0 , 0.000481
Sanguibacter keddieii	0±0.0002	0±0	0±0.0002	0 , 0.0015	0 , 0.0001	0 , 0.001		K11265	A<b>Metabolism</b>	>Nucleotide metabolism</b>	418 Purine metabolism [PATH:ko00230]	ADCY10; adenylate cyclase 10 [EC:4.6.1.1]	0.0168 ± 0.0004	0.0098 ± 0.0003	0.0205 ± 0.0006	0 , 0.000877	0 , 0.000374	0 , 0.000689
Kytococcus sedentarius	0±0.0001	0.0001±0.0004	0±0.0002	0 , 0.0007	0 , 0.0023	0 , 0.0008		K08042	A<b>Metabolism</b>	>Nucleotide metabolism</b>	410 Purine metabolism [PATH:ko00230]	ADCY2; adenylate cyclase 2 [EC:4.6.1.1]	0.0091 ± 0.0002	0.0039 ± 0.0001	0.0037 ± 0.0001	0 , 0.000586	0 , 0.000258	0 , 0.00032
Microbacterium	0±0.0001	0±0	0±0	0 , 0.0006	0 , 0.0003	0 , 0		K08043	A<b>Metabolism</b>	>Nucleotide metabolism</b>	411 Purine metabolism [PATH:ko00230]	ADCY3; adenylate cyclase 3 [EC:4.6.1.1]	0.0024 ± 0.0001	0.0038 ± 0.0001	0.0066 ± 0.0002	0 , 0.00025	0 , 0.000222	0 , 0.000363
Microbacterium sp. oral taxon 186	0±0.0002	0±0	0±0.0001	0 , 0.0015	0 , 0.0001	0 , 0.0008		K08044	A<b>Metabolism</b>	>Nucleotide metabolism</b>	412 Purine metabolism [PATH:ko00230]	ADCY4; adenylate cyclase 4 [EC:4.6.1.1]	0.0036 ± 0.0001	0.0038 ± 0.0001	0.0103 ± 0.0003	0 , 0.000389	0 , 0.000332	0 , 0.000689
Microbacterium ginsengisoli	0±0.0001	0±0.0001	0±0.0002	0 , 0.0004	0 , 0.0006	0 , 0.0009		K08045	A<b>Metabolism</b>	>Nucleotide metabolism</b>	413 Purine metabolism [PATH:ko00230]	ADCY5; adenylate cyclase 5 [EC:4.6.1.1]	0.0075 ± 0.0002	0.0039 ± 0.0001	0.0038 ± 0.0001	0 , 0.000808	0 , 0.000235	0 , 0.000443
Corynebacteriaceae	0±0	0±0.0002	0±0	0 , 0	0 , 0.0013	0 , 0		K08046	A<b>Metabolism</b>	>Nucleotide metabolism</b>	414 Purine metabolism [PATH:ko00230]	ADCY6; adenylate cyclase 6 [EC:4.6.1.1]	0.0067 ± 0.0002	0.0055 ± 0.0002	0.0055 ± 0.0002	0 , 0.000404	0 , 0.000272	0 , 0.000344
Corynebacterium	0±0	0±0	0±0	0 , 0	0 , 0.0001	0 , 0.0002		K08047	A<b>Metabolism</b>	>Nucleotide metabolism</b>	415 Purine metabolism [PATH:ko00230]	ADCY7; adenylate cyclase 7 [EC:4.6.1.1]	0.0039 ± 0.0001	0.0049 ± 0.0001	0.0045 ± 0.0001	0 , 0.000311	0 , 0.000307	0 , 0.000303
Corynebacterium diphtheriae	0±0.0001	0±0.0001	0±0	0 , 0.0006	0 , 0.0006	0 , 0.0001		K08048	A<b>Metabolism</b>	>Nucleotide metabolism</b>	416 Purine metabolism [PATH:ko00230]	ADCY8; adenylate cyclase 8 [EC:4.6.1.1]	0.0135 ± 0.0003	0.0059 ± 0.0002	0.0072 ± 0.0002	0 , 0.000706	0 , 0.000258	0 , 0.00058
Corynebacterium urealyticum	0±0	0±0	0±0	0 , 0	0 , 0.0003	0 , 0		K08049	A<b>Metabolism</b>	>Nucleotide metabolism</b>	417 Purine metabolism [PATH:ko00230]	ADCY9; adenylate cyclase 9 [EC:4.6.1.1]	0.0077 ± 0.0002	0.0078 ± 0.0002	0.011 ± 0.0003	0 , 0.000395	0 , 0.000402	0 , 0.000448
Turicella otitidis	0.0001±0.0005	0±0	0±0	0 , 0.0026	0 , 0	0 , 0		K01488	A<b>Metabolism</b>	>Nucleotide metabolism</b>	450 Purine metabolism [PATH:ko00230]	add, ADA; adenosine deaminase [EC:3.5.4.4]	0.0032 ± 0.0001	0.0035 ± 0.0001	0.001 ± 0	0 , 0.000353	0 , 0.000272	0 , 0.000152
Mycobacterium neoaurum	0.0001±0.0002	0±0	0±0	0 , 0.0011	0 , 0.0002	0 , 0.0001		K18622	Cellular Processes</b>	>Cell motility</b>	cytoskeleton proteins [BR:ko04812]	ADD; adducin	0.0134 ± 0.0003	0.012 ± 0.0003	0.0137 ± 0.0004	0 , 0.000731	0 , 0.000663	0 , 0.000586
Propionibacteriaceae	0.0001±0.0002	0.0001±0.0002	0.0001±0.0004	0 , 0.0008	0 , 0.0011	0 , 0.0018		K16898	A<b>Metabolism</b>	>Enzyme families</b>	11686 Enzymes [BR:ko01000] Hydrolases, 3.1 Acting on ester bonds, 3.1.- Acting on ester bonds, 3.1.-.-	addA; ATP-dependent helicase/nuclease subunit A [C:3.1.-.- 3.6.4.12]	0.0124 ± 0.0003	0.0299 ± 0.0009	0.0174 ± 0.0005	0 , 0.003394	0 , 0.001536	0 , 0.002539
Propionibacterium acidifaciens	0.0001±0.0003	0.0001±0.0002	0.0001±0.0002	0 , 0.0011	0 , 0.0012	0 , 0.001		K16899	A<b>Metabolism</b>	>Enzyme families</b>	11687 Enzymes [BR:ko01000] Hydrolases, 3.1 Acting on ester bonds, 3.1.- Acting on ester bonds, 3.1.-.-	addB; ATP-dependent helicase/nuclease subunit B [C:3.1.-.- 3.6.4.12]	0.0107 ± 0.0002	0.0294 ± 0.0008	0.0131 ± 0.0004	0 , 0.00102	0 , 0.001072	0 , 0.001371
Propionibacterium sp. oral taxon 192	0±0	0±0	0±0	0 , 0	0 , 0	0 , 0		K01486	A<b>Metabolism</b>	>Nucleotide metabolism</b>	453 Purine metabolism [PATH:ko00230]	ade; adenine deaminase [EC:3.5.4.2]	0.0034 ± 0.0001	0.0256 ± 0.0007	0.0082 ± 0.0002	0 , 0.001296	0 , 0.001724	0 , 0.001063
Cutibacterium avidum	0.0001±0.0002	0±0	0.0001±0.0002	0 , 0.0012	0 , 0	0 , 0.0009		K18263	Genetic Information Processing</b>	Replication and repair	3760 Chromosome and associated proteins [BR:ko03036]	ADGRV1, GPR98, USH2C; G-protein coupled receptor 98	0.0926 ± 0.0021	0.053 ± 0.0015	0.0793 ± 0.0023	0.000131683 , 0.002266	0.0000636 , 0.001271	0.000141844 , 0.001762
Bifidobacteriaceae	0±0.0002	0±0	0±0	0 , 0.0014	0 , 0.0003	0 , 0		K13951	A<b>Metabolism</b>	B <b>Carbohydrate metabolism</b>	C 00010 Glycolysis / Gluconeogenesis [PATH:ko00010]	ADH1_7; alcohol dehydrogenase 1/7 [EC:1.1.1.1]	0.0171 ± 0.0004	0.0083 ± 0.0002	0.0114 ± 0.0003	0 , 0.000904	0 , 0.00047	0 , 0.000886
Scardovia wiggsiae	0±0.0002	0.0002±0.0004	0.0001±0.0002	0 , 0.0007	0 , 0.0014	0 , 0.0007		K18369	A<b>Metabolism</b>	B <b>Carbohydrate metabolism</b>	726 Propanoate metabolism [PATH:ko00640]	adh2; alcohol dehydrogenase [EC:1.1.1.-]	0.0048 ± 0.0001	0.0113 ± 0.0003	0.0095 ± 0.0003	0 , 0.001125	0 , 0.000646	0 , 0.00121
Scardovia inopinata	0±0	0±0	0±0	0 , 0	0 , 0.0002	0 , 0.0002		K13980	A<b>Metabolism</b>	B <b>Carbohydrate metabolism</b>	C 00010 Glycolysis / Gluconeogenesis [PATH:ko00010]	ADH4; alcohol dehydrogenase 4 [EC:1.1.1.1]	0.0057 ± 0.0001	0.0027 ± 0.0001	0.0025 ± 0.0001	0 , 0.000404	0 , 0.000222	0 , 0.000385
Bifidobacterium	0±0	0±0	0±0	0 , 0	0 , 0	0 , 0		K13952	A<b>Metabolism</b>	B <b>Carbohydrate metabolism</b>	C 00010 Glycolysis / Gluconeogenesis [PATH:ko00010]	ADH6; alcohol dehydrogenase 6 [EC:1.1.1.1]	0.0036 ± 0.0001	0.003 ± 0.0001	0.0015 ± 0	0 , 0.000361	0 , 0.000238	0 , 0.000271
Bifidobacterium breve	0±0	0±0.0001	0.0001±0.0003	0 , 0	0 , 0.0004	0 , 0.0019		K04072	A<b>Metabolism</b>	B <b>Carbohydrate metabolism</b>	C 00010 Glycolysis / Gluconeogenesis [PATH:ko00010]	adhE; acetaldehyde dehydrogenase / alcohol dehydrogenase [EC:1.2.1.10 1.1.1.1]	0.02 ± 0.0005	0.0798 ± 0.0023	0.026 ± 0.0008	0 , 0.001758	0 , 0.002318	0 , 0.002564
Bifidobacterium animalis	0±0	0±0.0001	0±0	0 , 0	0 , 0.0003	0 , 0		K13953	A<b>Metabolism</b>	B <b>Carbohydrate metabolism</b>	C 00010 Glycolysis / Gluconeogenesis [PATH:ko00010]	adhP; alcohol dehydrogenase, propanol-preferring [EC:1.1.1.1]	0.0027 ± 0.0001	0.0026 ± 0.0001	0.005 ± 0.0001	0 , 0.000615	0 , 0.000238	0 , 0.000614
Bifidobacterium longum	0.0001±0.0003	0.0001±0.0002	0.0002±0.001	0 , 0.0011	0 , 0.0008	0 , 0.0056		K07297	Environmental Information Processing</b>	12481 Signal transduction	4163 AMPK signaling pathway [PATH:ko04152]	ADIPOR; adiponectin receptor	0.0038 ± 0.0001	0.0048 ± 0.0001	0.0075 ± 0.0002	0 , 0.000459	0 , 0.000238	0 , 0.000586
Bifidobacterium dentium	0.0001±0.0002	0.0001±0.0004	0.0001±0.0003	0 , 0.0011	0 , 0.0017	0 , 0.0011		K00939	A<b>Metabolism</b>	>Nucleotide metabolism</b>	457 Purine metabolism [PATH:ko00230]	adk, AK; adenylate kinase [EC:2.7.4.3]	0.1404 ± 0.0032	0.1324 ± 0.0038	0.1384 ± 0.0041	0.000196773 , 0.002887	0.000312738 , 0.002522	0.000604839 , 0.002383
Bifidobacterium scardovii	0±0	0±0	0.0001±0.0002	0 , 0	0 , 0	0 , 0.0009		K04242	Environmental Information Processing</b>	>Signaling molecules and interaction</b>	G protein-coupled receptors [BR:ko04030]	ADMR; adrenomedullin receptor	0.001 ± 0	0.0022 ± 0.0001	0.0035 ± 0.0001	0 , 0.000238	0 , 0.000307	0 , 0.000284
Parascardovia denticolens	0±0.0002	0±0	0±0	0 , 0.001	0 , 0.0001	0 , 0		K10712	A<b>Metabolism</b>	>Metabolism of other amino acids</b>	434 Taurine and hypotaurine metabolism [PATH:ko00430]	ADO; cysteamine dioxygenase [EC:1.13.11.19]	0.0022 ± 0.0001	0.0008 ± 0	0.0009 ± 0	0 , 0.000418	0 , 0.00012	0 , 0.000295
Gardnerella vaginalis	0.0009±0.0052	0.0001±0.0004	0.0004±0.0014	0 , 0.0342	0 , 0.0023	0 , 0.0065		K04266	Environmental Information Processing</b>	9810 Signal transduction	4034 Rap1 signaling pathway [PATH:ko04015]	ADORA2A, ADOR; adenosine receptor A2a	0.0046 ± 0.0001	0.0025 ± 0.0001	0.0036 ± 0.0001	0 , 0.000497	0 , 0.000235	0 , 0.000512
Alloscardovia omnicolens	0.0002±0.0007	0.0005±0.001	0.0003±0.0009	0 , 0.0037	0 , 0.0034	0 , 0.0044		K04267	Environmental Information Processing</b>	9811 Signal transduction	4035 Rap1 signaling pathway [PATH:ko04015]	ADORA2B; adenosine receptor A2b	0.0023 ± 0.0001	0.0023 ± 0.0001	0.0022 ± 0.0001	0 , 0.000301	0 , 0.000161	0 , 0.000344
Atopobiaceae	0±0.0001	0±0	0±0	0 , 0.0007	0 , 0	0 , 0		K04268	Environmental Information Processing</b>	11914 Signal transduction	4111 Sphingolipid signaling pathway [PATH:ko04071]	ADORA3; adenosine A3 receptor	0.0024 ± 0.0001	0.0004 ± 0	0.0039 ± 0.0001	0 , 0.000353	0 , 0.00013	0 , 0.000386
Atopobium	0±0.0002	0±0.0001	0±0.0002	0 , 0.0006	0 , 0.0006	0 , 0.0009		K08074	A<b>Metabolism</b>	B <b>Carbohydrate metabolism</b>	C 00010 Glycolysis / Gluconeogenesis [PATH:ko00010]	ADPGK; ADP-dependent glucokinase [EC:2.7.1.147]	0.0038 ± 0.0001	0.0045 ± 0.0001	0.0071 ± 0.0002	0 , 0.000384	0 , 0.00047	0 , 0.000689
Atopobium rimae	0.0002±0.0003	0.0003±0.0006	0.0003±0.0006	0 , 0.0012	0 , 0.0031	0 , 0.0024		K01245	A<b>Metabolism</b>	>Enzyme families</b>	12131 Enzymes [BR:ko01000] Hydrolases, 3.2 Glycosylases, 3.2.2 Hydrolysing N-glycosyl compounds, 3.2.2.19 [protein ADP-ribosylarginine] hydrolase	ADPRH; ADP-ribosylarginine hydrolase [C:3.2.2.19]	0.0029 ± 0.0001	0.0042 ± 0.0001	0.0053 ± 0.0002	0 , 0.000273	0 , 0.00047	0 , 0.000295
Atopobium sp. oral taxon 199	0.0001±0.0003	0.0001±0.0002	0±0.0001	0 , 0.0014	0 , 0.0011	0 , 0.0003		K01517	A<b>Metabolism</b>	>Lipid metabolism</b>	589 Glycerophospholipid metabolism [PATH:ko00564]	ADPRM; manganese-dependent ADP-ribose/CDP-alcohol diphosphatase [EC:3.6.1.13 3.6.1.1	0.0024 ± 0.0001	0.0026 ± 0.0001	0.0052 ± 0.0002	0 , 0.000344	0 , 0.000258	0 , 0.000426
Atopobium sp. oral taxon 810	0±0	0±0.0002	0±0	0 , 0	0 , 0.0013	0 , 0		K04135	Environmental Information Processing</b>	11635 Signal transduction	4083 Calcium signaling pathway [PATH:ko04020]	ADRA1A; adrenergic receptor alpha-1A	0.0767 ± 0.0017	0.0458 ± 0.0013	0.0639 ± 0.0019	0 , 0.002546	0 , 0.001224	0.0000524 , 0.001646
Atopobium minutum	0±0	0±0	0±0	0 , 0	0 , 0	0 , 0.0001		K04136	Environmental Information Processing</b>	11636 Signal transduction	4084 Calcium signaling pathway [PATH:ko04020]	ADRA1B; adrenergic receptor alpha-1B	0.0044 ± 0.0001	0.0044 ± 0.0001	0.0041 ± 0.0001	0 , 0.000527	0 , 0.000235	0 , 0.000407
Olsenella	0±0	0±0	0±0	0 , 0	0 , 0.0002	0 , 0		K04137	Environmental Information Processing</b>	11637 Signal transduction	4085 Calcium signaling pathway [PATH:ko04020]	ADRA1D; adrenergic receptor alpha-1D	0.002 ± 0	0.0044 ± 0.0001	0.0035 ± 0.0001	0 , 0.000297	0 , 0.000374	0 , 0.000299
Olsenella uli	0±0.0001	0.0001±0.0002	0±0.0001	0 , 0.0006	0 , 0.0008	0 , 0.0007		K04138	Environmental Information Processing</b>	12107 Signal transduction	4029 cGMP - PKG signaling pathway [PATH:ko04022]	ADRA2A; adrenergic receptor alpha-2A	0.0005 ± 0	0.0006 ± 0	0.0025 ± 0.0001	0 , 0.000198	0 , 0.000141	0 , 0.000256
Olsenella profusa	0±0	0±0.0001	0.0001±0.0003	0 , 0	0 , 0.0006	0 , 0.0014		K04139	Environmental Information Processing</b>	12108 Signal transduction	4030 cGMP - PKG signaling pathway [PATH:ko04022]	ADRA2B; adrenergic receptor alpha-2B	0.0011 ± 0	0.0014 ± 0	0.0042 ± 0.0001	0 , 0.000238	0 , 0.000187	0 , 0.000383
Olsenella sp. oral taxon 809	0±0	0.0001±0.0001	0±0	0 , 0	0 , 0.0007	0 , 0		K04140	Environmental Information Processing</b>	12109 Signal transduction	4031 cGMP - PKG signaling pathway [PATH:ko04022]	ADRA2C; adrenergic receptor alpha-2C	0.0013 ± 0	0.0013 ± 0	0.0023 ± 0.0001	0 , 0.000326	0 , 0.000218	0 , 0.000299
Cryptobacterium curtum	0±0.0002	0.0001±0.0002	0±0	0 , 0.0008	0 , 0.0011	0 , 0.0001		K04141	Environmental Information Processing</b>	11580 Signal transduction	4028 Calcium signaling pathway [PATH:ko04020]	ADRB1; adrenergic receptor beta-1	0.0027 ± 0.0001	0.0004 ± 0	0.0021 ± 0.0001	0 , 0.000223	0 , 0.000065	0 , 0.000271
Slackia exigua	0±0.0001	0±0.0001	0±0.0001	0 , 0.0007	0 , 0.0004	0 , 0.0008		K04142	Environmental Information Processing</b>	11581 Signal transduction	4029 Calcium signaling pathway [PATH:ko04020]	ADRB2; adrenergic receptor beta-2	0.0031 ± 0.0001	0.0039 ± 0.0001	0.0058 ± 0.0002	0 , 0.000284	0 , 0.000352	0 , 0.000385
Mycoplasma salivarium	0.0001±0.0002	0.0001±0.0002	0±0.0001	0 , 0.0013	0 , 0.0008	0 , 0.0005		K04143	Environmental Information Processing</b>	11582 Signal transduction	4030 Calcium signaling pathway [PATH:ko04020]	ADRB3; adrenergic receptor beta-3	0.0012 ± 0	0.0018 ± 0.0001	0.004 ± 0.0001	0 , 0.000167	0 , 0.000234	0 , 0.000539
Chloroflexi bacterium oral taxon 439	0±0.0001	0±0.0002	0±0	0 , 0.0006	0 , 0.0013	0 , 0		K00910	A<b>Metabolism</b>	>Enzyme families</b>	10014 Enzymes [BR:ko01000] Transferases, 2.7 Transferring phosphorus-containing groups, 2.7.11 Protein-serine/threonine kinases, 2.7.11.15 beta-adrenergic-receptor kinase	ADRBK, GRK; beta-adrenergic-receptor kinase [C:2.7.11.15]	0.0054 ± 0.0001	0.0055 ± 0.0002	0.008 ± 0.0002	0 , 0.000427	0 , 0.000351	0 , 0.000943
Neisseria lactamica	0.0004±0.0005	0.0007±0.0008	0.0005±0.0007	0 , 0.0023	0 , 0.0044	0 , 0.0029		K21392	Unclassified	9719 Cellular processes and signaling	99995 Signal transduction mechanisms	AEBP1; adipocyte enhancer-binding protein 1	0.0033 ± 0.0001	0.0036 ± 0.0001	0.0023 ± 0.0001	0 , 0.000396	0 , 0.00047	0 , 0.000256
Neisseria bacilliformis	0.0002±0.0004	0.0003±0.0004	0.0002±0.0003	0 , 0.0013	0 , 0.0013	0 , 0.0012		K03776	Environmental Information Processing</b>	9470 Signal transduction	2358 Two-component system [PATH:ko02020]	aer; aerotaxis receptor	0.001 ± 0	0.0024 ± 0.0001	0.0016 ± 0	0 , 0.000231	0 , 0.000294	0 , 0.000162
Neisseria gonorrhoeae	0.0002±0.0004	0.0003±0.0004	0.0002±0.0004	0 , 0.0017	0 , 0.0013	0 , 0.0016		K05702	Environmental Information Processing</b>	9748 Signal transduction	4149 Ras signaling pathway [PATH:ko04014]	AF6, MLLT4; afadin	0.0039 ± 0.0001	0.0034 ± 0.0001	0.0037 ± 0.0001	0 , 0.000346	0 , 0.000282	0 , 0.000314
Neisseria weaveri	0±0.0001	0±0.0001	0±0.0001	0 , 0.0005	0 , 0.0002	0 , 0.0007		K18616	Cellular Processes</b>	>Cell motility</b>	cytoskeleton proteins [BR:ko04812]	AFAP1; actin filament associated protein 1	0.0018 ± 0	0.0037 ± 0.0001	0.0053 ± 0.0002	0 , 0.000239	0 , 0.000272	0 , 0.000391
Kingella kingae	0±0.0001	0.0001±0.0004	0±0.0001	0 , 0.0007	0 , 0.0024	0 , 0.0006		K15184	Genetic Information Processing</b>	B <b>Transcription</b>	3201 Transcription machinery [BR:ko03021]	AFF1; AF4/FMR2 family member 1	0.0021 ± 0	0.001 ± 0	0.0034 ± 0.0001	0 , 0.000257	0 , 0.000136	0 , 0.000344
Simonsiella muelleri	0±0.0001	0.0001±0.0002	0±0.0001	0 , 0.0007	0 , 0.0008	0 , 0.0003		K15194	Genetic Information Processing</b>	B <b>Transcription</b>	3221 Transcription machinery [BR:ko03021]	AFF2; AF4/FMR2 family member 2	0.0116 ± 0.0003	0.0027 ± 0.0001	0.0045 ± 0.0001	0 , 0.000877	0 , 0.000161	0 , 0.000299
Burkholderiaceae	0±0	0.0001±0.0005	0.0001±0.0003	0 , 0	0 , 0.0023	0 , 0.0019		K15195	Genetic Information Processing</b>	B <b>Transcription</b>	3222 Transcription machinery [BR:ko03021]	AFF3; AF4/FMR2 family member 3	0.0055 ± 0.0001	0.002 ± 0.0001	0.0066 ± 0.0002	0 , 0.000808	0 , 0.000157	0 , 0.000531
Comamonadaceae	0±0.0001	0.0001±0.0004	0±0.0001	0 , 0.0005	0 , 0.0023	0 , 0.0004		K15185	Genetic Information Processing</b>	B <b>Transcription</b>	3202 Transcription machinery [BR:ko03021]	AFF4; AF4/FMR2 family member 4	0.0033 ± 0.0001	0.0021 ± 0.0001	0.006 ± 0.0002	0 , 0.000384	0 , 0.000307	0 , 0.000344
Alcaligenaceae	0±0	0±0.0002	0.0001±0.0004	0 , 0	0 , 0.0011	0 , 0.0019		K18798	A<b>Metabolism</b>	>Enzyme families</b>	14200 Enzymes [BR:ko01000] Hydrolases, 3.6 Acting on acid anhydrides, 3.6.4 Acting on acid anhydrides to facilitate cellular and subcellular movement, 3.6.4.7 peroxisome-assembly ATPase	AFG1, LAC1; peroxisome-assembly ATPase [C:3.6.4.7]	0.002 ± 0	0.0021 ± 0.0001	0.0013 ± 0	0 , 0.00025	0 , 0.000231	0 , 0.000142
Achromobacter	0±0.0001	0±0.0001	0±0	0 , 0.0007	0 , 0.0008	0 , 0		K14575	Genetic Information Processing</b>	>Translation</b>	3081 Ribosome biogenesis in eukaryotes [PATH:ko03008]	AFG2, DRG1, SPATA5; AAA family ATPase	0.0106 ± 0.0002	0.0049 ± 0.0001	0.0064 ± 0.0002	0 , 0.001074	0 , 0.000307	0 , 0.000386
Achromobacter xylosoxidans	0.0006±0.0009	0.0007±0.002	0.0024±0.005	0 , 0.004	0 , 0.0102	0 , 0.0248		K08956	A<b>Metabolism</b>	>Enzyme families</b>	13233 Enzymes [BR:ko01000] Hydrolases, 3.4 Acting on peptide bonds (peptidases), 3.4.24 Metalloendopeptidases, 3.4.24.-	AFG3; AFG3 family protein [C:3.4.24.-]	0.018 ± 0.0004	0.0113 ± 0.0003	0.0138 ± 0.0004	0 , 0.000853	0 , 0.000665	0 , 0.000941
Achromobacter insuavis	0.0001±0.0002	0±0.0002	0.0001±0.0003	0 , 0.0008	0 , 0.0011	0 , 0.0019		K16144	Environmental Information Processing</b>	10790 Signal transduction	4434 Hippo signaling pathway [PATH:ko04390]	AFP; alpha-fetoprotein	0.0058 ± 0.0001	0.0029 ± 0.0001	0.0046 ± 0.0001	0 , 0.000429	0 , 0.000219	0 , 0.000299
Bordetella pertussis	0±0.0002	0±0.0001	0±0	0 , 0.0011	0 , 0.0006	0 , 0		K02012	Environmental Information Processing</b>	>Membrane transport</b>	2045 ABC transporters [PATH:ko02010]	afuA, fbpA; iron(III) transport system substrate-binding protein	0.0079 ± 0.0002	0.0162 ± 0.0005	0.0051 ± 0.0002	0 , 0.00102	0 , 0.00087	0 , 0.000437
Pasteurellaceae	0.0007±0.0008	0.0008±0.0007	0.0006±0.0007	0 , 0.0034	0 , 0.0025	0 , 0.0032		K02011	Environmental Information Processing</b>	>Membrane transport</b>	2046 ABC transporters [PATH:ko02010]	afuB, fbpB; iron(III) transport system permease protein	0.0033 ± 0.0001	0.0151 ± 0.0004	0.0068 ± 0.0002	0 , 0.000301	0 , 0.000979	0 , 0.000877
Haemophilus sputorum	0.0008±0.0011	0.0008±0.001	0.0008±0.0011	0 , 0.0036	0 , 0.0033	0 , 0.0039		K02010	A<b>Metabolism</b>	>Enzyme families</b>	14098 Enzymes [BR:ko01000] Hydrolases, 3.6 Acting on acid anhydrides, 3.6.3 Acting on acid anhydrides to catalyse transmembrane movement of substances, 3.6.3.30 Fe3+-transporting ATPase	afuC, fbpC; iron(III) transport system ATP-binding protein [C:3.6.3.30]	0.004 ± 0.0001	0.0137 ± 0.0004	0.0067 ± 0.0002	0 , 0.000358	0 , 0.001033	0 , 0.001169
Haemophilus sp. oral taxon 851	0.0003±0.0005	0.0003±0.0005	0.0002±0.0003	0 , 0.0015	0 , 0.0022	0 , 0.0013		K01444	A<b>Metabolism</b>	>Glycan biosynthesis and metabolism</b>	527 Other glycan degradation [PATH:ko00511]	AGA, aspG; N4-(beta-N-acetylglucosaminyl)-L-asparaginase [EC:3.5.1.26]	0.0024 ± 0.0001	0.0024 ± 0.0001	0.003 ± 0.0001	0 , 0.000321	0 , 0.000315	0 , 0.000284
Haemophilus aegyptius	0±0	0±0	0±0	0 , 0	0 , 0	0 , 0		K12491	Genetic Information Processing</b>	>Folding, sorting and degradation</b>	4751 Membrane trafficking [BR:ko04131]	AGAP1_3; Arf-GAP with GTPase, AN repeat and PH domain-containing protein 1/3	0.0302 ± 0.0007	0.0262 ± 0.0007	0.0386 ± 0.0011	0 , 0.00099	0 , 0.001214	0 , 0.001054
Haemophilus [Haemophilus] ducreyi	0±0	0±0	0±0	0 , 0	0 , 0.0001	0 , 0		K17848	Genetic Information Processing</b>	>Folding, sorting and degradation</b>	4752 Membrane trafficking [BR:ko04131]	AGAP2; Arf-GAP with GTPase, AN repeat and PH domain-containing protein 2	0.0032 ± 0.0001	0.002 ± 0.0001	0.0056 ± 0.0002	0 , 0.000301	0 , 0.000235	0 , 0.000514
Aggregatibacter	0.0004±0.0006	0.0008±0.001	0.0006±0.0012	0 , 0.0024	0 , 0.0044	0 , 0.0051		K02081	Genetic Information Processing</b>	B <b>Transcription</b>	Transcription factors [BR:ko03000] Prokaryotic : Helix-turn-helix DeoR family	agaR; DeoR family transcriptional regulator, aga operon transcriptional repressor	0.0004 ± 0	0.004 ± 0.0001	0.0004 ± 0	0 , 0.000173	0 , 0.001169	0 , 0.000073
Cardiobacterium	0±0	0±0	0±0	0 , 0	0 , 0.0001	0 , 0		K02082	A<b>Metabolism</b>	>Enzyme families</b>	16740 Enzymes [BR:ko01000] Isomerases, 5.- , 5.-.- ,	agaS; tagatose-6-phosphate ketose/aldose isomerase [C:5.-.-.-]	0.0004 ± 0	0.0052 ± 0.0001	0.0019 ± 0.0001	0 , 0.000155	0 , 0.001156	0 , 0.000393
Cardiobacterium hominis	0.0003±0.0005	0.0005±0.0005	0.0005±0.0008	0 , 0.0017	0 , 0.0022	0 , 0.0031		K06792	A<b>Metabolism</b>	>Glycan biosynthesis and metabolism</b>	570 Proteoglycans [BR:ko00535]	AGC1, CSPG1; aggrecan 1	0.0094 ± 0.0002	0.0096 ± 0.0003	0.0111 ± 0.0003	0 , 0.000607	0 , 0.000443	0 , 0.000627
Klebsiella pneumoniae	0±0	0.0001±0.0002	0.0003±0.001	0 , 0	0 , 0.0013	0 , 0.0048		K15044	Genetic Information Processing</b>	>Translation</b>	3218 Messenger RNA Biogenesis [BR:ko03019]	AGFG1; Arf-GAP domain and FG repeats-containing protein 1	0.0021 ± 0	0.0025 ± 0.0001	0.0037 ± 0.0001	0 , 0.000284	0 , 0.00023	0 , 0.000289
Cronobacter	0±0	0±0	0.0001±0.0002	0 , 0	0 , 0.0002	0 , 0.0013		K09881	A<b>Metabolism</b>	>Lipid metabolism</b>	620 Glycerolipid metabolism [PATH:ko00561]	AGK; acylglycerol kinase [EC:2.7.1.94]	0.0053 ± 0.0001	0.0033 ± 0.0001	0.0023 ± 0.0001	0 , 0.000693	0 , 0.000202	0 , 0.000293
Cronobacter malonaticus	0±0	0±0	0±0.0002	0 , 0	0 , 0	0 , 0.001		K01196	A<b>Metabolism</b>	B <b>Carbohydrate metabolism</b>	C 00500 Starch and sucrose metabolism [PATH:ko00500]	AGL; glycogen debranching enzyme [EC:2.4.1.25 3.2.1.33]	0.0165 ± 0.0004	0.0128 ± 0.0004	0.0173 ± 0.0005	0 , 0.000787	0 , 0.000515	0 , 0.000771
Enterobacter cancerogenus	0.0001±0.0005	0±0.0001	0±0.0002	0 , 0.0034	0 , 0.0004	0 , 0.0009		K15537	A<b>Metabolism</b>	>Enzyme families</b>	4622 Enzymes [BR:ko01000] Oxidoreductases, 1.14 Acting on paired donors, with incorporation or reduction of molecular oxygen, , 1.14.16.5 alkylglycerol monooxygenase	AGMO; alkylglycerol monooxygenase [C:1.14.16.5]	0.0036 ± 0.0001	0.0028 ± 0.0001	0.0013 ± 0	0 , 0.000276	0 , 0.000307	0 , 0.000257
Enterobacter hormaechei	0±0	0±0	0.0001±0.0004	0 , 0.0002	0 , 0.0003	0 , 0.0019		K01085	A<b>Metabolism</b>	B <b>Carbohydrate metabolism</b>	C 00010 Glycolysis / Gluconeogenesis [PATH:ko00010]	agp; glucose-1-phosphatase [EC:3.1.3.10]	0.0022 ± 0	0.0062 ± 0.0002	0.0008 ± 0	0 , 0.000394	0 , 0.000517	0 , 0.000135
Kluyvera ascorbata	0±0	0±0	0±0.0002	0 , 0	0 , 0	0 , 0.001		K13523	A<b>Metabolism</b>	>Lipid metabolism</b>	593 Glycerolipid metabolism [PATH:ko00561]	AGPAT3_4; lysophosphatidic acid acyltransferase / lysophosphatidylinositol acyltrans	0.0056 ± 0.0001	0.0074 ± 0.0002	0.0073 ± 0.0002	0 , 0.000394	0 , 0.000386	0 , 0.000709
Proteus mirabilis	0±0.0001	0±0.0002	0±0	0 , 0.0008	0 , 0.0011	0 , 0		K19007	A<b>Metabolism</b>	>Lipid metabolism</b>	589 Glycerolipid metabolism [PATH:ko00561]	AGPAT5; lysophosphatidiate acyltransferase [EC:2.3.1.51]	0.0026 ± 0.0001	0.0016 ± 0	0.0032 ± 0.0001	0 , 0.00049	0 , 0.000351	0 , 0.000348
Moraxella catarrhalis	0±0	0.0002±0.0009	0±0.0001	0 , 0	0 , 0.0053	0 , 0.0009		K18201	A<b>Metabolism</b>	>Amino acid metabolism</b>	326 Lysine degradation [PATH:ko00310]	AGPHD1; hydroxylysine kinase [EC:2.7.1.81]	0.0064 ± 0.0001	0.0021 ± 0.0001	0.0042 ± 0.0001	0 , 0.000404	0 , 0.000221	0 , 0.000344
Pseudomonas stutzeri	0.0003±0.0005	0.0005±0.0019	0.0002±0.0007	0 , 0.0016	0 , 0.0113	0 , 0.0035		K00803	A<b>Metabolism</b>	>Lipid metabolism</b>	00565 Ether lipid metabolism [PATH:ko00565]	AGPS, agpS; alkyldihydroxyacetonephosphate synthase [EC:2.5.1.26]	0.0034 ± 0.0001	0.0072 ± 0.0002	0.0039 ± 0.0001	0 , 0.000394	0 , 0.000605	0 , 0.000303
Pseudomonas aeruginosa	0.0001±0.0002	0.0002±0.0007	0.0001±0.0004	0 , 0.0013	0 , 0.0038	0 , 0.0013		K07707	Environmental Information Processing</b>	9353 Signal transduction	2241 Two-component system [PATH:ko02020]	agrA, blpR, fsrA; two-component system, LytTR family, response regulator AgrA	0.0035 ± 0.0001	0.0133 ± 0.0004	0.0078 ± 0.0002	0 , 0.000615	0 , 0.000575	0 , 0.001129
Stenotrophomonas	0±0.0001	0.0001±0.0004	0±0.0001	0 , 0.0006	0 , 0.0023	0 , 0.0004		K07813	A<b>Metabolism</b>	>Enzyme families</b>	1215 Peptidases [BR:ko01002]	agrB; accessory gene regulator B	0.0007 ± 0	0.0045 ± 0.0001	0.0011 ± 0	0 , 0.000201	0 , 0.000267	0 , 0.000149
Stenotrophomonas nitritireducens	0±0	0.0001±0.0004	0.0001±0.0004	0 , 0	0 , 0.0015	0 , 0.0019		K07706	A<b>Metabolism</b>	>Enzyme families</b>	10231 Enzymes [BR:ko01000] Transferases, 2.7 Transferring phosphorus-containing groups, 2.7.13 Protein-histidine kinases, 2.7.13.3 histidine kinase	agrC, blpH, fsrC; two-component system, LytTR family, sensor histidine kinase AgrC [C:2.7.13.3]	0.0021 ± 0	0.0301 ± 0.0009	0.0084 ± 0.0002	0 , 0.000429	0 , 0.001365	0 , 0.00173
Campylobacter	0.0001±0.0003	0.0001±0.0004	0.0001±0.0003	0 , 0.0012	0 , 0.0023	0 , 0.0012		K06254	A<b>Metabolism</b>	>Glycan biosynthesis and metabolism</b>	578 Proteoglycans [BR:ko00535]	AGRN; agrin	0.006 ± 0.0001	0.0041 ± 0.0001	0.0053 ± 0.0002	0 , 0.000364	0 , 0.000345	0 , 0.000391
Campylobacter concisus	0.0026±0.0017	0.0019±0.0018	0.0017±0.0017	0 , 0.0086	0 , 0.0074	0 , 0.0062		K09821	Organismal Systems</b>	>Endocrine system</b>	4969 Renin secretion [PATH:ko04924]	AGT; angiotensinogen	0.0053 ± 0.0001	0.003 ± 0.0001	0.0047 ± 0.0001	0 , 0.000384	0 , 0.000272	0 , 0.000404
Campylobacter gracilis	0.0001±0.0003	0.0005±0.0006	0.0002±0.0004	0 , 0.0011	0 , 0.0025	0 , 0.0012		K04166	Genetic Information Processing</b>	>Folding, sorting and degradation</b>	4566 Membrane trafficking [BR:ko04131]	AGTR1; angiotensin II receptor type 1	0.0054 ± 0.0001	0.0037 ± 0.0001	0.0051 ± 0.0002	0 , 0.000347	0 , 0.000236	0 , 0.00032
Campylobacter curvus	0.0001±0.0003	0.0001±0.0001	0.0001±0.0002	0 , 0.0014	0 , 0.0006	0 , 0.0009		K04167	Environmental Information Processing</b>	>Signaling molecules and interaction</b>	G protein-coupled receptors [BR:ko04030]	AGTR2; angiotensin II receptor type 2	0.0043 ± 0.0001	0.0013 ± 0	0.0003 ± 0	0 , 0.000462	0 , 0.000282	0 , 0.000104
Desulfomicrobium orale	0±0.0002	0±0.0001	0±0	0 , 0.0008	0 , 0.0004	0 , 0.0001		K10536	A<b>Metabolism</b>	>Amino acid metabolism</b>	345 Arginine and proline metabolism [PATH:ko00330]	aguA; agmatine deiminase [EC:3.5.3.12]	0.0024 ± 0.0001	0.0251 ± 0.0007	0.0065 ± 0.0002	0 , 0.000818	0 , 0.001577	0 , 0.001126
Agrobacterium tumefaciens	0±0.0002	0±0.0002	0.0001±0.0003	0 , 0.0015	0 , 0.0011	0 , 0.0018		K12251	A<b>Metabolism</b>	>Amino acid metabolism</b>	346 Arginine and proline metabolism [PATH:ko00330]	aguB; N-carbamoylputrescine amidase [EC:3.5.1.53]	0.0013 ± 0	0.0034 ± 0.0001	0.0012 ± 0	0 , 0.000214	0 , 0.000277	0 , 0.000354
Rhodobacter capsulatus	0±0	0±0	0±0	0 , 0	0 , 0	0 , 0		K00830	A<b>Metabolism</b>	B <b>Carbohydrate metabolism</b>	679 Glyoxylate and dicarboxylate metabolism [PATH:ko00630]	AGXT; alanine-glyoxylate transaminase / serine-glyoxylate transaminase / serine-pyru	0.0023 ± 0.0001	0.0014 ± 0	0.001 ± 0	0 , 0.000326	0 , 0.00023	0 , 0.000131
Prevotella maculosa	0.0004±0.0005	0.0008±0.0011	0.0008±0.0016	0 , 0.0015	0 , 0.0066	0 , 0.0072		K00827	A<b>Metabolism</b>	>Amino acid metabolism</b>	269 Alanine, aspartate and glutamate metabolism [PATH:ko00250]	AGXT2; alanine-glyoxylate transaminase / (R)-3-amino-2-methylpropionate-pyruvate tra	0.0031 ± 0.0001	0.0022 ± 0.0001	0.0018 ± 0.0001	0 , 0.000404	0 , 0.00028	0 , 0.000257
Prevotella saccharolytica	0.0001±0.0002	0.0002±0.0003	0.0002±0.0006	0 , 0.001	0 , 0.0014	0 , 0.0036		K14286	A<b>Metabolism</b>	>Lipid metabolism</b>	639 Glycerophospholipid metabolism [PATH:ko00564]	AGXT2L1, ETNPPL; ethanolamine-phosphate phospho-lyase [EC:4.2.3.2]	0.0043 ± 0.0001	0.0043 ± 0.0001	0.0038 ± 0.0001	0 , 0.000394	0 , 0.000332	0 , 0.00047
Prevotella fusca	0.0005±0.0007	0.0004±0.0004	0.0005±0.0008	0 , 0.0028	0 , 0.0014	0 , 0.0028		K16740	Genetic Information Processing</b>	Replication and repair	3711 Chromosome and associated proteins [BR:ko03036]	AHI1; jouberin	0.0124 ± 0.0003	0.0084 ± 0.0002	0.0151 ± 0.0004	0 , 0.000499	0 , 0.000468	0 , 0.001464
Prevotella bivia	0.0002±0.0004	0.0003±0.0004	0.0003±0.0006	0 , 0.0013	0 , 0.0014	0 , 0.0023		K03387	A<b>Metabolism</b>	>Enzyme families</b>	3069 Enzymes [BR:ko01000] Oxidoreductases, 1.6 Acting on NADH or NADPH, 1.6.4 With a disulfide as acceptor, 1.6.4.-	ahpF; alkyl hydroperoxide reductase subunit F [C:1.6.4.-]	0.0079 ± 0.0002	0.0084 ± 0.0002	0.0023 ± 0.0001	0 , 0.001495	0 , 0.000968	0 , 0.000524
Prevotella shahii	0.0023±0.0016	0.0022±0.0035	0.0021±0.0025	0 , 0.0057	0 , 0.0141	0 , 0.0116		K09093	Organismal Systems</b>	>Immune system</b>	4689 Th17 cell differentiation [PATH:ko04659]	AHR; aryl hydrocarbon receptor	0.0085 ± 0.0002	0.0058 ± 0.0002	0.005 ± 0.0001	0 , 0.000353	0 , 0.000292	0 , 0.000391
Prevotella intermedia	0.0004±0.0005	0.0007±0.0008	0.0003±0.0005	0 , 0.0016	0 , 0.0032	0 , 0.0023		K17759	A<b>Metabolism</b>	>Enzyme families</b>	16184 Enzymes [BR:ko01000] Isomerases, 5.1 Racemases and epimerases, 5.1.99 Acting on other compounds, 5.1.99.6 NAD(P)H-hydrate epimerase	AIBP, nnr; NAD(P)H-hydrate epimerase [C:5.1.99.6]	0.0021 ± 0	0.0004 ± 0	0.0012 ± 0	0 , 0.000333	0 , 0.000117	0 , 0.000271
Prevotella multiformis	0.0003±0.0005	0.0007±0.001	0.0006±0.0009	0 , 0.0017	0 , 0.0048	0 , 0.0042		K09456	Unclassified	9677 Metabolism	99983 Lipid metabolism	aidB; putative acyl-CoA dehydrogenase	0.001 ± 0	0.0003 ± 0	0.0026 ± 0.0001	0 , 0.000429	0 , 0.000115	0 , 0.000524
Prevotella baroniae	0.0001±0.0003	0.0002±0.0003	0.0001±0.0003	0 , 0.0019	0 , 0.0011	0 , 0.0012		K18617	Cellular Processes</b>	>Cell motility</b>	cytoskeleton proteins [BR:ko04812]	AIF1; allograft inflammatory factor 1	0.0012 ± 0	0.0022 ± 0.0001	0.0006 ± 0	0 , 0.000195	0 , 0.000282	0 , 0.000219
Prevotella dentalis	0.0001±0.0002	0.0002±0.0003	0.0001±0.0002	0 , 0.0011	0 , 0.0014	0 , 0.001		K12966	Organismal Systems</b>	>Immune system</b>	4737 NOD-like receptor signaling pathway [PATH:ko04621]	AIM2; absent in melanoma 2	0.0019 ± 0	0.002 ± 0.0001	0.0046 ± 0.0001	0 , 0.000311	0 , 0.000235	0 , 0.000378
Prevotella multisaccharivorax	0.0001±0.0002	0.0001±0.0003	0±0.0001	0 , 0.0007	0 , 0.0015	0 , 0.0004		K15437	Genetic Information Processing</b>	>Translation</b>	3070 Transfer RNA biogenesis [BR:ko03016]	AIMP1, ARC1; aminoacyl tRNA synthase complex-interacting multifunctional protein 1	0.0101 ± 0.0002	0.0061 ± 0.0002	0.0042 ± 0.0001	0 , 0.000429	0 , 0.000408	0 , 0.000299
Alloprevotella	0±0	0±0.0001	0±0	0 , 0	0 , 0.0005	0 , 0.0001		K15438	Genetic Information Processing</b>	>Translation</b>	3071 Transfer RNA biogenesis [BR:ko03016]	AIMP2; aminoacyl tRNA synthase complex-interacting multifunctional protein 2	0.0016 ± 0	0.0032 ± 0.0001	0.0012 ± 0	0 , 0.000404	0 , 0.000402	0 , 0.000303
Alloprevotella rava	0.0002±0.0004	0.0003±0.0004	0.0002±0.0004	0 , 0.0013	0 , 0.0019	0 , 0.0012		K17767	Genetic Information Processing</b>	>Translation</b>	3143 Mitochondrial biogenesis [BR:ko03029]	AIP, XAP2; AH receptor-interacting protein	0.0013 ± 0	0.0031 ± 0.0001	0.0023 ± 0.0001	0 , 0.000202	0 , 0.000282	0 , 0.000299
Porphyromonas	0.0003±0.0004	0.0006±0.0009	0.0003±0.0005	0 , 0.0014	0 , 0.0041	0 , 0.0017		K05629	Environmental Information Processing</b>	9874 Signal transduction	4098 Rap1 signaling pathway [PATH:ko04015]	AIP1; atrophin-1 interacting protein 1	0.0093 ± 0.0002	0.0072 ± 0.0002	0.0126 ± 0.0004	0 , 0.000603	0 , 0.000425	0 , 0.000515
Porphyromonas asaccharolytica	0±0	0±0	0±0	0 , 0	0 , 0.0003	0 , 0		K05631	Environmental Information Processing</b>	9873 Signal transduction	4097 Rap1 signaling pathway [PATH:ko04015]	AIP3, WWP3, BAIAP1; atrophin-1 interacting protein 3 (BAI1-associated protein 1)	0.0034 ± 0.0001	0.0024 ± 0.0001	0.0024 ± 0.0001	0 , 0.000326	0 , 0.000202	0 , 0.000383
Porphyromonas uenonis	0±0.0002	0±0	0±0	0 , 0.0008	0 , 0	0 , 0		K05632	A<b>Metabolism</b>	>Enzyme families</b>	6814 Enzymes [BR:ko01000] Transferases, 2.3 Acyltransferases, 2.3.2 Aminoacyltransferases, 2.3.2.26 H	AIP4, ITCH; atrophin-1 interacting protein 4 [C:2.3.2.26]	0.0138 ± 0.0003	0.0095 ± 0.0003	0.012 ± 0.0004	0 , 0.000541	0 , 0.000835	0 , 0.000443
Bacteroides pyogenes	0±0.0001	0±0.0001	0±0	0 , 0.0005	0 , 0.0003	0 , 0.0001		K05633	A<b>Metabolism</b>	>Enzyme families</b>	6815 Enzymes [BR:ko01000] Transferases, 2.3 Acyltransferases, 2.3.2 Aminoacyltransferases, 2.3.2.26 H	AIP5, WWP1; atrophin-1 interacting protein 5 (WW domain containing 3 ubiquitin protein ligase 1) [C:2.3.2.26]	0.0137 ± 0.0003	0.0112 ± 0.0003	0.0193 ± 0.0006	0 , 0.000551	0 , 0.000816	0 , 0.001084
Capnocytophaga granulosa	0.0005±0.0008	0.0005±0.0006	0.0005±0.0006	0 , 0.0025	0 , 0.0022	0 , 0.0019		K12597	Genetic Information Processing</b>	>Translation</b>	3168 Transfer RNA biogenesis [BR:ko03016]	AIR1_2; protein AIR1/2	0.0153 ± 0.0003	0.007 ± 0.0002	0.006 ± 0.0002	0 , 0.000972	0 , 0.00047	0 , 0.000433
Capnocytophaga sp. oral taxon 332	0.0003±0.0005	0.0003±0.0005	0.0001±0.0002	0 , 0.0019	0 , 0.0019	0 , 0.0008		K16682	Genetic Information Processing</b>	>Translation</b>	3241 Messenger RNA Biogenesis [BR:ko03019]	AJUBA, LIMD1, WTIP; LIM domain-containing protein	0.0046 ± 0.0001	0.0039 ± 0.0001	0.0028 ± 0.0001	0 , 0.000537	0 , 0.000327	0 , 0.000177
Capnocytophaga ochracea	0±0.0002	0.0001±0.0002	0±0.0001	0 , 0.0007	0 , 0.0013	0 , 0.0004		K00944	A<b>Metabolism</b>	>Nucleotide metabolism</b>	459 Purine metabolism [PATH:ko00230]	AK3; nucleoside-triphosphate--adenylate kinase [EC:2.7.4.10]	0.0067 ± 0.0002	0.0041 ± 0.0001	0.0044 ± 0.0001	0 , 0.000569	0 , 0.000345	0 , 0.000314
Capnocytophaga sp. oral taxon 336	0±0	0.0001±0.0001	0±0.0001	0 , 0	0 , 0.0006	0 , 0.0005		K18532	A<b>Metabolism</b>	>Nucleotide metabolism</b>	458 Purine metabolism [PATH:ko00230]	AK6, FAP7; adenylate kinase [EC:2.7.4.3]	0.0051 ± 0.0001	0.0071 ± 0.0002	0.009 ± 0.0003	0 , 0.000429	0 , 0.00041	0 , 0.000621
Capnocytophaga sp. oral taxon 335	0±0.0002	0.0001±0.0002	0±0.0002	0 , 0.0007	0 , 0.0013	0 , 0.0013		K18533	A<b>Metabolism</b>	>Nucleotide metabolism</b>	282 Purine metabolism [PATH:ko00230]	AK9; adenylate/nucleoside-diphosphate kinase [EC:2.7.4.3 2.7.4.6]	0.0181 ± 0.0004	0.0093 ± 0.0003	0.016 ± 0.0005	0 , 0.000728	0 , 0.000818	0 , 0.000607
Capnocytophaga sp. oral taxon 412	0±0.0001	0±0.0001	0.0001±0.0002	0 , 0.0006	0 , 0.0006	0 , 0.0008		K16518	A<b>Metabolism</b>	>Enzyme families</b>	1060 Protein phosphatase and associated proteins [BR:ko01009]	AKAP1; A-kinase anchor protein 1, mitochondrial	0.0039 ± 0.0001	0.0013 ± 0	0.0044 ± 0.0001	0 , 0.000324	0 , 0.000115	0 , 0.000239
Capnocytophaga sp. oral taxon 324	0±0.0002	0±0	0±0	0 , 0.0007	0 , 0.0002	0 , 0.0001		K16527	A<b>Metabolism</b>	>Enzyme families</b>	1061 Protein phosphatase and associated proteins [BR:ko01009]	AKAP11; A-kinase anchor protein 11	0.0121 ± 0.0003	0.014 ± 0.0004	0.0264 ± 0.0008	0 , 0.000716	0 , 0.000467	0 , 0.000874
Capnocytophaga haemolytica	0±0	0.0001±0.0003	0.0001±0.0002	0 , 0.0002	0 , 0.0013	0 , 0.0009		K16528	Unclassified	9668 Cellular processes and signaling	99995 Signal transduction mechanisms	AKAP12; A-kinase anchor protein 12	0.0105 ± 0.0002	0.0097 ± 0.0003	0.0116 ± 0.0003	0 , 0.000606	0 , 0.00047	0 , 0.000497
Capnocytophaga sp. oral taxon 380	0±0.0001	0±0.0001	0±0.0001	0 , 0.0007	0 , 0.0004	0 , 0.0006		K16519	Unclassified	9662 Cellular processes and signaling	99995 Signal transduction mechanisms	AKAP2; A-kinase anchor protein 2	0.0179 ± 0.0004	0.0107 ± 0.0003	0.0211 ± 0.0006	0 , 0.000731	0 , 0.000596	0 , 0.000838
Bacteroidetes bacterium oral taxon 272	0±0.0001	0.0001±0.0003	0.0001±0.0002	0 , 0.0006	0 , 0.0013	0 , 0.0012		K16520	Unclassified	9663 Cellular processes and signaling	99995 Signal transduction mechanisms	AKAP3; A-kinase anchor protein 3	0.0125 ± 0.0003	0.0073 ± 0.0002	0.0105 ± 0.0003	0 , 0.000603	0 , 0.00041	0 , 0.000348
Fusobacterium sp. oral taxon 370	0.0002±0.0004	0.0001±0.0003	0.0004±0.0006	0 , 0.0018	0 , 0.0013	0 , 0.0025		K16521	Unclassified	9664 Cellular processes and signaling	99995 Signal transduction mechanisms	AKAP4; A-kinase anchor protein 4	0.0089 ± 0.0002	0.0047 ± 0.0001	0.0101 ± 0.0003	0 , 0.000961	0 , 0.000282	0 , 0.000591
Fusobacterium necrophorum	0±0.0001	0±0	0±0.0002	0 , 0.0005	0 , 0.0001	0 , 0.0011		K16522	A<b>Metabolism</b>	>Enzyme families</b>	1198 Protein phosphatase and associated proteins [BR:ko01009]	AKAP5; A-kinase anchor protein 5	0.0066 ± 0.0002	0.0061 ± 0.0002	0.0096 ± 0.0003	0 , 0.000476	0 , 0.000515	0 , 0.000586
Leptotrichiaceae	0±0	0±0.0001	0±0	0 , 0	0 , 0.0003	0 , 0		K16523	Unclassified	9665 Cellular processes and signaling	99995 Signal transduction mechanisms	AKAP6; A-kinase anchor protein 6	0.0328 ± 0.0007	0.025 ± 0.0007	0.0305 ± 0.0009	0 , 0.001211	0 , 0.000956	0 , 0.000993
Leptotrichia sp. oral taxon 215	0.0017±0.0014	0.0013±0.0013	0.0009±0.0011	0 , 0.0066	0 , 0.0048	0 , 0.0042		K16524	Unclassified	9666 Cellular processes and signaling	99995 Signal transduction mechanisms	AKAP7; A-kinase anchor protein 7	0.0027 ± 0.0001	0.0043 ± 0.0001	0.004 ± 0.0001	0 , 0.000347	0 , 0.00028	0 , 0.000299
Leptotrichia buccalis	0.0002±0.0005	0.0008±0.001	0.0004±0.0005	0 , 0.003	0 , 0.0049	0 , 0.002		K16525	Unclassified	9667 Cellular processes and signaling	99995 Signal transduction mechanisms	AKAP8; A-kinase anchor protein 8	0.0034 ± 0.0001	0.0046 ± 0.0001	0.0043 ± 0.0001	0 , 0.000292	0 , 0.00041	0 , 0.000311
Leptotrichia hofstadii	0.0003±0.0005	0.0006±0.0008	0.0004±0.0007	0 , 0.0022	0 , 0.0028	0 , 0.0026		K15978	Human Diseases</b>	>Infectious diseases</b>	5208 Epstein-Barr virus infection [PATH:ko05169]	AKAP8L, HA95; A-kinase anchor protein 8-like protein	0.001 ± 0	0.002 ± 0.0001	0.0017 ± 0	0 , 0.000244	0 , 0.000221	0 , 0.000314
Leptotrichia sp. oral taxon 879	0.0003±0.0005	0.0004±0.0004	0.0001±0.0003	0 , 0.0022	0 , 0.0017	0 , 0.0013		K16551	A<b>Metabolism</b>	>Enzyme families</b>	1062 Protein phosphatase and associated proteins [BR:ko01009]	AKAP9, AKAP350; A-kinase anchor protein 9	0.0253 ± 0.0006	0.0136 ± 0.0004	0.0204 ± 0.0006	0 , 0.001126	0 , 0.000935	0 , 0.000861
Leptotrichia sp. oral taxon 847	0.0003±0.0004	0.0004±0.0007	0.0003±0.0005	0 , 0.0014	0 , 0.003	0 , 0.0019		K13981	A<b>Metabolism</b>	>Enzyme families</b>	1450 Enzymes [BR:ko01000] Oxidoreductases, 1.1 Acting on the CH-OH group of donors, 1.1.1 With NAD+ or NADP+ as acceptor, 1.1.1.263 1,5-anhydro-D-fructose reductase	AKR12, AKR1CL2; 1,5-anhydro-D-fructose reductase [C:1.1.1.263]	0.0025 ± 0.0001	0.001 ± 0	0.0008 ± 0	0 , 0.000379	0 , 0.000141	0 , 0.000207
Leptotrichia goodfellowii	0.0001±0.0003	0.0002±0.0005	0±0.0001	0 , 0.0013	0 , 0.0023	0 , 0.0008		K00002	A<b>Metabolism</b>	B <b>Carbohydrate metabolism</b>	C 00010 Glycolysis / Gluconeogenesis [PATH:ko00010]	AKR1A1, adh; alcohol dehydrogenase (NADP+) [EC:1.1.1.2]	0.0029 ± 0.0001	0.0001 ± 0	0.0032 ± 0.0001	0 , 0.000535	0 , 0.000039	0 , 0.000256
Sneathia amnii	0.0001±0.0003	0±0	0±0	0 , 0.0014	0 , 0.0002	0 , 0.0001		K00011	A<b>Metabolism</b>	B <b>Carbohydrate metabolism</b>	C 00040 Pentose and glucuronate interconversions [PATH:ko00040]	AKR1B; aldehyde reductase [EC:1.1.1.21]	0.0268 ± 0.0006	0.0233 ± 0.0007	0.0259 ± 0.0008	0 , 0.000871	0 , 0.000704	0 , 0.001025
Candidatus Saccharibacteria oral taxon TM7x	0.0005±0.0007	0.0007±0.0007	0.0006±0.0007	0 , 0.002	0 , 0.0031	0 , 0.002		K00212	A<b>Metabolism</b>	>Lipid metabolism</b>	161 Steroid hormone biosynthesis [PATH:ko00140]	AKR1C1; 20alpha/3alpha-hydroxysteroid dehydrogenase / dihydrodiol dehydrogenase [EC:	0.0064 ± 0.0001	0.0038 ± 0.0001	0.0029 ± 0.0001	0 , 0.000476	0 , 0.000272	0 , 0.000261
Treponema lecithinolyticum	0.0001±0.0002	0.0001±0.0002	0.0003±0.0012	0 , 0.0011	0 , 0.0011	0 , 0.0068		K04119	A<b>Metabolism</b>	>Lipid metabolism</b>	152 Steroid hormone biosynthesis [PATH:ko00140]	AKR1C3; aldo-keto reductase family 1 member C3 [EC:1.1.1.51 1.1.1.188 1.1.1.213 1.1.	0.0016 ± 0	0.0025 ± 0.0001	0.0042 ± 0.0001	0 , 0.000257	0 , 0.000222	0 , 0.00032
Treponema maltophilum	0.0001±0.0002	0.0002±0.0004	0±0.0001	0 , 0.0008	0 , 0.0022	0 , 0.0006		K00037	A<b>Metabolism</b>	>Lipid metabolism</b>	130 Primary bile acid biosynthesis [PATH:ko00120]	AKR1C4; 3alpha-hydroxysteroid 3-dehydrogenase / chlordecone reductase [EC:1.1.1.50 1	0.0049 ± 0.0001	0.0053 ± 0.0002	0.0052 ± 0.0002	0 , 0.000621	0 , 0.000272	0 , 0.000293
Treponema putidum	0±0	0±0	0±0	0 , 0	0 , 0.0001	0 , 0.0001		K00251	A<b>Metabolism</b>	>Lipid metabolism</b>	129 Primary bile acid biosynthesis [PATH:ko00120]	AKR1D1; 3-oxo-5-beta-steroid 4-dehydrogenase [EC:1.3.1.3]	0.0065 ± 0.0001	0.0047 ± 0.0001	0.0035 ± 0.0001	0 , 0.000528	0 , 0.000424	0 , 0.000512
Treponema pallidum	0±0	0±0	0±0	0 , 0	0 , 0.0002	0 , 0.0001		K15303	A<b>Metabolism</b>	>Xenobiotics biodegradation and metabolism</b>	1005 Metabolism of xenobiotics by cytochrome P450 [PATH:ko00980]	AKR7; aflatoxin B1 aldehyde reductase	0.0097 ± 0.0002	0.0098 ± 0.0003	0.0109 ± 0.0003	0 , 0.000528	0 , 0.000468	0 , 0.000539
Streptococcus phage 2096.2	0±0	0±0.0002	0±0	0 , 0	0 , 0.0011	0 , 0.0002		K04456	A<b>Metabolism</b>	>Enzyme families</b>	9776 Enzymes [BR:ko01000] Transferases, 2.7 Transferring phosphorus-containing groups, 2.7.11 Protein-serine/threonine kinases, 2.7.11.1 non-specific serine/threonine protein kinase	AKT; RAC serine/threonine-protein kinase [C:2.7.11.1]	0.0052 ± 0.0001	0.0097 ± 0.0003	0.006 ± 0.0002	0 , 0.000384	0 , 0.000706	0 , 0.000354
Hp1virus Haemophilus phage HP2	0±0	0±0	0±0	0 , 0	0 , 0.0001	0 , 0		K14260	A<b>Metabolism</b>	>Amino acid metabolism</b>	267 Alanine, aspartate and glutamate metabolism [PATH:ko00250]	alaA; alanine-synthesizing transaminase [EC:2.6.1.66 2.6.1.2]	0.005 ± 0.0001	0.0138 ± 0.0004	0.0127 ± 0.0004	0 , 0.000428	0 , 0.001452	0 , 0.001152
Lactobacillus acidophilus	0±0	0±0	0±0.0001	0 , 0	0 , 0	0 , 0.0007		K16141	Cellular Processes</b>	>Transport and catabolism</b>	4385 Exosome [BR:ko04147]	ALB; serum albumin	0.007 ± 0.0002	0.0032 ± 0.0001	0.006 ± 0.0002	0 , 0.001029	0 , 0.000282	0 , 0.000295
Paenibacillus sp. oral taxon 786	0±0	0±0.0001	0±0	0 , 0	0 , 0.0003	0 , 0		K01477	A<b>Metabolism</b>	>Nucleotide metabolism</b>	493 Purine metabolism [PATH:ko00230]	alc, ALLC; allantoicase [EC:3.5.3.4]	0.0035 ± 0.0001	0.0005 ± 0	0.0037 ± 0.0001	0 , 0.000394	0 , 0.00008	0 , 0.000359
Clostridiales bacterium oral taxon 876	0±0	0±0	0±0	0 , 0	0 , 0	0 , 0.0001		K06547	Environmental Information Processing</b>	>Signaling molecules and interaction</b>	4537 Cell adhesion molecules (CAMs) [PATH:ko04514]	ALCAM, CD166; activated leukocyte cell adhesion molecule	0.0035 ± 0.0001	0.0041 ± 0.0001	0.0042 ± 0.0001	0 , 0.000787	0 , 0.000307	0 , 0.000289
Propionibacterium sp. oral taxon 193	0±0.0002	0±0	0±0.0001	0 , 0.0013	0 , 0	0 , 0.0008		K00259	A<b>Metabolism</b>	>Amino acid metabolism</b>	271 Alanine, aspartate and glutamate metabolism [PATH:ko00250]	ald; alanine dehydrogenase [EC:1.4.1.1]	0.007 ± 0.0002	0.0244 ± 0.0007	0.0054 ± 0.0002	0 , 0.000932	0 , 0.000846	0 , 0.000692
Mycobacterium	0±0	0±0	0±0	0 , 0	0 , 0	0 , 0		K07248	A<b>Metabolism</b>	B <b>Carbohydrate metabolism</b>	C 00620 Pyruvate metabolism [PATH:ko00620]	aldA; lactaldehyde dehydrogenase / glycolaldehyde dehydrogenase [EC:1.2.1.22 1.2.1.2	0.0007 ± 0	0.0014 ± 0	0.0027 ± 0.0001	0 , 0.000123	0 , 0.000282	0 , 0.000484
Bifidobacterium subtile	0±0	0±0	0±0	0 , 0	0 , 0	0 , 0		K00128	A<b>Metabolism</b>	B <b>Carbohydrate metabolism</b>	C 00010 Glycolysis / Gluconeogenesis [PATH:ko00010]	ALDH; aldehyde dehydrogenase (NAD+) [EC:1.2.1.3]	0.0183 ± 0.0004	0.0121 ± 0.0003	0.0116 ± 0.0003	0 , 0.003517	0 , 0.000477	0 , 0.000522
Mycoplasma fermentans	0±0	0±0	0±0	0 , 0	0 , 0.0001	0 , 0		K12657	A<b>Metabolism</b>	>Amino acid metabolism</b>	402 Arginine and proline metabolism [PATH:ko00330]	ALDH18A1, P5CS; delta-1-pyrroline-5-carboxylate synthetase [EC:2.7.2.11 1.2.1.41]	0.0056 ± 0.0001	0.0039 ± 0.0001	0.0032 ± 0.0001	0 , 0.000488	0 , 0.000272	0 , 0.000295
Moraxellaceae	0±0	0±0.0001	0±0	0 , 0	0 , 0.0005	0 , 0		K07249	A<b>Metabolism</b>	>Metabolism of cofactors and vitamins</b>	855 Retinol metabolism [PATH:ko00830]	ALDH1A; retinal dehydrogenase [EC:1.2.1.36]	0.0096 ± 0.0002	0.006 ± 0.0002	0.0069 ± 0.0002	0 , 0.00052	0 , 0.000482	0 , 0.000567
Desulfovibrio fairfieldensis	0±0	0±0	0±0	0 , 0	0 , 0.0003	0 , 0		K00289	A<b>Metabolism</b>	>Metabolism of cofactors and vitamins</b>	699 One carbon pool by folate [PATH:ko00670]	ALDH1L; formyltetrahydrofolate dehydrogenase [EC:1.5.1.6]	0.0164 ± 0.0004	0.0087 ± 0.0002	0.0115 ± 0.0003	0 , 0.000732	0 , 0.000408	0 , 0.00059
Bradyrhizobiaceae	0±0	0±0	0.0001±0.0004	0 , 0	0 , 0	0 , 0.0019		K00139	A<b>Metabolism</b>	B <b>Carbohydrate metabolism</b>	708 Butanoate metabolism [PATH:ko00650]	ALDH5A1; succinate-semialdehyde dehydrogenase [EC:1.2.1.24]	0.0056 ± 0.0001	0.0016 ± 0	0.0023 ± 0.0001	0 , 0.000514	0 , 0.000221	0 , 0.000303
Ochrobactrum anthropi	0±0	0±0	0±0.0001	0 , 0	0 , 0.0001	0 , 0.0008		K14085	A<b>Metabolism</b>	B <b>Carbohydrate metabolism</b>	C 00010 Glycolysis / Gluconeogenesis [PATH:ko00010]	ALDH7A1; aldehyde dehydrogenase family 7 member A1 [EC:1.2.1.31 1.2.1.8 1.2.1.3]	0.0075 ± 0.0002	0.0092 ± 0.0003	0.0107 ± 0.0003	0 , 0.000353	0 , 0.000394	0 , 0.000598
Mycoplasma orale	0±0.0001	0±0.0001	0±0	0 , 0.0007	0 , 0.0007	0 , 0		K00149	A<b>Metabolism</b>	B <b>Carbohydrate metabolism</b>	C 00010 Glycolysis / Gluconeogenesis [PATH:ko00010]	ALDH9A1; aldehyde dehydrogenase family 9 member A1 [EC:1.2.1.47 1.2.1.3]	0.004 ± 0.0001	0.0033 ± 0.0001	0.0016 ± 0	0 , 0.000361	0 , 0.000212	0 , 0.000284
Streptococcus phage NZ131.3	0±0	0±0	0±0	0 , 0	0 , 0	0 , 0.0001		K01623	A<b>Metabolism</b>	B <b>Carbohydrate metabolism</b>	C 00010 Glycolysis / Gluconeogenesis [PATH:ko00010]	ALDO; fructose-bisphosphate aldolase, class I [EC:4.1.2.13]	0.0097 ± 0.0002	0.0081 ± 0.0002	0.0163 ± 0.0005	0 , 0.000879	0 , 0.000394	0 , 0.001345
Bartonella schoenbuchensis	0±0	0±0	0±0	0 , 0	0 , 0	0 , 0.0001		K03842	A<b>Metabolism</b>	>Glycan biosynthesis and metabolism</b>	1011 Glycosyltransferases [BR:ko01003]	ALG1; beta-1,4-mannosyltransferase [EC:2.4.1.142]	0.0079 ± 0.0002	0.009 ± 0.0003	0.0035 ± 0.0001	0 , 0.000716	0 , 0.000994	0 , 0.000324
Methanobrevibacter oralis	0±0	0±0	0±0	0 , 0	0 , 0	0 , 0		K03850	A<b>Metabolism</b>	>Glycan biosynthesis and metabolism</b>	1019 Glycosyltransferases [BR:ko01003]	ALG10; alpha-1,2-glucosyltransferase [EC:2.4.1.256]	0.0087 ± 0.0002	0.0047 ± 0.0001	0.0055 ± 0.0002	0 , 0.000395	0 , 0.000477	0 , 0.000481
Lactobacillus prophage Lj928	0±0	0±0	0±0	0 , 0	0 , 0.0001	0 , 0.0002		K03844	A<b>Metabolism</b>	>Glycan biosynthesis and metabolism</b>	1013 Glycosyltransferases [BR:ko01003]	ALG11; alpha-1,2-mannosyltransferase [EC:2.4.1.131]	0.0052 ± 0.0001	0.0028 ± 0.0001	0.0055 ± 0.0002	0 , 0.000429	0 , 0.000221	0 , 0.00027
								K03847	A<b>Metabolism</b>	>Glycan biosynthesis and metabolism</b>	1016 Glycosyltransferases [BR:ko01003]	ALG12; alpha-1,6-mannosyltransferase [EC:2.4.1.260]	0.0032 ± 0.0001	0.003 ± 0.0001	0.0039 ± 0.0001	0 , 0.000808	0 , 0.000307	0 , 0.000271
								K07432	A<b>Metabolism</b>	>Glycan biosynthesis and metabolism</b>	1006 Glycosyltransferases [BR:ko01003]	ALG13; beta-1,4-N-acetylglucosaminyltransferase [EC:2.4.1.141]	0.0071 ± 0.0002	0.004 ± 0.0001	0.0047 ± 0.0001	0 , 0.000541	0 , 0.000321	0 , 0.000299
								K03843	A<b>Metabolism</b>	>Glycan biosynthesis and metabolism</b>	1012 Glycosyltransferases [BR:ko01003]	ALG2; alpha-1,3/alpha-1,6-mannosyltransferase [EC:2.4.1.132 2.4.1.257]	0.0048 ± 0.0001	0.0037 ± 0.0001	0.0028 ± 0.0001	0 , 0.000384	0 , 0.000282	0 , 0.000289
								K03845	A<b>Metabolism</b>	>Glycan biosynthesis and metabolism</b>	1014 Glycosyltransferases [BR:ko01003]	ALG3; alpha-1,3-mannosyltransferase [EC:2.4.1.258]	0.0033 ± 0.0001	0.0028 ± 0.0001	0.0019 ± 0.0001	0 , 0.000485	0 , 0.000235	0 , 0.000295
								K03848	A<b>Metabolism</b>	>Glycan biosynthesis and metabolism</b>	1017 Glycosyltransferases [BR:ko01003]	ALG6; alpha-1,3-glucosyltransferase [EC:2.4.1.267]	0.0023 ± 0.0001	0.0011 ± 0	0.0007 ± 0	0 , 0.000358	0 , 0.000234	0 , 0.000248
								K03846	A<b>Metabolism</b>	>Glycan biosynthesis and metabolism</b>	1015 Glycosyltransferases [BR:ko01003]	ALG9; alpha-1,2-mannosyltransferase [EC:2.4.1.259 2.4.1.261]	0.0032 ± 0.0001	0.0018 ± 0.0001	0.0031 ± 0.0001	0 , 0.000439	0 , 0.000235	0 , 0.000689
								K07735	Genetic Information Processing</b>	B <b>Transcription</b>	Transcription factors [BR:ko03000] Prokaryotic : Other Others	algH; putative transcriptional regulator	0.0005 ± 0	0.0015 ± 0	0.0012 ± 0	0 , 0.000214	0 , 0.00012	0 , 0.000146
								K08083	Environmental Information Processing</b>	9344 Signal transduction	2232 Two-component system [PATH:ko02020]	algR; two-component system, LytTR family, response regulator AlgR	0.0014 ± 0	0.0014 ± 0	0.0003 ± 0	0 , 0.000194	0 , 0.000218	0 , 0.000063
								K05119	A<b>Metabolism</b>	>Enzyme families</b>	9687 Enzymes [BR:ko01000] Transferases, 2.7 Transferring phosphorus-containing groups, 2.7.10 Protein-tyrosine kinases, 2.7.10.1 receptor protein-tyrosine kinase	ALK, CD246; anaplastic lymphoma kinase [C:2.7.10.1]	0.0096 ± 0.0002	0.0091 ± 0.0003	0.0085 ± 0.0003	0 , 0.000622	0 , 0.000374	0 , 0.000522
								K10765	A<b>Metabolism</b>	>Enzyme families</b>	3913 Enzymes [BR:ko01000] Oxidoreductases, 1.14 Acting on paired donors, with incorporation or reduction of molecular oxygen, 1.14.11 With 2-oxoglutarate as one donor, and incorporation of one atom of oxygen into each donor,	ALKBH1; alkylated DNA repair protein alkB homolog 1 [C:1.14.11.- 4.2.99.18]	0.0021 ± 0	0.0016 ± 0	0.0028 ± 0.0001	0 , 0.000243	0 , 0.000187	0 , 0.000293
								K10859	A<b>Metabolism</b>	>Enzyme families</b>	3918 Enzymes [BR:ko01000] Oxidoreductases, 1.14 Acting on paired donors, with incorporation or reduction of molecular oxygen, 1.14.11 With 2-oxoglutarate as one donor, and incorporation of one atom of oxygen into each donor,	ALKBH2; alpha-ketoglutarate-dependent dioxygenase alkB homolog 2 [C:1.14.11.-]	0.0013 ± 0	0.0028 ± 0.0001	0.0009 ± 0	0 , 0.000326	0 , 0.000235	0 , 0.000177
								K10860	A<b>Metabolism</b>	>Enzyme families</b>	3899 Enzymes [BR:ko01000] Oxidoreductases, 1.14 Acting on paired donors, with incorporation or reduction of molecular oxygen, 1.14.11 With 2-oxoglutarate as one donor, and incorporation of one atom of oxygen into each donor,	ALKBH3, DPC1; mRNA N1-methyladenine demethylase [C:1.14.11.54]	0.0033 ± 0.0001	0.001 ± 0	0.0033 ± 0.0001	0 , 0.000429	0 , 0.000141	0 , 0.000314
								K10770	A<b>Metabolism</b>	>Enzyme families</b>	3917 Enzymes [BR:ko01000] Oxidoreductases, 1.14 Acting on paired donors, with incorporation or reduction of molecular oxygen, 1.14.11 With 2-oxoglutarate as one donor, and incorporation of one atom of oxygen into each donor,	ALKBH8; alkylated DNA repair protein alkB homolog 8 [C:1.14.11.- 2.1.1.229]	0.0088 ± 0.0002	0.008 ± 0.0002	0.0115 ± 0.0003	0 , 0.000353	0 , 0.00046	0 , 0.000598
								K16741	Genetic Information Processing</b>	Replication and repair	3782 Chromosome and associated proteins [BR:ko03036]	ALMS1; alstrom syndrome protein 1	0.0394 ± 0.0009	0.0278 ± 0.0008	0.0415 ± 0.0012	0 , 0.001386	0 , 0.001264	0 , 0.001411
								K00458	A<b>Metabolism</b>	>Lipid metabolism</b>	624 Arachidonic acid metabolism [PATH:ko00590]	ALOX12; arachidonate 12-lipoxygenase [EC:1.13.11.31]	0.0093 ± 0.0002	0.0116 ± 0.0003	0.015 ± 0.0004	0 , 0.00049	0 , 0.000565	0 , 0.000809
								K08021	A<b>Metabolism</b>	>Lipid metabolism</b>	625 Arachidonic acid metabolism [PATH:ko00590]	ALOX12B; arachidonate 12-lipoxygenase (R-type) [EC:1.13.11.-]	0.0052 ± 0.0001	0.0039 ± 0.0001	0.005 ± 0.0001	0 , 0.000396	0 , 0.000272	0 , 0.000455
								K00460	A<b>Metabolism</b>	>Lipid metabolism</b>	633 Arachidonic acid metabolism [PATH:ko00590]	ALOX15; arachidonate 15-lipoxygenase [EC:1.13.11.33]	0.0056 ± 0.0001	0.0083 ± 0.0002	0.0057 ± 0.0002	0 , 0.000384	0 , 0.000442	0 , 0.000314
								K08022	A<b>Metabolism</b>	>Lipid metabolism</b>	626 Arachidonic acid metabolism [PATH:ko00590]	ALOX15B; arachidonate 15-lipoxygenase (second type) / 8-lipoxygenase (S-type) [EC:1.	0.0036 ± 0.0001	0.0009 ± 0	0.0024 ± 0.0001	0 , 0.000495	0 , 0.000205	0 , 0.00032
								K18684	A<b>Metabolism</b>	>Enzyme families</b>	15269 Enzymes [BR:ko01000] Lyases, 4.2 Carbon-oxygen lyases, 4.2.1 Hydro-lyases, 4.2.1.152 hydroperoxy icosatetraenoate dehydratase	ALOX3; hydroperoxy icosatetraenoate dehydratase/isomerase [C:4.2.1.152 5.4.4.7]	0.0037 ± 0.0001	0.0028 ± 0.0001	0.0035 ± 0.0001	0 , 0.000244	0 , 0.000238	0 , 0.000303
								K00461	A<b>Metabolism</b>	>Lipid metabolism</b>	611 Arachidonic acid metabolism [PATH:ko00590]	ALOX5; arachidonate 5-lipoxygenase [EC:1.13.11.34]	0.0044 ± 0.0001	0.0028 ± 0.0001	0.0049 ± 0.0001	0 , 0.000644	0 , 0.000258	0 , 0.000539
								K08868	A<b>Metabolism</b>	>Enzyme families</b>	1378 Protein kinases [BR:ko01001]	ALPK;alpha-kinase	0.0388 ± 0.0009	0.0297 ± 0.0008	0.0389 ± 0.0011	0 , 0.001211	0 , 0.000988	0 , 0.001162
								K01775	A<b>Metabolism</b>	>Metabolism of other amino acids</b>	00473 D-Alanine metabolism [PATH:ko00473]	alr; alanine racemase [EC:5.1.1.1]	0.0136 ± 0.0003	0.0395 ± 0.0011	0.0177 ± 0.0005	0 , 0.001706	0 , 0.002396	0 , 0.001935
								K04575	Genetic Information Processing</b>	Replication and repair	3783 Chromosome and associated proteins [BR:ko03036]	ALS2; amyotrophic lateral sclerosis 2 protein	0.0117 ± 0.0003	0.0065 ± 0.0002	0.0093 ± 0.0003	0 , 0.000541	0 , 0.000307	0 , 0.000627
								K01575	A<b>Metabolism</b>	B <b>Carbohydrate metabolism</b>	738 Butanoate metabolism [PATH:ko00650]	alsD, budA, aldC; acetolactate decarboxylase [EC:4.1.1.5]	0.0051 ± 0.0001	0.017 ± 0.0005	0.007 ± 0.0002	0 , 0.000856	0 , 0.000769	0 , 0.000554
								K17985	Genetic Information Processing</b>	>Translation</b>	3379 Mitochondrial biogenesis [BR:ko03029]	AMBRA1; activating molecule in BECN1-regulated autophagy protein 1	2.2789 ± 0.0518	1.6015 ± 0.0458	2.0313 ± 0.0597	0.004976174 , 0.034658	0.00186885 , 0.031426	0.004999869 , 0.02832
								K19407	Unclassified	9482 Cellular processes and signaling	99992 Membrane and intracellular structural molecules	AMER1; APC membrane recruitment protein 1	0.0068 ± 0.0002	0.0044 ± 0.0001	0.005 ± 0.0001	0 , 0.000394	0 , 0.000477	0 , 0.000261
								K10636	A<b>Metabolism</b>	>Enzyme families</b>	6877 Enzymes [BR:ko01000] Transferases, 2.3 Acyltransferases, 2.3.2 Aminoacyltransferases, 2.3.2.27 RING-type	AMFR, GP78; autocrine motility factor receptor [C:2.3.2.27]	0.0061 ± 0.0001	0.0023 ± 0.0001	0.0026 ± 0.0001	0 , 0.000574	0 , 0.000238	0 , 0.000404
								K07102	A<b>Metabolism</b>	B <b>Carbohydrate metabolism</b>	C 00520 Amino sugar and nucleotide sugar metabolism [PATH:ko00520]	amgK; N-acetylmuramate 1-kinase [EC:2.7.1.221]	0.0002 ± 0	0.0021 ± 0.0001	0.0009 ± 0	0 , 0.000083	0 , 0.00023	0 , 0.000152
								K04665	Environmental Information Processing</b>	10692 Signal transduction	4367 TGF-beta signaling pathway [PATH:ko04350]	AMH; anti-mullerian hormone	0.0028 ± 0.0001	0.0022 ± 0.0001	0.0008 ± 0	0 , 0.000311	0 , 0.000238	0 , 0.000129
								K04672	A<b>Metabolism</b>	>Enzyme families</b>	10126 Enzymes [BR:ko01000] Transferases, 2.7 Transferring phosphorus-containing groups, 2.7.11 Protein-serine/threonine kinases, 2.7.11.30 receptor protein serine/threonine kinase	AMHR2; anti-mullerian hormone receptor type-2 [C:2.7.11.30]	0.0019 ± 0	0.0023 ± 0.0001	0.0037 ± 0.0001	0 , 0.000404	0 , 0.000235	0 , 0.000354
								K18259	Cellular Processes</b>	>Transport and catabolism</b>	4540 Exosome [BR:ko04147]	AMN; protein amnionless	0.0003 ± 0	0.0012 ± 0	0.0028 ± 0.0001	0 , 0.000132	0 , 0.000307	0 , 0.000383
								K16819	Environmental Information Processing</b>	10754 Signal transduction	4398 Hippo signaling pathway [PATH:ko04390]	AMOT; angiomotin	0.0075 ± 0.0002	0.0032 ± 0.0001	0.0024 ± 0.0001	0 , 0.000704	0 , 0.000272	0 , 0.000299
								K06104	Cellular Processes</b>	>Cellular community - eukaryotes</b>	4548 Tight junction [PATH:ko04530]	AMOTL; angiomotin like	0.0065 ± 0.0001	0.0061 ± 0.0002	0.0031 ± 0.0001	0 , 0.000704	0 , 0.000704	0 , 0.000295
								K01467	A<b>Metabolism</b>	>Enzyme families</b>	13595 Enzymes [BR:ko01000] Hydrolases, 3.5 Acting on carbon-nitrogen bonds, other than peptide bonds, 3.5.2 In cyclic amides, 3.5.2.6 beta-lactamase	ampC; beta-lactamase class C [C:3.5.2.6]	0.0012 ± 0	0.005 ± 0.0001	0.0063 ± 0.0002	0 , 0.000214	0 , 0.000484	0 , 0.00079
								K01490	A<b>Metabolism</b>	>Nucleotide metabolism</b>	445 Purine metabolism [PATH:ko00230]	AMPD; AMP deaminase [EC:3.5.4.6]	0.0164 ± 0.0004	0.0101 ± 0.0003	0.0135 ± 0.0004	0 , 0.000545	0 , 0.000442	0 , 0.000862
								K08218	Environmental Information Processing</b>	>Membrane transport</b>	2838 ABC transporters [PATH:ko02010]	ampG; MFS transporter, PAT family, beta-lactamase induction signal transducer AmpG	0.0032 ± 0.0001	0.0128 ± 0.0004	0.0026 ± 0.0001	0 , 0.000326	0 , 0.001646	0 , 0.000351
								K12562	Genetic Information Processing</b>	>Folding, sorting and degradation</b>	4396 Membrane trafficking [BR:ko04131]	AMPH; amphiphysin	0.0078 ± 0.0002	0.0094 ± 0.0003	0.0116 ± 0.0003	0 , 0.0005	0 , 0.000424	0 , 0.000607
								K19689	A<b>Metabolism</b>	>Enzyme families</b>	12267 Enzymes [BR:ko01000] Hydrolases, 3.4 Acting on peptide bonds (peptidases), 3.4.11 Aminopeptidases, 3.4.11.-	ampS, pepS, ampT; aminopeptidase [C:3.4.11.-]	0.0029 ± 0.0001	0.0164 ± 0.0005	0.005 ± 0.0001	0 , 0.00051	0 , 0.000823	0 , 0.000614
								K01176	A<b>Metabolism</b>	B <b>Carbohydrate metabolism</b>	C 00500 Starch and sucrose metabolism [PATH:ko00500]	AMY, amyA, malS; alpha-amylase [EC:3.2.1.1]	0.0425 ± 0.001	0.0452 ± 0.0013	0.0425 ± 0.0013	0 , 0.001422	0 , 0.001534	0 , 0.001417
								K06974	A<b>Metabolism</b>	>Enzyme families</b>	13284 Enzymes [BR:ko01000] Hydrolases, 3.4 Acting on peptide bonds (peptidases), 3.4.- Acting on peptide bonds (peptidases), 3.4.-.-	amzA, AMZ2, AMZ1; archaemetzincin [C:3.4.-.-]	0.0087 ± 0.0002	0.007 ± 0.0002	0.0057 ± 0.0002	0 , 0.000541	0 , 0.000654	0 , 0.000517
								K20129	Genetic Information Processing</b>	>Folding, sorting and degradation</b>	4548 Membrane trafficking [BR:ko04131]	ANFY1; rabankyrin-5	0.0043 ± 0.0001	0.0054 ± 0.0002	0.0057 ± 0.0002	0 , 0.000301	0 , 0.000715	0 , 0.000464
								K20296	Genetic Information Processing</b>	>Folding, sorting and degradation</b>	4764 Membrane trafficking [BR:ko04131]	ANG2, VPS51; vacuolar protein sorting-associated protein 51	0.0158 ± 0.0004	0.0108 ± 0.0003	0.012 ± 0.0004	0 , 0.000879	0 , 0.000389	0 , 0.000598
								K18729	Genetic Information Processing</b>	>Translation</b>	3151 Messenger RNA Biogenesis [BR:ko03019]	ANGEL; protein angel	0.0094 ± 0.0002	0.0057 ± 0.0002	0.0061 ± 0.0002	0 , 0.000722	0 , 0.000461	0 , 0.000384
								K05465	Environmental Information Processing</b>	9638 Signal transduction	4039 Ras signaling pathway [PATH:ko04014]	ANGPT1; angiopoietin 1	0.0044 ± 0.0001	0.0023 ± 0.0001	0.0033 ± 0.0001	0 , 0.000333	0 , 0.000157	0 , 0.000378
								K05466	Environmental Information Processing</b>	9639 Signal transduction	4040 Ras signaling pathway [PATH:ko04014]	ANGPT2; angiopoietin 2	0.0033 ± 0.0001	0.0037 ± 0.0001	0.0034 ± 0.0001	0 , 0.000404	0 , 0.000477	0 , 0.000344
								K05467	Environmental Information Processing</b>	9640 Signal transduction	4041 Ras signaling pathway [PATH:ko04014]	ANGPT4; angiopoietin 4	0.0029 ± 0.0001	0.0019 ± 0.0001	0.0058 ± 0.0002	0 , 0.000249	0 , 0.000146	0 , 0.000512
								K11967	Genetic Information Processing</b>	>Folding, sorting and degradation</b>	4230 Ubiquitin system [BR:ko04121]	ANIB1; ankyrin repeat and IBR domain-containing protein 1	0.0119 ± 0.0003	0.0054 ± 0.0002	0.0107 ± 0.0003	0 , 0.000404	0 , 0.000461	0 , 0.000481
								K10380	Cellular Processes</b>	>Cell motility</b>	cytoskeleton proteins [BR:ko04812]	ANK; ankyrin	0.061 ± 0.0014	0.0434 ± 0.0012	0.0433 ± 0.0013	0 , 0.001214	0 , 0.001546	0 , 0.000941
								K16289	A<b>Metabolism</b>	>Enzyme families</b>	9921 Enzymes [BR:ko01000] Transferases, 2.7 Transferring phosphorus-containing groups, 2.7.11 Protein-serine/threonine kinases, 2.7.11.1 non-specific serine/threonine protein kinase	ANKK1; ankyrin repeat and protein kinase domain-containing protein 1 [C:2.7.11.1]	0.0039 ± 0.0001	0.0029 ± 0.0001	0.0019 ± 0.0001	0 , 0.000384	0 , 0.000205	0 , 0.000232
								K15502	A<b>Metabolism</b>	>Enzyme families</b>	1083 Protein phosphatase and associated proteins [BR:ko01009]	ANKRD28; serine/threonine-protein phosphatase 6 regulatory ankyrin repeat subunit A	0.0039 ± 0.0001	0.0044 ± 0.0001	0.0066 ± 0.0002	0 , 0.000382	0 , 0.000272	0 , 0.000385
								K17593	A<b>Metabolism</b>	>Enzyme families</b>	1151 Protein phosphatase and associated proteins [BR:ko01009]	ANKRD42, SARP; ankyrin repeat domain-containing protein 42	0.0034 ± 0.0001	0.0077 ± 0.0002	0.005 ± 0.0001	0 , 0.000326	0 , 0.000467	0 , 0.000314
								K15503	A<b>Metabolism</b>	>Enzyme families</b>	1216 Protein phosphatase and associated proteins [BR:ko01009]	ANKRD44; serine/threonine-protein phosphatase 6 regulatory ankyrin repeat subunit B	0.0026 ± 0.0001	0.0017 ± 0	0.0028 ± 0.0001	0 , 0.000394	0 , 0.000238	0 , 0.000344
								K21439	Unclassified	9723 Cellular processes and signaling	99995 Signal transduction mechanisms	ANKRD49; ankyrin repeat domain-containing protein 49	0.0081 ± 0.0002	0.0036 ± 0.0001	0.0051 ± 0.0002	0 , 0.000466	0 , 0.000258	0 , 0.000354
								K15504	A<b>Metabolism</b>	>Enzyme families</b>	1217 Protein phosphatase and associated proteins [BR:ko01009]	ANKRD52; serine/threonine-protein phosphatase 6 regulatory ankyrin repeat subunit C	0.0017 ± 0	0.0024 ± 0.0001	0.0046 ± 0.0001	0 , 0.000495	0 , 0.000238	0 , 0.000383
								K21412	Genetic Information Processing</b>	Replication and repair	4005 Chromosome and associated proteins [BR:ko03036]	ANLE2, LEM4; ankyrin repeat and LEM domain-containing protein 2	0.002 ± 0	0.003 ± 0.0001	0.0074 ± 0.0002	0 , 0.000251	0 , 0.00028	0 , 0.000455
								K18621	Cellular Processes</b>	>Cell motility</b>	cytoskeleton proteins [BR:ko04812]	ANLN; actin-binding protein anillin	0.0062 ± 0.0001	0.0069 ± 0.0002	0.0087 ± 0.0003	0 , 0.0005	0 , 0.000345	0 , 0.000455
								K09001	A<b>Metabolism</b>	>Enzyme families</b>	8920 Enzymes [BR:ko01000] Transferases, 2.7 Transferring phosphorus-containing groups, 2.7.1 Phosphotransferases with an alcohol group as acceptor, 2.7.1.170 anhydro-N-acetylmuramic acid kinase	anmK; anhydro-N-acetylmuramic acid kinase [C:2.7.1.170]	0.0007 ± 0	0.0025 ± 0.0001	0.0008 ± 0	0 , 0.000292	0 , 0.00024	0 , 0.000157
								K19496	Environmental Information Processing</b>	>Signaling molecules and interaction</b>	4325 Ion channels [BR:ko04040]	ANO1, DOG1, TMEM16A; anoctamin-1	0.0057 ± 0.0001	0.0023 ± 0.0001	0.0086 ± 0.0003	0 , 0.000499	0 , 0.000141	0 , 0.000443
								K19327	Environmental Information Processing</b>	>Signaling molecules and interaction</b>	0	ANO10, TMEM16K; anoctamin-10	0.0079 ± 0.0002	0.0035 ± 0.0001	0.0045 ± 0.0001	0 , 0.000528	0 , 0.000218	0 , 0.00047
								K19497	Environmental Information Processing</b>	>Signaling molecules and interaction</b>	4326 Ion channels [BR:ko04040]	ANO2, TMEM16B; anoctamin-2	0.0025 ± 0.0001	0.004 ± 0.0001	0.0029 ± 0.0001	0 , 0.000284	0 , 0.000238	0 , 0.00027
								K19498	Environmental Information Processing</b>	>Signaling molecules and interaction</b>	4327 Ion channels [BR:ko04040]	ANO3, TMEM16C; anoctamin-3	0.0064 ± 0.0001	0.0055 ± 0.0002	0.004 ± 0.0001	0 , 0.000452	0 , 0.000477	0 , 0.000314
								K19499	Environmental Information Processing</b>	>Signaling molecules and interaction</b>	4328 Ion channels [BR:ko04040]	ANO4, TMEM16D; anoctamin-4	0.007 ± 0.0002	0.0035 ± 0.0001	0.0051 ± 0.0001	0 , 0.000704	0 , 0.000307	0 , 0.000344
								K19480	Environmental Information Processing</b>	>Signaling molecules and interaction</b>	4329 Ion channels [BR:ko04040]	ANO5, GDD1, TMEM16E; anoctamin-5	0.0086 ± 0.0002	0.0071 ± 0.0002	0.0124 ± 0.0004	0 , 0.000714	0 , 0.000282	0 , 0.000747
								K19500	Environmental Information Processing</b>	>Signaling molecules and interaction</b>	4330 Ion channels [BR:ko04040]	ANO6, TMEM16F; anoctamin-6	0.0094 ± 0.0002	0.004 ± 0.0001	0.0047 ± 0.0001	0 , 0.000769	0 , 0.000468	0 , 0.000372
								K19501	Environmental Information Processing</b>	>Signaling molecules and interaction</b>	4331 Ion channels [BR:ko04040]	ANO7, NGEP, TMEM16G; anoctamin-7	0.0025 ± 0.0001	0.007 ± 0.0002	0.0012 ± 0	0 , 0.000282	0 , 0.000436	0 , 0.000295
								K19502	Environmental Information Processing</b>	>Signaling molecules and interaction</b>	4332 Ion channels [BR:ko04040]	ANO8, TMEM16H; anoctamin-8	0.0031 ± 0.0001	0.0013 ± 0	0.0031 ± 0.0001	0 , 0.000238	0 , 0.000238	0 , 0.000481
								K19503	Environmental Information Processing</b>	>Signaling molecules and interaction</b>	4333 Ion channels [BR:ko04040]	ANO9, TMEM16J; anoctamin-9	0.0004 ± 0	0.0012 ± 0	0.0024 ± 0.0001	0 , 0.000132	0 , 0.000202	0 , 0.000299
								K18646	Genetic Information Processing</b>	>Translation</b>	3131 Messenger RNA Biogenesis [BR:ko03019]	ANP32A_C_D; acidic leucine-rich nuclear phosphoprotein 32 family member A/C/D	0.0075 ± 0.0002	0.0075 ± 0.0002	0.0144 ± 0.0004	0 , 0.000488	0 , 0.000613	0 , 0.000861
								K18647	Genetic Information Processing</b>	>Translation</b>	3132 Messenger RNA Biogenesis [BR:ko03019]	ANP32B; acidic leucine-rich nuclear phosphoprotein 32 family member B	0.0082 ± 0.0002	0.0032 ± 0.0001	0.0011 ± 0	0 , 0.000428	0 , 0.000394	0 , 0.00012
								K11140	A<b>Metabolism</b>	>Metabolism of other amino acids</b>	492 Glutathione metabolism [PATH:ko00480]	ANPEP, CD13; aminopeptidase N [EC:3.4.11.2]	0.0047 ± 0.0001	0.003 ± 0.0001	0.0043 ± 0.0001	0 , 0.000541	0 , 0.000332	0 , 0.000363
								K12323	A<b>Metabolism</b>	>Nucleotide metabolism</b>	425 Purine metabolism [PATH:ko00230]	ANPRA, NPR1; atrial natriuretic peptide receptor A [EC:4.6.1.2]	0.0029 ± 0.0001	0.0028 ± 0.0001	0.0058 ± 0.0002	0 , 0.000282	0 , 0.000234	0 , 0.000497
								K12324	A<b>Metabolism</b>	>Nucleotide metabolism</b>	426 Purine metabolism [PATH:ko00230]	ANPRB, NPR2; atrial natriuretic peptide receptor B [EC:4.6.1.2]	0.0066 ± 0.0001	0.0057 ± 0.0002	0.0039 ± 0.0001	0 , 0.000569	0 , 0.000442	0 , 0.000314
								K21436	Genetic Information Processing</b>	Replication and repair	3246 Chromosome and associated proteins [BR:ko03036]	ANRD11_12; ankyrin repeat domain-containing protein 11/12	0.0552 ± 0.0013	0.0345 ± 0.001	0.0466 ± 0.0014	0 , 0.002042	0 , 0.001409	0 , 0.001285
								K21437	Genetic Information Processing</b>	>Folding, sorting and degradation</b>	4463 Membrane trafficking [BR:ko04131]	ANRD13; ankyrin repeat domain-containing protein 13	0.012 ± 0.0003	0.0079 ± 0.0002	0.0084 ± 0.0002	0 , 0.000816	0 , 0.000386	0 , 0.000437
								K16726	Genetic Information Processing</b>	Replication and repair	3675 Chromosome and associated proteins [BR:ko03036]	ANRD17, MAS; ankyrin repeat domain-containing protein 17	0.0356 ± 0.0008	0.0283 ± 0.0008	0.0305 ± 0.0009	0 , 0.000891	0 , 0.001127	0 , 0.000941
								K20175	Genetic Information Processing</b>	>Folding, sorting and degradation</b>	4602 Membrane trafficking [BR:ko04131]	ANRD27; ankyrin repeat domain-containing protein 27	0.0026 ± 0.0001	0.0012 ± 0	0.0066 ± 0.0002	0 , 0.000429	0 , 0.000221	0 , 0.000414
								K21440	Genetic Information Processing</b>	>Folding, sorting and degradation</b>	4721 Membrane trafficking [BR:ko04131]	ANRD50; ankyrin repeat domain-containing protein 50	0.0146 ± 0.0003	0.0087 ± 0.0002	0.0175 ± 0.0005	0 , 0.000625	0 , 0.000477	0 , 0.000718
								K21441	Genetic Information Processing</b>	Replication and repair	3886 Chromosome and associated proteins [BR:ko03036]	ANRD53; ankyrin repeat domain-containing protein 53	0.0022 ± 0.0001	0.0015 ± 0	0.0013 ± 0	0 , 0.000353	0 , 0.000187	0 , 0.000293
								K21413	Genetic Information Processing</b>	>Folding, sorting and degradation</b>	4898 Membrane trafficking [BR:ko04131]	ANS1; ankyrin repeat and SAM domain-containing protein 1	0.0161 ± 0.0004	0.0079 ± 0.0002	0.0105 ± 0.0003	0 , 0.000764	0 , 0.000515	0 , 0.000886
								K21414	Genetic Information Processing</b>	>Folding, sorting and degradation</b>	4899 Membrane trafficking [BR:ko04131]	ANS4B, HARP; ankyrin repeat and SAM domain-containing protein 4B	0.0066 ± 0.0002	0.0044 ± 0.0001	0.0038 ± 0.0001	0 , 0.000607	0 , 0.000315	0 , 0.000344
								K21415	Genetic Information Processing</b>	Replication and repair	3780 Chromosome and associated proteins [BR:ko03036]	ANS6; ankyrin repeat and SAM domain-containing protein 6	0.003 ± 0.0001	0.0018 ± 0.0001	0.0035 ± 0.0001	0 , 0.000284	0 , 0.000258	0 , 0.000344
								K18400	Genetic Information Processing</b>	Replication and repair	3187 Chromosome and associated proteins [BR:ko03036]	ANSL1; AT8 regulatory NSL complex subunit 1	0.0128 ± 0.0003	0.0076 ± 0.0002	0.0134 ± 0.0004	0 , 0.000622	0 , 0.000575	0 , 0.000886
								K18401	Genetic Information Processing</b>	Replication and repair	3188 Chromosome and associated proteins [BR:ko03036]	ANSL2; AT8 regulatory NSL complex subunit 2	0.0014 ± 0	0.0023 ± 0.0001	0.0036 ± 0.0001	0 , 0.000384	0 , 0.000235	0 , 0.000512
								K11738	Environmental Information Processing</b>	>Membrane transport</b>	C Aquaporins	ansP; L-asparagine permease	0.0012 ± 0	0.0013 ± 0	0.0006 ± 0	0 , 0.000347	0 , 0.000141	0 , 0.000088
								K07741	Unclassified	9204 Genetic information processing	99973 Transcription related proteins	antB; anti-repressor protein	0.0007 ± 0	0.0044 ± 0.0001	0.0012 ± 0	0 , 0.000141	0 , 0.00045	0 , 0.000157
								K20909	Organismal Systems</b>	>Immune system</b>	4679 NOD-like receptor signaling pathway [PATH:ko04621]	ANTXR; anthrax toxin receptor	0.0019 ± 0	0.0048 ± 0.0001	0.0019 ± 0.0001	0 , 0.000353	0 , 0.000272	0 , 0.000284
								K12163	Genetic Information Processing</b>	>Folding, sorting and degradation</b>	4132 Ubiquitin system [BR:ko04121]	ANUBL1; AN1-type zinc finger and ubiquitin domain-containing protein 1	0.0098 ± 0.0002	0.0032 ± 0.0001	0.0116 ± 0.0003	0 , 0.000488	0 , 0.000272	0 , 0.000759
								K17091	Genetic Information Processing</b>	>Folding, sorting and degradation</b>	4986 Membrane trafficking [BR:ko04131]	ANXA1; annexin A1	0.003 ± 0.0001	0.0002 ± 0	0.0031 ± 0.0001	0 , 0.000266	0 , 0.00006	0 , 0.000449
								K17092	Genetic Information Processing</b>	>Folding, sorting and degradation</b>	4987 Membrane trafficking [BR:ko04131]	ANXA2; annexin A2	0.0107 ± 0.0002	0.011 ± 0.0003	0.0058 ± 0.0002	0 , 0.000497	0 , 0.000477	0 , 0.000443
								K17094	Genetic Information Processing</b>	>Folding, sorting and degradation</b>	4988 Membrane trafficking [BR:ko04131]	ANXA6; annexin A6	0.0033 ± 0.0001	0.0023 ± 0.0001	0.0016 ± 0	0 , 0.000352	0 , 0.000307	0 , 0.000257
								K17095	Cellular Processes</b>	>Transport and catabolism</b>	4296 Exosome [BR:ko04147]	ANXA7_11; annexin A7/11	0.004 ± 0.0001	0.002 ± 0.0001	0.0025 ± 0.0001	0 , 0.000326	0 , 0.000258	0 , 0.00032
								K01065	A<b>Metabolism</b>	>Enzyme families</b>	10708 Enzymes [BR:ko01000] Hydrolases, 3.1 Acting on ester bonds, 3.1.1 Carboxylic-ester hydrolases, 3.1.1.77 acyloxyacyl hydrolase	AOAH; acyloxyacyl hydrolase [C:3.1.1.77]	0.0034 ± 0.0001	0.0023 ± 0.0001	0.0012 ± 0	0 , 0.000706	0 , 0.000282	0 , 0.000157
								K11182	A<b>Metabolism</b>	>Amino acid metabolism</b>	354 Arginine and proline metabolism [PATH:ko00330]	AOC1, ABP1; diamine oxidase [EC:1.4.3.22]	0.0053 ± 0.0001	0.0042 ± 0.0001	0.0063 ± 0.0002	0 , 0.000433	0 , 0.000235	0 , 0.000392
								K00276	A<b>Metabolism</b>	>Amino acid metabolism</b>	299 Glycine, serine and threonine metabolism [PATH:ko00260]	AOC3, AOC2, tynA; primary-amine oxidase [EC:1.4.3.21]	0.0161 ± 0.0004	0.0201 ± 0.0006	0.0191 ± 0.0006	0 , 0.001103	0 , 0.00092	0 , 0.001156
								K00157	A<b>Metabolism</b>	>Amino acid metabolism</b>	329 Valine, leucine and isoleucine degradation [PATH:ko00280]	AOX; aldehyde oxidase [EC:1.2.3.1]	0.011 ± 0.0002	0.0082 ± 0.0002	0.0128 ± 0.0004	0 , 0.000586	0 , 0.00028	0 , 0.000607
								K12392	Genetic Information Processing</b>	>Folding, sorting and degradation</b>	4784 Membrane trafficking [BR:ko04131]	AP1B1; AP-1 complex subunit beta-1	0.0074 ± 0.0002	0.005 ± 0.0001	0.0066 ± 0.0002	0 , 0.000429	0 , 0.000425	0 , 0.000479
								K12391	Genetic Information Processing</b>	>Folding, sorting and degradation</b>	4783 Membrane trafficking [BR:ko04131]	AP1G1; AP-1 complex subunit gamma-1	0.0037 ± 0.0001	0.0051 ± 0.0001	0.0095 ± 0.0003	0 , 0.000396	0 , 0.000332	0 , 0.000722
								K12393	Genetic Information Processing</b>	>Folding, sorting and degradation</b>	4785 Membrane trafficking [BR:ko04131]	AP1M; AP-1 complex subunit mu	0.0035 ± 0.0001	0.0028 ± 0.0001	0.0028 ± 0.0001	0 , 0.000384	0 , 0.000345	0 , 0.000354
								K12394	Genetic Information Processing</b>	>Folding, sorting and degradation</b>	4786 Membrane trafficking [BR:ko04131]	AP1S1_2; AP-1 complex subunit sigma 1/2	0.0065 ± 0.0001	0.0051 ± 0.0001	0.0062 ± 0.0002	0 , 0.000429	0 , 0.000282	0 , 0.000522
								K11824	Genetic Information Processing</b>	>Folding, sorting and degradation</b>	4385 Membrane trafficking [BR:ko04131]	AP2A; AP-2 complex subunit alpha	0.0054 ± 0.0001	0.0048 ± 0.0001	0.0045 ± 0.0001	0 , 0.000379	0 , 0.000331	0 , 0.000363
								K11825	Genetic Information Processing</b>	>Folding, sorting and degradation</b>	4386 Membrane trafficking [BR:ko04131]	AP2B1; AP-2 complex subunit beta-1	0.0155 ± 0.0004	0.0128 ± 0.0004	0.0143 ± 0.0004	0 , 0.000722	0 , 0.000443	0 , 0.000656
								K11827	Genetic Information Processing</b>	>Folding, sorting and degradation</b>	4388 Membrane trafficking [BR:ko04131]	AP2S1; AP-2 complex subunit sigma-1	0.0024 ± 0.0001	0.0016 ± 0	0.0017 ± 0	0 , 0.000358	0 , 0.000235	0 , 0.000145
								K12397	Genetic Information Processing</b>	>Folding, sorting and degradation</b>	4647 Membrane trafficking [BR:ko04131]	AP3B; AP-3 complex subunit beta	0.0121 ± 0.0003	0.0065 ± 0.0002	0.0106 ± 0.0003	0 , 0.000787	0 , 0.000443	0 , 0.000598
								K12396	Genetic Information Processing</b>	>Folding, sorting and degradation</b>	4646 Membrane trafficking [BR:ko04131]	AP3D; AP-3 complex subunit delta	0.0012 ± 0	0.0004 ± 0	0.0044 ± 0.0001	0 , 0.000214	0 , 0.000101	0 , 0.000517
								K12398	Genetic Information Processing</b>	>Folding, sorting and degradation</b>	4648 Membrane trafficking [BR:ko04131]	AP3M; AP-3 complex subunit mu	0.0113 ± 0.0003	0.0042 ± 0.0001	0.0087 ± 0.0003	0 , 0.000358	0 , 0.000212	0 , 0.000738
								K12399	Genetic Information Processing</b>	>Folding, sorting and degradation</b>	4649 Membrane trafficking [BR:ko04131]	AP3S; AP-3 complex subunit sigma	0.0075 ± 0.0002	0.004 ± 0.0001	0.0061 ± 0.0002	0 , 0.000745	0 , 0.000282	0 , 0.000514
								K12401	Genetic Information Processing</b>	>Folding, sorting and degradation</b>	4789 Membrane trafficking [BR:ko04131]	AP4B1; AP-4 complex subunit beta-1	0.0076 ± 0.0002	0.0042 ± 0.0001	0.0066 ± 0.0002	0 , 0.000693	0 , 0.000222	0 , 0.000689
								K12400	Genetic Information Processing</b>	>Folding, sorting and degradation</b>	4788 Membrane trafficking [BR:ko04131]	AP4E1; AP-4 complex subunit epsilon-1	0.0137 ± 0.0003	0.0069 ± 0.0002	0.0121 ± 0.0004	0 , 0.000541	0 , 0.000442	0 , 0.000678
								K02084	Cellular Processes</b>	>Cell growth and death</b>	4232 Apoptosis [PATH:ko04210]	APAF1; apoptotic protease-activating factor	0.0133 ± 0.0003	0.008 ± 0.0002	0.0177 ± 0.0005	0 , 0.000603	0 , 0.000272	0 , 0.000718
								K06195	Unclassified	9546 Cellular processes and signaling	99994 Inorganic ion transport and metabolism	apaG; ApaG protein	0.0006 ± 0	0.0014 ± 0	0.001 ± 0	0 , 0.000138	0 , 0.000323	0 , 0.000183
								K01525	A<b>Metabolism</b>	>Nucleotide metabolism</b>	473 Purine metabolism [PATH:ko00230]	apaH; bis(5'-nucleosyl)-tetraphosphatase (symmetrical) [EC:3.6.1.41]	0.0003 ± 0	0.0006 ± 0	0.0017 ± 0.0001	0 , 0.000098	0 , 0.000154	0 , 0.000236
								K03734	A<b>Metabolism</b>	>Enzyme families</b>	8940 Enzymes [BR:ko01000] Transferases, 2.7 Transferring phosphorus-containing groups, 2.7.1 Phosphotransferases with an alcohol group as acceptor, 2.7.1.180 FAD:protein FMN transferase	apb; FAD:protein FMN transferase [C:2.7.1.180]	0.0076 ± 0.0002	0.033 ± 0.0009	0.01 ± 0.0003	0 , 0.000886	0 , 0.001217	0 , 0.00083
								K04531	Genetic Information Processing</b>	>Folding, sorting and degradation</b>	4208 Membrane trafficking [BR:ko04131]	APBA1, X11; amyloid beta A4 precursor protein-binding family A member 1	0.0031 ± 0.0001	0.0036 ± 0.0001	0.0065 ± 0.0002	0 , 0.000394	0 , 0.000235	0 , 0.00032
								K20055	Genetic Information Processing</b>	>Folding, sorting and degradation</b>	4418 Membrane trafficking [BR:ko04131]	APBA2, X11L; amyloid beta A4 precursor protein-binding family A member 2	0.0068 ± 0.0002	0.0077 ± 0.0002	0.0063 ± 0.0002	0 , 0.000499	0 , 0.000332	0 , 0.000607
								K04529	Genetic Information Processing</b>	>Folding, sorting and degradation</b>	4417 Membrane trafficking [BR:ko04131]	APBB1, FE65; amyloid beta A4 precursor protein-binding family B member 1	0.0043 ± 0.0001	0.0038 ± 0.0001	0.0068 ± 0.0002	0 , 0.000257	0 , 0.000325	0 , 0.000354
								K17704	Environmental Information Processing</b>	9906 Signal transduction	4130 Rap1 signaling pathway [PATH:ko04015]	APBB1IP, RIAM; amyloid beta A4 precursor protein-binding family B member 1-interacti	0.0032 ± 0.0001	0.0023 ± 0.0001	0.003 ± 0.0001	0 , 0.000284	0 , 0.000258	0 , 0.000289
								K04530	Unclassified	9639 Cellular processes and signaling	99995 Signal transduction mechanisms	APBB2, FE65L; amyloid beta A4 precursor protein-binding family B member 2	0.0036 ± 0.0001	0.0009 ± 0	0.0033 ± 0.0001	0 , 0.000396	0 , 0.000157	0 , 0.000514
								K02085	A<b>Metabolism</b>	>Enzyme families</b>	1063 Protein phosphatase and associated proteins [BR:ko01009]	APC; adenomatosis polyposis coli protein	0.0366 ± 0.0008	0.0195 ± 0.0006	0.0256 ± 0.0008	0 , 0.001413	0 , 0.000706	0 , 0.001045
								K03348	Genetic Information Processing</b>	>Folding, sorting and degradation</b>	4234 Ubiquitin mediated proteolysis [PATH:ko04120]	APC1; anaphase-promoting complex subunit 1	0.0357 ± 0.0008	0.0264 ± 0.0008	0.027 ± 0.0008	0 , 0.000998	0 , 0.000952	0 , 0.001047
								K03357	Genetic Information Processing</b>	>Folding, sorting and degradation</b>	4242 Ubiquitin mediated proteolysis [PATH:ko04120]	APC10, DOC1; anaphase-promoting complex subunit 10	0.0038 ± 0.0001	0.0024 ± 0.0001	0.005 ± 0.0001	0 , 0.000439	0 , 0.000218	0 , 0.000354
								K03359	Genetic Information Processing</b>	>Folding, sorting and degradation</b>	4243 Ubiquitin mediated proteolysis [PATH:ko04120]	APC12, CDC26; anaphase-promoting complex subunit 12	0.0037 ± 0.0001	0.0025 ± 0.0001	0.0016 ± 0	0 , 0.000404	0 , 0.000258	0 , 0.000261
								K03349	Genetic Information Processing</b>	>Folding, sorting and degradation</b>	4231 Ubiquitin mediated proteolysis [PATH:ko04120]	APC2; anaphase-promoting complex subunit 2	0.0026 ± 0.0001	0.0025 ± 0.0001	0.0048 ± 0.0001	0 , 0.000353	0 , 0.000545	0 , 0.000348
								K03350	A<b>Metabolism</b>	>Enzyme families</b>	1206 Protein phosphatase and associated proteins [BR:ko01009]	APC3, CDC27; anaphase-promoting complex subunit 3	0.3178 ± 0.0072	0.2162 ± 0.0062	0.2885 ± 0.0085	0.001019852 , 0.00718	0.000281802 , 0.004433	0.000628256 , 0.005349
								K03351	Genetic Information Processing</b>	>Folding, sorting and degradation</b>	4236 Ubiquitin mediated proteolysis [PATH:ko04120]	APC4; anaphase-promoting complex subunit 4	0.0039 ± 0.0001	0.0035 ± 0.0001	0.0023 ± 0.0001	0 , 0.000389	0 , 0.000307	0 , 0.000314
								K03352	Genetic Information Processing</b>	>Folding, sorting and degradation</b>	4237 Ubiquitin mediated proteolysis [PATH:ko04120]	APC5; anaphase-promoting complex subunit 5	0.0057 ± 0.0001	0.0035 ± 0.0001	0.0006 ± 0	0 , 0.000394	0 , 0.000258	0 , 0.000129
								K03353	A<b>Metabolism</b>	>Enzyme families</b>	1207 Protein phosphatase and associated proteins [BR:ko01009]	APC6, CDC16; anaphase-promoting complex subunit 6	0.004 ± 0.0001	0.0017 ± 0	0.0026 ± 0.0001	0 , 0.000382	0 , 0.000234	0 , 0.000359
								K03354	Genetic Information Processing</b>	>Folding, sorting and degradation</b>	4239 Ubiquitin mediated proteolysis [PATH:ko04120]	APC7; anaphase-promoting complex subunit 7	0.0022 ± 0.0001	0.0017 ± 0	0.0029 ± 0.0001	0 , 0.000311	0 , 0.000258	0 , 0.000299
								K03355	Genetic Information Processing</b>	>Folding, sorting and degradation</b>	4240 Ubiquitin mediated proteolysis [PATH:ko04120]	APC8, CDC23; anaphase-promoting complex subunit 8	0.0038 ± 0.0001	0.0013 ± 0	0.0028 ± 0.0001	0 , 0.000284	0 , 0.000141	0 , 0.000314
								K01303	A<b>Metabolism</b>	>Enzyme families</b>	12414 Enzymes [BR:ko01000] Hydrolases, 3.4 Acting on peptide bonds (peptidases), 3.4.19 Omega peptidases, 3.4.19.1 acylaminoacyl-peptidase	APH; acylaminoacyl-peptidase [C:3.4.19.1]	0.0008 ± 0	0.0023 ± 0.0001	0.0008 ± 0	0 , 0.000232	0 , 0.000307	0 , 0.000239
								K06172	Environmental Information Processing</b>	10602 Signal transduction	4352 Notch signaling pathway [PATH:ko04330]	APH1A; gamma-secretase subunit APH-1A	0.0028 ± 0.0001	0.0007 ± 0	0.0035 ± 0.0001	0 , 0.000439	0 , 0.000111	0 , 0.00032
								K03788	A<b>Metabolism</b>	>Metabolism of cofactors and vitamins</b>	763 Riboflavin metabolism [PATH:ko00740]	aphA; acid phosphatase (class B) [EC:3.1.3.2]	0.0008 ± 0	0.0022 ± 0.0001	0.0008 ± 0	0 , 0.000138	0 , 0.000405	0 , 0.000177
								K13295	A<b>Metabolism</b>	>Enzyme families</b>	15760 Enzymes [BR:ko01000] Lyases, 4.2 Carbon-oxygen lyases, 4.2.99 Other carbon-oxygen lyases, 4.2.99.18 DNA-(apurinic or apyrimidinic site) lyase	APLF; aprataxin and PNK-like factor [C:4.2.99.18]	0.005 ± 0.0001	0.0031 ± 0.0001	0.0086 ± 0.0003	0 , 0.000429	0 , 0.00023	0 , 0.000586
								K04174	Environmental Information Processing</b>	10991 Signal transduction	4385 Apelin signaling pathway [PATH:ko04371]	APLNR; apelin receptor	0.0021 ± 0	0.0039 ± 0.0001	0.0059 ± 0.0002	0 , 0.000324	0 , 0.000425	0 , 0.000324
								K05639	Unclassified	9631 Cellular processes and signaling	99995 Signal transduction mechanisms	APLP1; amyloid-like protein 1	0.0022 ± 0	0.0026 ± 0.0001	0.0023 ± 0.0001	0 , 0.000321	0 , 0.000331	0 , 0.000354
								K08117	A<b>Metabolism</b>	>Glycan biosynthesis and metabolism</b>	554 Proteoglycans [BR:ko00535]	APLP2; amyloid-like protein 2	0.0035 ± 0.0001	0.0007 ± 0	0.0021 ± 0.0001	0 , 0.000404	0 , 0.000118	0 , 0.000299
								K21407	Genetic Information Processing</b>	>Folding, sorting and degradation</b>	5093 Membrane trafficking [BR:ko04131]	APMAP; adipocyte plasma membrane-associated protein	0.0022 ± 0	0.0025 ± 0.0001	0.0006 ± 0	0 , 0.000358	0 , 0.00026	0 , 0.00013
								K08757	Cellular Processes</b>	>Transport and catabolism</b>	4698 Exosome [BR:ko04147]	APOA1; apolipoprotein A-I	0.0013 ± 0	0.002 ± 0.0001	0.0015 ± 0	0 , 0.000255	0 , 0.000282	0 , 0.000207
								K09025	A<b>Metabolism</b>	>Glycan biosynthesis and metabolism</b>	654 Glycosaminoglycan binding proteins [BR:ko00536]	APOA5; apolipoprotein A-V	0.0015 ± 0	0.0015 ± 0	0.0038 ± 0.0001	0 , 0.000232	0 , 0.000218	0 , 0.000303
								K14462	A<b>Metabolism</b>	>Glycan biosynthesis and metabolism</b>	655 Glycosaminoglycan binding proteins [BR:ko00536]	APOB; apolipoprotein B	0.0671 ± 0.0015	0.0411 ± 0.0012	0.058 ± 0.0017	0 , 0.001968	0 , 0.001174	0.000124146 , 0.001171
								K18772	A<b>Metabolism</b>	>Enzyme families</b>	13818 Enzymes [BR:ko01000] Hydrolases, 3.5 Acting on carbon-nitrogen bonds, other than peptide bonds, 3.5.3 In linear amidines, 3.5.4.-	APOBC2; C->U-editing enzyme APOBC2 [C:3.5.4.-]	0.0034 ± 0.0001	0.0013 ± 0	0.0011 ± 0	0 , 0.000404	0 , 0.000161	0 , 0.000192
								K18750	A<b>Metabolism</b>	>Enzyme families</b>	13817 Enzymes [BR:ko01000] Hydrolases, 3.5 Acting on carbon-nitrogen bonds, other than peptide bonds, 3.5.3 In linear amidines, 3.5.4.-	APOBC3; C->U-editing enzyme APOBC3 [C:3.5.4.-]	0.0106 ± 0.0002	0.0146 ± 0.0004	0.0227 ± 0.0007	0 , 0.000603	0 , 0.000654	0 , 0.000809
								K18773	A<b>Metabolism</b>	>Enzyme families</b>	13819 Enzymes [BR:ko01000] Hydrolases, 3.5 Acting on carbon-nitrogen bonds, other than peptide bonds, 3.5.3 In linear amidines, 3.5.4.-	APOBC4; C->U-editing enzyme APOBC4 [C:3.5.4.-]	0.0049 ± 0.0001	0.0012 ± 0	0.0054 ± 0.0002	0 , 0.000706	0 , 0.000234	0 , 0.000481
								K03098	Cellular Processes</b>	>Transport and catabolism</b>	4701 Exosome [BR:ko04147]	APOD; apolipoprotein D and lipocalin family protein	0.0014 ± 0	0.0016 ± 0	0.0013 ± 0	0 , 0.000333	0 , 0.000161	0 , 0.000295
								K17305	Cellular Processes</b>	>Transport and catabolism</b>	4702 Exosome [BR:ko04147]	APOH, B2G1; beta-2-glycoprotein 1	0.0019 ± 0	0.0029 ± 0.0001	0.0061 ± 0.0002	0 , 0.00023	0 , 0.000235	0 , 0.000354
								K14480	Unclassified	9648 Cellular processes and signaling	99995 Signal transduction mechanisms	APOL; apolipoprotein L	0.0127 ± 0.0003	0.0095 ± 0.0003	0.0167 ± 0.0005	0 , 0.000622	0 , 0.00047	0 , 0.000586
								K04520	A<b>Metabolism</b>	>Glycan biosynthesis and metabolism</b>	553 Proteoglycans [BR:ko00535]	APP; amyloid beta A4 protein	0.0053 ± 0.0001	0.0032 ± 0.0001	0.007 ± 0.0002	0 , 0.000404	0 , 0.000352	0 , 0.000586
								K08733	Genetic Information Processing</b>	>Folding, sorting and degradation</b>	4560 Membrane trafficking [BR:ko04131]	APPL1, DIP13A; DCC-interacting protein 13 alpha	0.005 ± 0.0001	0.003 ± 0.0001	0.0015 ± 0	0 , 0.000621	0 , 0.000238	0 , 0.000257
								K20132	Genetic Information Processing</b>	>Folding, sorting and degradation</b>	4561 Membrane trafficking [BR:ko04131]	APPL2, DIP13B; DCC-interacting protein 13-beta	0.0021 ± 0	0.0019 ± 0.0001	0.0008 ± 0	0 , 0.000223	0 , 0.000218	0 , 0.000261
								K00394	A<b>Metabolism</b>	>Energy metabolism</b>	943 Sulfur metabolism [PATH:ko00920]	aprA; adenylylsulfate reductase, subunit A [EC:1.8.99.2]	0.0004 ± 0	0.002 ± 0.0001	0.0008 ± 0	0 , 0.000177	0 , 0.000403	0 , 0.000261
								K00759	A<b>Metabolism</b>	>Nucleotide metabolism</b>	263 Purine metabolism [PATH:ko00230]	APRT, apt; adenine phosphoribosyltransferase [EC:2.4.2.7]	0.007 ± 0.0002	0.0119 ± 0.0003	0.0104 ± 0.0003	0 , 0.000514	0 , 0.000969	0 , 0.001141
								K07193	Organismal Systems</b>	>Endocrine system</b>	4938 Insulin signaling pathway [PATH:ko04910]	APS, SH2B2; SH2B adapter protein 2	0.0031 ± 0.0001	0.0028 ± 0.0001	0.0008 ± 0	0 , 0.000352	0 , 0.000374	0 , 0.000136
								K09863	Environmental Information Processing</b>	>Membrane transport</b>	2883 ABC transporters [PATH:ko02010]	AQP0, MIP; aquaporin-0	0.0033 ± 0.0001	0.0025 ± 0.0001	0.0004 ± 0	0 , 0.000429	0 , 0.000258	0 , 0.000144
								K09864	Environmental Information Processing</b>	>Membrane transport</b>	2884 ABC transporters [PATH:ko02010]	AQP1; aquaporin-1	0.0007 ± 0	0.0019 ± 0.0001	0.0018 ± 0.0001	0 , 0.000132	0 , 0.000258	0 , 0.000256
								K09871	Environmental Information Processing</b>	>Membrane transport</b>	2891 ABC transporters [PATH:ko02010]	AQP12; aquaporin-12	0.0012 ± 0	0.0046 ± 0.0001	0.0031 ± 0.0001	0 , 0.00023	0 , 0.000544	0 , 0.00032
								K09876	Environmental Information Processing</b>	>Membrane transport</b>	2896 ABC transporters [PATH:ko02010]	AQP3; aquaporin-3	0.0008 ± 0	0.0019 ± 0.0001	0.0011 ± 0	0 , 0.00025	0 , 0.000235	0 , 0.000172
								K09866	Environmental Information Processing</b>	>Membrane transport</b>	2886 ABC transporters [PATH:ko02010]	AQP4; aquaporin-4	0.0028 ± 0.0001	0.0013 ± 0	0.0041 ± 0.0001	0 , 0.000331	0 , 0.000161	0 , 0.000299
								K08771	Environmental Information Processing</b>	>Membrane transport</b>	2859 ABC transporters [PATH:ko02010]	AQP7; aquaporin-7	0.0048 ± 0.0001	0.0091 ± 0.0003	0.0115 ± 0.0003	0 , 0.000439	0 , 0.000436	0 , 0.001158
								K09877	Environmental Information Processing</b>	>Membrane transport</b>	2897 ABC transporters [PATH:ko02010]	AQP9; aquaporin-9	0.0018 ± 0	0.0013 ± 0	0.0033 ± 0.0001	0 , 0.000352	0 , 0.00012	0 , 0.000299
								K13724	A<b>Metabolism</b>	>Enzyme families</b>	12263 Enzymes [BR:ko01000] Hydrolases, 3.4 Acting on peptide bonds (peptidases), 3.4.11 Aminopeptidases, 3.4.11.-	AQPP; aminopeptidase Q [C:3.4.11.-]	0.0099 ± 0.0002	0.0035 ± 0.0001	0.0049 ± 0.0001	0 , 0.00052	0 , 0.00041	0 , 0.000385
								K06188	Environmental Information Processing</b>	>Membrane transport</b>	2741 ABC transporters [PATH:ko02010]	aqpZ; aquaporin Z	0.0013 ± 0	0.0052 ± 0.0001	0.0027 ± 0.0001	0 , 0.000179	0 , 0.000789	0 , 0.000497
								K12874	Genetic Information Processing</b>	B <b>Transcription</b>	3137 Spliceosome [PATH:ko03040]	AQR; intron-binding protein aquarius	0.015 ± 0.0003	0.0032 ± 0.0001	0.0148 ± 0.0004	0 , 0.000532	0 , 0.000307	0 , 0.000678
								K08557	Environmental Information Processing</b>	>Signaling molecules and interaction</b>	3363 Nuclear receptors [BR:ko03310]	AR, NR3C4; androgen receptor	0.0056 ± 0.0001	0.0034 ± 0.0001	0.0046 ± 0.0001	0 , 0.000532	0 , 0.000258	0 , 0.000354
								K03077	A<b>Metabolism</b>	B <b>Carbohydrate metabolism</b>	C 00040 Pentose and glucuronate interconversions [PATH:ko00040]	araD, ulaF, sgaE, sgbE; L-ribulose-5-phosphate 4-epimerase [EC:5.1.3.4]	0.0014 ± 0	0.0012 ± 0	0.0017 ± 0	0 , 0.000223	0 , 0.000141	0 , 0.000576
								K08845	A<b>Metabolism</b>	>Enzyme families</b>	9851 Enzymes [BR:ko01000] Transferases, 2.7 Transferring phosphorus-containing groups, 2.7.11 Protein-serine/threonine kinases, 2.7.11.1 non-specific serine/threonine protein kinase	ARAF, ARAF1; A-Raf proto-oncogene serine/threonine-protein kinase [C:2.7.11.1]	0.0036 ± 0.0001	0.0026 ± 0.0001	0.0035 ± 0.0001	0 , 0.000382	0 , 0.000272	0 , 0.000271
								K18439	Genetic Information Processing</b>	>Folding, sorting and degradation</b>	4569 Membrane trafficking [BR:ko04131]	ARAP1; Arf-GAP with Rho-GAP domain, AN repeat and PH domain-containing protein 1	0.0047 ± 0.0001	0.0049 ± 0.0001	0.0038 ± 0.0001	0 , 0.000488	0 , 0.00046	0 , 0.000293
								K18440	Genetic Information Processing</b>	>Folding, sorting and degradation</b>	4570 Membrane trafficking [BR:ko04131]	ARAP2; Arf-GAP with Rho-GAP domain, AN repeat and PH domain-containing protein 2	0.0292 ± 0.0007	0.0113 ± 0.0003	0.0137 ± 0.0004	0 , 0.000998	0 , 0.000386	0 , 0.00059
								K12490	Genetic Information Processing</b>	>Folding, sorting and degradation</b>	4571 Membrane trafficking [BR:ko04131]	ARAP3; Arf-GAP with Rho-GAP domain, AN repeat and PH domain-containing protein 3	0.0072 ± 0.0002	0.0008 ± 0	0.0035 ± 0.0001	0 , 0.000361	0 , 0.000117	0 , 0.000311
								K15867	Human Diseases</b>	>Substance dependence</b>	5070 Amphetamine addiction [PATH:ko05031]	ARC; activity-regulated cytoskeleton-associated protein	0.0033 ± 0.0001	0.0016 ± 0	0.0016 ± 0	0 , 0.000535	0 , 0.000307	0 , 0.000257
								K01478	A<b>Metabolism</b>	>Amino acid metabolism</b>	234 Arginine biosynthesis [PATH:ko00220]	arcA; arginine deiminase [EC:3.5.3.6]	0.0048 ± 0.0001	0.0292 ± 0.0008	0.0113 ± 0.0003	0 , 0.000826	0 , 0.001365	0 , 0.001099
								K07773	Environmental Information Processing</b>	9200 Signal transduction	2088 Two-component system [PATH:ko02020]	arcA; two-component system, OmpR family, aerobic respiration control protein ArcA	0.0003 ± 0	0.0013 ± 0	0.0011 ± 0	0 , 0.000099	0 , 0.000323	0 , 0.000175
								K07648	A<b>Metabolism</b>	>Enzyme families</b>	10206 Enzymes [BR:ko01000] Transferases, 2.7 Transferring phosphorus-containing groups, 2.7.13 Protein-histidine kinases, 2.7.13.3 histidine kinase	arcB; two-component system, OmpR family, aerobic respiration control sensor histidine kinase ArcB [C:2.7.13.3]	0.0003 ± 0	0.0024 ± 0.0001	0.0022 ± 0.0001	0 , 0.000119	0 , 0.000163	0 , 0.00034
								K00926	A<b>Metabolism</b>	>Energy metabolism</b>	964 Nitrogen metabolism [PATH:ko00910]	arcC; carbamate kinase [EC:2.7.2.2]	0.0081 ± 0.0002	0.0192 ± 0.0005	0.0119 ± 0.0003	0 , 0.001917	0 , 0.00094	0 , 0.00212
								K03758	Environmental Information Processing</b>	>Membrane transport</b>	C Aquaporins	arcD, lysl, lysP; arginine:ornithine antiporter / lysine permease	0.0013 ± 0	0.0007 ± 0	0.0011 ± 0	0 , 0.00058	0 , 0.000153	0 , 0.000262
								K21828	Genetic Information Processing</b>	B <b>Transcription</b>	Transcription factors [BR:ko03000] Prokaryotic : Helix-turn-helix CRP/FNR family	arcR; CRP/FNR family transcriptional regulator, arginine deiminase pathway regulator	0.0027 ± 0.0001	0.0005 ± 0	0.0022 ± 0.0001	0 , 0.000668	0 , 0.000117	0 , 0.000759
								K07937	Genetic Information Processing</b>	>Folding, sorting and degradation</b>	4472 Membrane trafficking [BR:ko04131]	ARF1; ADP-ribosylation factor 1	0.0059 ± 0.0001	0.0018 ± 0.0001	0.0047 ± 0.0001	0 , 0.000439	0 , 0.00013	0 , 0.000464
								K07939	Genetic Information Processing</b>	>Folding, sorting and degradation</b>	4745 Membrane trafficking [BR:ko04131]	ARF4; ADP-ribosylation factor 4	0.0047 ± 0.0001	0.0022 ± 0.0001	0.0064 ± 0.0002	0 , 0.000514	0 , 0.000307	0 , 0.00064
								K12493	Genetic Information Processing</b>	>Folding, sorting and degradation</b>	4750 Membrane trafficking [BR:ko04131]	ARFGAP2_3; ADP-ribosylation factor GTPase-activating protein 2/3	0.0025 ± 0.0001	0.0012 ± 0	0.0051 ± 0.0001	0 , 0.000223	0 , 0.000141	0 , 0.000539
								K18442	Genetic Information Processing</b>	>Folding, sorting and degradation</b>	4754 Membrane trafficking [BR:ko04131]	ARFGEF, BIG; brefeldin A-inhibited guanine nucleotide-exchange protein	0.0258 ± 0.0006	0.0162 ± 0.0005	0.0317 ± 0.0009	0 , 0.000777	0 , 0.000565	0 , 0.001318
								K17572	A<b>Metabolism</b>	>Enzyme families</b>	1050 Protein phosphatase and associated proteins [BR:ko01009]	ARFGEF3, KEPI; brefeldin A-inhibited guanine nucleotide-exchange protein 3	0.0116 ± 0.0003	0.0072 ± 0.0002	0.0104 ± 0.0003	0 , 0.000537	0 , 0.000307	0 , 0.000512
								K20314	Genetic Information Processing</b>	>Folding, sorting and degradation</b>	4795 Membrane trafficking [BR:ko04131]	ARFIP; arfaptin	0.0039 ± 0.0001	0.0028 ± 0.0001	0.0047 ± 0.0001	0 , 0.000429	0 , 0.000531	0 , 0.000344
								K00930	A<b>Metabolism</b>	>Amino acid metabolism</b>	263 Arginine biosynthesis [PATH:ko00220]	argB; acetylglutamate kinase [EC:2.7.2.8]	0.004 ± 0.0001	0.0199 ± 0.0006	0.0041 ± 0.0001	0 , 0.000598	0 , 0.000843	0 , 0.0005
								K00145	A<b>Metabolism</b>	>Amino acid metabolism</b>	264 Arginine biosynthesis [PATH:ko00220]	argC; N-acetyl-gamma-glutamyl-phosphate reductase [EC:1.2.1.38]	0.0027 ± 0.0001	0.0104 ± 0.0003	0.0062 ± 0.0002	0 , 0.000457	0 , 0.000403	0 , 0.001008
								K00821	A<b>Metabolism</b>	>Amino acid metabolism</b>	309 Lysine biosynthesis [PATH:ko00300]	argD; acetylornithine/N-succinyldiaminopimelate aminotransferase [EC:2.6.1.11 2.6.1.	0.0048 ± 0.0001	0.0208 ± 0.0006	0.0016 ± 0	0 , 0.000477	0 , 0.001103	0 , 0.000554
								K01438	A<b>Metabolism</b>	>Amino acid metabolism</b>	269 Arginine biosynthesis [PATH:ko00220]	argE; acetylornithine deacetylase [EC:3.5.1.16]	0.0004 ± 0	0.0014 ± 0	0.0009 ± 0	0 , 0.000195	0 , 0.0003	0 , 0.000261
								K01940	A<b>Metabolism</b>	>Amino acid metabolism</b>	274 Alanine, aspartate and glutamate metabolism [PATH:ko00250]	argG, ASS1; argininosuccinate synthase [EC:6.3.4.5]	0.0487 ± 0.0011	0.0544 ± 0.0016	0.0569 ± 0.0017	0 , 0.001464	0.0000384 , 0.002061	0 , 0.002109
								K01755	A<b>Metabolism</b>	>Amino acid metabolism</b>	275 Alanine, aspartate and glutamate metabolism [PATH:ko00250]	argH, ASL; argininosuccinate lyase [EC:4.3.2.1]	0.0131 ± 0.0003	0.0323 ± 0.0009	0.0127 ± 0.0004	0 , 0.000774	0 , 0.00121	0 , 0.00079
								K00620	A<b>Metabolism</b>	>Amino acid metabolism</b>	261 Arginine biosynthesis [PATH:ko00220]	argJ; glutamate N-acetyltransferase / amino-acid N-acetyltransferase [EC:2.3.1.35 2.	0.0031 ± 0.0001	0.0181 ± 0.0005	0.0027 ± 0.0001	0 , 0.000347	0 , 0.001127	0 , 0.000395
								K03402	Genetic Information Processing</b>	B <b>Transcription</b>	Transcription factors [BR:ko03000] Prokaryotic : Other Others	argR, ahrC; transcriptional regulator of arginine metabolism	0.0055 ± 0.0001	0.0184 ± 0.0005	0.0118 ± 0.0003	0 , 0.000257	0 , 0.002046	0 , 0.001414
								K18470	Genetic Information Processing</b>	>Folding, sorting and degradation</b>	5096 Membrane trafficking [BR:ko04131]	ARHGAP1, CDC42GAP; Rho GTPase-activating protein 1	0.0028 ± 0.0001	0.0019 ± 0.0001	0.0005 ± 0	0 , 0.000334	0 , 0.000212	0 , 0.00016
								K13736	Genetic Information Processing</b>	>Folding, sorting and degradation</b>	5103 Membrane trafficking [BR:ko04131]	ARHGAP10; Rho GTPase-activating protein 10	0.0006 ± 0	0.0022 ± 0.0001	0.0051 ± 0.0001	0 , 0.000165	0 , 0.000235	0 , 0.000299
								K20635	Genetic Information Processing</b>	>Folding, sorting and degradation</b>	5104 Membrane trafficking [BR:ko04131]	ARHGAP11; Rho GTPase-activating protein 11	0.0221 ± 0.0005	0.0081 ± 0.0002	0.0138 ± 0.0004	0 , 0.000832	0 , 0.00046	0 , 0.000748
								K20636	Genetic Information Processing</b>	>Folding, sorting and degradation</b>	5105 Membrane trafficking [BR:ko04131]	ARHGAP12_27; Rho GTPase-activating protein 12/27	0.0056 ± 0.0001	0.0055 ± 0.0002	0.0072 ± 0.0002	0 , 0.000384	0 , 0.000389	0 , 0.000414
								K20637	Genetic Information Processing</b>	>Folding, sorting and degradation</b>	5106 Membrane trafficking [BR:ko04131]	ARHGAP15; Rho GTPase-activating protein 15	0.002 ± 0	0.0038 ± 0.0001	0.005 ± 0.0001	0 , 0.000347	0 , 0.000282	0 , 0.000344
								K20638	Genetic Information Processing</b>	>Folding, sorting and degradation</b>	5107 Membrane trafficking [BR:ko04131]	ARHGAP17, RICH1; Rho GTPase-activating protein 17	0.0019 ± 0	0.0021 ± 0.0001	0.0001 ± 0	0 , 0.00023	0 , 0.000136	0 , 0.00004
								K20639	Genetic Information Processing</b>	>Folding, sorting and degradation</b>	5108 Membrane trafficking [BR:ko04131]	ARHGAP18_28_40; Rho GTPase-activating protein 18/28/40	0.0142 ± 0.0003	0.0097 ± 0.0003	0.0146 ± 0.0004	0 , 0.000772	0 , 0.000468	0 , 0.000407
								K20640	Genetic Information Processing</b>	>Folding, sorting and degradation</b>	5109 Membrane trafficking [BR:ko04131]	ARHGAP19; Rho GTPase-activating protein 19	0.0052 ± 0.0001	0.0024 ± 0.0001	0.0016 ± 0	0 , 0.000394	0 , 0.000282	0 , 0.000175
								K20641	Genetic Information Processing</b>	>Folding, sorting and degradation</b>	5110 Membrane trafficking [BR:ko04131]	ARHGAP20; Rho GTPase-activating protein 20	0.0085 ± 0.0002	0.0043 ± 0.0001	0.009 ± 0.0003	0 , 0.000497	0 , 0.000319	0 , 0.000768
								K20315	Genetic Information Processing</b>	>Folding, sorting and degradation</b>	4796 Membrane trafficking [BR:ko04131]	ARHGAP21_23; Rho GTPase-activating protein 21/23	0.0383 ± 0.0009	0.0289 ± 0.0008	0.0353 ± 0.001	0 , 0.000922	0 , 0.000835	0 , 0.000958
								K20642	Genetic Information Processing</b>	>Folding, sorting and degradation</b>	5111 Membrane trafficking [BR:ko04131]	ARHGAP22_24_25; Rho GTPase-activating protein 22/24/25	0.0176 ± 0.0004	0.01 ± 0.0003	0.0104 ± 0.0003	0 , 0.001356	0 , 0.00056	0 , 0.000577
								K20071	Genetic Information Processing</b>	>Folding, sorting and degradation</b>	4471 Membrane trafficking [BR:ko04131]	ARHGAP26, GRAF; Rho GTPase-activating protein 26	0.0022 ± 0	0.0012 ± 0	0.0024 ± 0.0001	0 , 0.000239	0 , 0.000238	0 , 0.000239
								K20644	Genetic Information Processing</b>	>Folding, sorting and degradation</b>	5112 Membrane trafficking [BR:ko04131]	ARHGAP29_45; Rho GTPase-activating protein 29/45	0.0132 ± 0.0003	0.0088 ± 0.0003	0.0122 ± 0.0004	0 , 0.000799	0 , 0.000403	0 , 0.000473
								K20645	Genetic Information Processing</b>	>Folding, sorting and degradation</b>	5113 Membrane trafficking [BR:ko04131]	ARHGAP30; Rho GTPase-activating protein 30	0.0035 ± 0.0001	0.0044 ± 0.0001	0.0027 ± 0.0001	0 , 0.000476	0 , 0.000773	0 , 0.000383
								K20646	Genetic Information Processing</b>	>Folding, sorting and degradation</b>	5114 Membrane trafficking [BR:ko04131]	ARHGAP31, CDGAP; Rho GTPase-activating protein 31	0.0067 ± 0.0002	0.007 ± 0.0002	0.01 ± 0.0003	0 , 0.000429	0 , 0.000424	0 , 0.000627
								K20647	Genetic Information Processing</b>	>Folding, sorting and degradation</b>	5115 Membrane trafficking [BR:ko04131]	ARHGAP32; Rho GTPase-activating protein 32	0.0209 ± 0.0005	0.0164 ± 0.0005	0.0128 ± 0.0004	0 , 0.001236	0 , 0.000773	0 , 0.000487
								K17933	Genetic Information Processing</b>	>Folding, sorting and degradation</b>	5116 Membrane trafficking [BR:ko04131]	ARHGAP33, SNX26; Rho GTPase-activating protein 33	0.0023 ± 0.0001	0.0046 ± 0.0001	0.0018 ± 0.0001	0 , 0.000249	0 , 0.000272	0 , 0.000146
								K05732	Genetic Information Processing</b>	>Folding, sorting and degradation</b>	5117 Membrane trafficking [BR:ko04131]	ARHGAP35, GRLF1; glucocorticoid receptor DNA-binding factor 1	0.015 ± 0.0003	0.0123 ± 0.0004	0.0233 ± 0.0007	0 , 0.001029	0 , 0.000565	0 , 0.001028
								K20648	Genetic Information Processing</b>	>Folding, sorting and degradation</b>	5118 Membrane trafficking [BR:ko04131]	ARHGAP36; Rho GTPase-activating protein 36	0.0026 ± 0.0001	0.0033 ± 0.0001	0.0054 ± 0.0002	0 , 0.000335	0 , 0.000477	0 , 0.000404
								K20649	Genetic Information Processing</b>	>Folding, sorting and degradation</b>	5119 Membrane trafficking [BR:ko04131]	ARHGAP39; Rho GTPase-activating protein 39	0.0044 ± 0.0001	0.0038 ± 0.0001	0.0053 ± 0.0002	0 , 0.000352	0 , 0.000282	0 , 0.000539
								K20651	Genetic Information Processing</b>	>Folding, sorting and degradation</b>	5121 Membrane trafficking [BR:ko04131]	ARHGAP42, GRAF3; Rho GTPase-activating protein 42	0.0493 ± 0.0011	0.0265 ± 0.0008	0.0459 ± 0.0013	0 , 0.001312	0 , 0.000835	0 , 0.001213
								K21067	Genetic Information Processing</b>	>Folding, sorting and degradation</b>	5123 Membrane trafficking [BR:ko04131]	ARHGAP44, RICH2; Rho GTPase-activating protein 44	0.0018 ± 0	0.0055 ± 0.0002	0.0044 ± 0.0001	0 , 0.000192	0 , 0.000282	0 , 0.000539
								K13709	Genetic Information Processing</b>	>Folding, sorting and degradation</b>	5098 Membrane trafficking [BR:ko04131]	ARHGAP5; Rho GTPase-activating protein 5	0.0426 ± 0.001	0.0229 ± 0.0007	0.0416 ± 0.0012	0 , 0.001361	0 , 0.000952	0 , 0.00124
								K20631	Genetic Information Processing</b>	>Folding, sorting and degradation</b>	5099 Membrane trafficking [BR:ko04131]	ARHGAP6; Rho GTPase-activating protein 6	0.0074 ± 0.0002	0.0041 ± 0.0001	0.0057 ± 0.0002	0 , 0.000666	0 , 0.000544	0 , 0.000414
								K20633	Genetic Information Processing</b>	>Folding, sorting and degradation</b>	5101 Membrane trafficking [BR:ko04131]	ARHGAP8, BPGAP1; Rho GTPase-activating protein 8	0.0023 ± 0.0001	0.0017 ± 0	0.002 ± 0.0001	0 , 0.000321	0 , 0.000258	0 , 0.000289
								K20634	Genetic Information Processing</b>	>Folding, sorting and degradation</b>	5102 Membrane trafficking [BR:ko04131]	ARHGAP9; Rho GTPase-activating protein 9	0.0033 ± 0.0001	0.0005 ± 0	0.0023 ± 0.0001	0 , 0.000358	0 , 0.00013	0 , 0.000299
								K12462	Cellular Processes</b>	>Transport and catabolism</b>	4329 Exosome [BR:ko04147]	ARHGDI, RHOGDI; Rho GDP-dissociation inhibitor	0.0009 ± 0	0.0013 ± 0	0.0042 ± 0.0001	0 , 0.000167	0 , 0.000218	0 , 0.000512
								K12330	Genetic Information Processing</b>	>Folding, sorting and degradation</b>	5130 Membrane trafficking [BR:ko04131]	ARHGEF1; Rho guanine nucleotide exchange factor 1	0.0026 ± 0.0001	0.002 ± 0.0001	0.0041 ± 0.0001	0 , 0.000215	0 , 0.000282	0 , 0.000295
								K16727	Genetic Information Processing</b>	>Folding, sorting and degradation</b>	5138 Membrane trafficking [BR:ko04131]	ARHGEF10; Rho guanine nucleotide exchange factor 10	0.0071 ± 0.0002	0.0094 ± 0.0003	0.0144 ± 0.0004	0 , 0.000488	0 , 0.000468	0 , 0.000578
								K07532	Genetic Information Processing</b>	>Folding, sorting and degradation</b>	5140 Membrane trafficking [BR:ko04131]	ARHGEF12, LARG; Rho guanine nucleotide exchange factor 12	0.0138 ± 0.0003	0.0086 ± 0.0002	0.0134 ± 0.0004	0 , 0.00104	0 , 0.00039	0 , 0.000689
								K16529	Genetic Information Processing</b>	>Folding, sorting and degradation</b>	5141 Membrane trafficking [BR:ko04131]	ARHGEF13; A-kinase anchor protein 13	0.0172 ± 0.0004	0.0094 ± 0.0003	0.0128 ± 0.0004	0 , 0.000514	0 , 0.000468	0 , 0.000384
								K20687	Genetic Information Processing</b>	>Folding, sorting and degradation</b>	5143 Membrane trafficking [BR:ko04131]	ARHGEF15; Rho guanine nucleotide exchange factor 15	0.0012 ± 0	0.0021 ± 0.0001	0.0051 ± 0.0002	0 , 0.000249	0 , 0.000161	0 , 0.000354
								K20688	Genetic Information Processing</b>	>Folding, sorting and degradation</b>	5144 Membrane trafficking [BR:ko04131]	ARHGEF16; Rho guanine nucleotide exchange factor 16	0.0029 ± 0.0001	0.001 ± 0	0.0012 ± 0	0 , 0.000459	0 , 0.000235	0 , 0.000299
								K20689	Genetic Information Processing</b>	>Folding, sorting and degradation</b>	5145 Membrane trafficking [BR:ko04131]	ARHGEF17; Rho guanine nucleotide exchange factor 17	0.0056 ± 0.0001	0.003 ± 0.0001	0.0038 ± 0.0001	0 , 0.000769	0 , 0.000258	0 , 0.000433
								K21066	Genetic Information Processing</b>	>Folding, sorting and degradation</b>	5146 Membrane trafficking [BR:ko04131]	ARHGEF18; A-kinase anchor protein 18	0.0081 ± 0.0002	0.0061 ± 0.0002	0.0069 ± 0.0002	0 , 0.000653	0 , 0.000324	0 , 0.000656
								K20691	Genetic Information Processing</b>	>Folding, sorting and degradation</b>	5147 Membrane trafficking [BR:ko04131]	ARHGEF19, WGEF; Rho guanine nucleotide exchange factor 19	0.0016 ± 0	0.0023 ± 0.0001	0.0014 ± 0	0 , 0.000251	0 , 0.000327	0 , 0.000261
								K20690	Genetic Information Processing</b>	>Folding, sorting and degradation</b>	5150 Membrane trafficking [BR:ko04131]	ARHGEF25; Rho guanine nucleotide exchange factor 25	0.0033 ± 0.0001	0.001 ± 0	0.0004 ± 0	0 , 0.000384	0 , 0.000161	0 , 0.000142
								K13744	Genetic Information Processing</b>	>Folding, sorting and degradation</b>	4524 Membrane trafficking [BR:ko04131]	ARHGEF26, SGEF; Rho guanine nucleotide exchange factor 26	0.0047 ± 0.0001	0.0046 ± 0.0001	0.0076 ± 0.0002	0 , 0.000532	0 , 0.000238	0 , 0.000407
								K21072	Genetic Information Processing</b>	>Folding, sorting and degradation</b>	5152 Membrane trafficking [BR:ko04131]	ARHGEF28; A-kinase anchor protein 28	0.012 ± 0.0003	0.0068 ± 0.0002	0.0075 ± 0.0002	0 , 0.000606	0 , 0.00047	0 , 0.000391
								K20683	Genetic Information Processing</b>	>Folding, sorting and degradation</b>	5132 Membrane trafficking [BR:ko04131]	ARHGEF3_8; Rho guanine nucleotide exchange factor 3/8	0.0065 ± 0.0001	0.0039 ± 0.0001	0.0049 ± 0.0001	0 , 0.000257	0 , 0.000358	0 , 0.000314
								K20710	Genetic Information Processing</b>	>Folding, sorting and degradation</b>	5156 Membrane trafficking [BR:ko04131]	ARHGEF37; Rho guanine nucleotide exchange factor 37	0.0039 ± 0.0001	0.0024 ± 0.0001	0.0049 ± 0.0001	0 , 0.000333	0 , 0.000238	0 , 0.000354
								K20711	Genetic Information Processing</b>	>Folding, sorting and degradation</b>	5157 Membrane trafficking [BR:ko04131]	ARHGEF38; Rho guanine nucleotide exchange factor 38	0.0101 ± 0.0002	0.0049 ± 0.0001	0.0075 ± 0.0002	0 , 0.001082	0 , 0.000386	0 , 0.000372
								K05769	Genetic Information Processing</b>	>Folding, sorting and degradation</b>	5133 Membrane trafficking [BR:ko04131]	ARHGEF4_29, ASEF1_2; Rho guanine nucleotide exchange factor 4/29	0.0161 ± 0.0004	0.0184 ± 0.0005	0.0189 ± 0.0006	0 , 0.000979	0 , 0.000596	0 , 0.000769
								K20684	Genetic Information Processing</b>	>Folding, sorting and degradation</b>	5134 Membrane trafficking [BR:ko04131]	ARHGEF5; Rho guanine nucleotide exchange factor 5	0.0258 ± 0.0006	0.0201 ± 0.0006	0.0302 ± 0.0009	0 , 0.001317	0 , 0.000773	0 , 0.001033
								K05729	Genetic Information Processing</b>	>Folding, sorting and degradation</b>	5135 Membrane trafficking [BR:ko04131]	ARHGEF6, PIXA; Rho guanine nucleotide exchange factor 6	0.0029 ± 0.0001	0.002 ± 0.0001	0.0004 ± 0	0 , 0.000347	0 , 0.000323	0 , 0.000095
								K13710	Genetic Information Processing</b>	>Folding, sorting and degradation</b>	5136 Membrane trafficking [BR:ko04131]	ARHGEF7, PIXB; Rho guanine nucleotide exchange factor 7	0.0033 ± 0.0001	0.0027 ± 0.0001	0.0028 ± 0.0001	0 , 0.000353	0 , 0.000353	0 , 0.00032
								K20686	Genetic Information Processing</b>	>Folding, sorting and degradation</b>	5137 Membrane trafficking [BR:ko04131]	ARHGEF9; Rho guanine nucleotide exchange factor 9	0.005 ± 0.0001	0.0044 ± 0.0001	0.0044 ± 0.0001	0 , 0.000292	0 , 0.000324	0 , 0.000591
								K11653	Genetic Information Processing</b>	B <b>Transcription</b>	3146 Transcription machinery [BR:ko03021]	ARID1; AT-rich interactive domain-containing protein 1	0.0101 ± 0.0002	0.0067 ± 0.0002	0.0142 ± 0.0004	0 , 0.000414	0 , 0.000307	0 , 0.000522
								K11765	Genetic Information Processing</b>	B <b>Transcription</b>	3147 Transcription machinery [BR:ko03021]	ARID2; AT-rich interactive domain-containing protein 2	0.0157 ± 0.0004	0.0122 ± 0.0003	0.0208 ± 0.0006	0 , 0.000777	0 , 0.000552	0 , 0.000772
								K19194	Genetic Information Processing</b>	Replication and repair	3240 Chromosome and associated proteins [BR:ko03036]	ARID4A, RBP1; AT-rich interactive domain-containing protein 4A	0.0119 ± 0.0003	0.0114 ± 0.0003	0.0142 ± 0.0004	0 , 0.000586	0 , 0.000822	0 , 0.000748
								K19195	Genetic Information Processing</b>	Replication and repair	3241 Chromosome and associated proteins [BR:ko03036]	ARID4B; AT-rich interactive domain-containing protein 4B	0.0112 ± 0.0003	0.0078 ± 0.0002	0.0159 ± 0.0005	0 , 0.000485	0 , 0.000587	0 , 0.000598
								K11968	A<b>Metabolism</b>	>Enzyme families</b>	6914 Enzymes [BR:ko01000] Transferases, 2.3 Acyltransferases, 2.3.2 Aminoacyltransferases, 2.3.2.27 RING-type	ARIH1; ariadne-1 [C:2.3.2.27]	0.0027 ± 0.0001	0.001 ± 0	0.0014 ± 0	0 , 0.000244	0 , 0.000117	0 , 0.000299
								K11969	A<b>Metabolism</b>	>Enzyme families</b>	6915 Enzymes [BR:ko01000] Transferases, 2.3 Acyltransferases, 2.3.2 Aminoacyltransferases, 2.3.2.27 RING-type	ARIH2; ariadne-2 [C:2.3.2.27]	0.0036 ± 0.0001	0.0028 ± 0.0001	0.0055 ± 0.0002	0 , 0.000284	0 , 0.000235	0 , 0.00059
								K07942	Genetic Information Processing</b>	>Folding, sorting and degradation</b>	4747 Membrane trafficking [BR:ko04131]	ARL1; ADP-ribosylation factor-like protein 1	0.001 ± 0	0.0013 ± 0	0.0025 ± 0.0001	0 , 0.000255	0 , 0.000202	0 , 0.000567
								K07958	Environmental Information Processing</b>	>Signaling molecules and interaction</b>	4202 GTP-binding proteins [BR:ko04031]	ARL10; ADP-ribosylation factor-like protein 10	0.0012 ± 0	0.0022 ± 0.0001	0.0007 ± 0	0 , 0.000197	0 , 0.000238	0 , 0.000232
								K07962	Environmental Information Processing</b>	>Signaling molecules and interaction</b>	4206 GTP-binding proteins [BR:ko04031]	ARL13B, ARL2L1; ADP-ribosylation factor-like protein 13B	0.0039 ± 0.0001	0.0051 ± 0.0001	0.0034 ± 0.0001	0 , 0.000353	0 , 0.000531	0 , 0.000261
								K17200	Environmental Information Processing</b>	>Signaling molecules and interaction</b>	4207 GTP-binding proteins [BR:ko04031]	ARL14, ARF7; ADP-ribosylation factor-like protein 14	0.0061 ± 0.0001	0.0017 ± 0	0.003 ± 0.0001	0 , 0.000404	0 , 0.000202	0 , 0.00027
								K16742	Genetic Information Processing</b>	Replication and repair	3787 Chromosome and associated proteins [BR:ko03036]	ARL2BP, BART; ADP-ribosylation factor-like protein 2-binding protein	0.009 ± 0.0002	0.004 ± 0.0001	0.0103 ± 0.0003	0 , 0.000476	0 , 0.000327	0 , 0.000512
								K07945	Environmental Information Processing</b>	>Signaling molecules and interaction</b>	4196 GTP-binding proteins [BR:ko04031]	ARL4; ADP-ribosylation factor-like protein 4	0.0118 ± 0.0003	0.0117 ± 0.0003	0.0095 ± 0.0003	0 , 0.000535	0 , 0.000715	0 , 0.000473
								K07949	Environmental Information Processing</b>	>Signaling molecules and interaction</b>	4192 GTP-binding proteins [BR:ko04031]	ARL5A; ADP-ribosylation factor-like protein 5A	0.0028 ± 0.0001	0.0014 ± 0	0.0029 ± 0.0001	0 , 0.000358	0 , 0.000235	0 , 0.000354
								K18941	Environmental Information Processing</b>	9289 Signal transduction	2177 Two-component system [PATH:ko02020]	arlR; two-component system, OmpR family, response regulator ArlR	0.0009 ± 0	0.0014 ± 0	0.0003 ± 0	0 , 0.000387	0 , 0.000218	0 , 0.000088
								K18940	A<b>Metabolism</b>	>Enzyme families</b>	10288 Enzymes [BR:ko01000] Transferases, 2.7 Transferring phosphorus-containing groups, 2.7.13 Protein-histidine kinases, 2.7.13.3 histidine kinase	arlS; two-component system, OmpR family, sensor histidine kinase ArlS [C:2.7.13.3]	0.0013 ± 0	0.0002 ± 0	0.0004 ± 0	0 , 0.000387	0 , 0.000065	0 , 0.000149
								K17306	Cellular Processes</b>	>Transport and catabolism</b>	4703 Exosome [BR:ko04147]	ARMC1; armadillo repeat-containing protein 1	0.0065 ± 0.0001	0.0019 ± 0.0001	0.0034 ± 0.0001	0 , 0.000375	0 , 0.000161	0 , 0.000448
								K09097	Environmental Information Processing</b>	11432 Signal transduction	4102 HIF-1 signaling pathway [PATH:ko04066]	ARNT; aryl hydrocarbon receptor nuclear translocator	0.0013 ± 0	0.0015 ± 0	0.0051 ± 0.0001	0 , 0.000373	0 , 0.000154	0 , 0.000354
								K15589	Human Diseases</b>	>Cancers</b>	5576 Pathways in cancer [PATH:ko05200]	ARNT2; aryl hydrocarbon receptor nuclear translocator 2	0.0023 ± 0.0001	0.0015 ± 0	0.0047 ± 0.0001	0 , 0.000248	0 , 0.000238	0 , 0.000299
								K02296	Organismal Systems</b>	>Nervous system</b>	4808 Dopaminergic synapse [PATH:ko04728]	ARNTL, BMAL1, CYC; aryl hydrocarbon receptor nuclear translocator-like protein 1	0.0028 ± 0.0001	0.001 ± 0	0.0015 ± 0	0 , 0.000358	0 , 0.000221	0 , 0.000414
								K00800	A<b>Metabolism</b>	>Amino acid metabolism</b>	419 Phenylalanine, tyrosine and tryptophan biosynthesis [PATH:ko00400]	aroA; 3-phosphoshikimate 1-carboxyvinyltransferase [EC:2.5.1.19]	0.0085 ± 0.0002	0.0456 ± 0.0013	0.0109 ± 0.0003	0 , 0.00075	0 , 0.002393	0 , 0.000875
								K04516	A<b>Metabolism</b>	>Amino acid metabolism</b>	440 Phenylalanine, tyrosine and tryptophan biosynthesis [PATH:ko00400]	AROA1, aroA; chorismate mutase [EC:5.4.99.5]	0.0016 ± 0	0.0086 ± 0.0002	0.0008 ± 0	0 , 0.000215	0 , 0.001681	0 , 0.000175
								K03856	A<b>Metabolism</b>	>Amino acid metabolism</b>	401 Phenylalanine, tyrosine and tryptophan biosynthesis [PATH:ko00400]	AROA2, aroA; 3-deoxy-7-phosphoheptulonate synthase [EC:2.5.1.54]	0.0019 ± 0	0.0044 ± 0.0001	0.0149 ± 0.0004	0 , 0.000249	0 , 0.000721	0 , 0.003306
								K01735	A<b>Metabolism</b>	>Amino acid metabolism</b>	404 Phenylalanine, tyrosine and tryptophan biosynthesis [PATH:ko00400]	aroB; 3-dehydroquinate synthase [EC:4.2.3.4]	0.0078 ± 0.0002	0.0292 ± 0.0008	0.0098 ± 0.0003	0 , 0.000633	0 , 0.002299	0 , 0.000681
								K01736	A<b>Metabolism</b>	>Amino acid metabolism</b>	420 Phenylalanine, tyrosine and tryptophan biosynthesis [PATH:ko00400]	aroC; chorismate synthase [EC:4.2.3.5]	0.0107 ± 0.0002	0.0476 ± 0.0014	0.0243 ± 0.0007	0 , 0.000722	0 , 0.001558	0 , 0.002661
								K03785	A<b>Metabolism</b>	>Amino acid metabolism</b>	409 Phenylalanine, tyrosine and tryptophan biosynthesis [PATH:ko00400]	aroD; 3-dehydroquinate dehydratase I [EC:4.2.1.10]	0.0054 ± 0.0001	0.0175 ± 0.0005	0.0063 ± 0.0002	0 , 0.000668	0 , 0.000769	0 , 0.000688
								K13853	A<b>Metabolism</b>	>Amino acid metabolism</b>	402 Phenylalanine, tyrosine and tryptophan biosynthesis [PATH:ko00400]	aroG, aroA; 3-deoxy-7-phosphoheptulonate synthase / chorismate mutase [EC:2.5.1.54 5	0.0027 ± 0.0001	0.0157 ± 0.0004	0.002 ± 0.0001	0 , 0.000514	0 , 0.000897	0 , 0.000277
								K03786	A<b>Metabolism</b>	>Amino acid metabolism</b>	410 Phenylalanine, tyrosine and tryptophan biosynthesis [PATH:ko00400]	aroQ, qutE; 3-dehydroquinate dehydratase II [EC:4.2.1.10]	0.0018 ± 0	0.0071 ± 0.0002	0.0027 ± 0.0001	0 , 0.000346	0 , 0.00082	0 , 0.000277
								K05757	Genetic Information Processing</b>	>Folding, sorting and degradation</b>	5046 Membrane trafficking [BR:ko04131]	ARPC1A_B; actin related protein 2/3 complex, subunit 1A/1B	0.0091 ± 0.0002	0.0081 ± 0.0002	0.0074 ± 0.0002	0 , 0.00053	0 , 0.000423	0 , 0.000578
								K05758	Genetic Information Processing</b>	>Folding, sorting and degradation</b>	5047 Membrane trafficking [BR:ko04131]	ARPC2; actin related protein 2/3 complex, subunit 2	0.0018 ± 0	0.0011 ± 0	0.0013 ± 0	0 , 0.000266	0 , 0.000241	0 , 0.000239
								K05756	Genetic Information Processing</b>	>Folding, sorting and degradation</b>	5048 Membrane trafficking [BR:ko04131]	ARPC3; actin related protein 2/3 complex, subunit 3	0.0128 ± 0.0003	0.0071 ± 0.0002	0.01 ± 0.0003	0 , 0.000569	0 , 0.000358	0 , 0.000443
								K13801	Unclassified	9642 Cellular processes and signaling	99995 Signal transduction mechanisms	ARR3; arrestin-C	0.0017 ± 0	0.0015 ± 0	0.001 ± 0	0 , 0.000239	0 , 0.000157	0 , 0.000192
								K04439	Genetic Information Processing</b>	>Folding, sorting and degradation</b>	4425 Membrane trafficking [BR:ko04131]	ARRB; beta-arrestin	0.0014 ± 0	0.0013 ± 0	0.0026 ± 0.0001	0 , 0.000301	0 , 0.000221	0 , 0.000248
								K18222	A<b>Metabolism</b>	>Enzyme families</b>	11425 Enzymes [BR:ko01000] Hydrolases, 3.1 Acting on ester bonds, 3.1.6 Sulfuric-ester hydrolases, 3.1.6.-	ARS; arylsulfatase [C:3.1.6.-]	0.0037 ± 0.0001	0.0022 ± 0.0001	0.003 ± 0.0001	0 , 0.000384	0 , 0.000307	0 , 0.000299
								K01551	A<b>Metabolism</b>	>Enzyme families</b>	14061 Enzymes [BR:ko01000] Hydrolases, 3.6 Acting on acid anhydrides, 3.6.3 Acting on acid anhydrides to catalyse transmembrane movement of substances, 3.6.3.16 arsenite-transporting ATPase	arsA, ASNA1; arsenite-transporting ATPase [C:3.6.3.16]	0.002 ± 0	0.0046 ± 0.0001	0.0057 ± 0.0002	0 , 0.000358	0 , 0.000351	0 , 0.000526
								K03893	Environmental Information Processing</b>	>Membrane transport</b>	C Aquaporins	arsB; arsenical pump membrane protein	0.0017 ± 0	0.0024 ± 0.0001	0.001 ± 0	0 , 0.000545	0 , 0.000235	0 , 0.000288
								K01135	A<b>Metabolism</b>	>Glycan biosynthesis and metabolism</b>	536 Glycosaminoglycan degradation [PATH:ko00531]	ARSB; arylsulfatase B [EC:3.1.6.12]	0.0046 ± 0.0001	0.0025 ± 0.0001	0.0046 ± 0.0001	0 , 0.0005	0 , 0.00047	0 , 0.000299
								K00537	A<b>Metabolism</b>	>Enzyme families</b>	5113 Enzymes [BR:ko01000] Oxidoreductases, 1.20 Acting on phosphorus or arsenic in donors, 1.20.4 With disulfide as acceptor, 1.20.4.1 arsenate reductase (glutaredoxin)	ARSC1, arsC; arsenate reductase [C:1.20.4.1]	0.0018 ± 0	0.0137 ± 0.0004	0.0036 ± 0.0001	0 , 0.000545	0 , 0.000482	0 , 0.000524
								K03741	A<b>Metabolism</b>	>Enzyme families</b>	5114 Enzymes [BR:ko01000] Oxidoreductases, 1.20 Acting on phosphorus or arsenic in donors, 1.20.4 With disulfide as acceptor, 1.20.4.1 arsenate reductase (glutaredoxin)	ARSC2, arsC; arsenate reductase [C:1.20.4.1]	0.0009 ± 0	0.0014 ± 0	0.0008 ± 0	0 , 0.000404	0 , 0.00023	0 , 0.000177
								K12374	A<b>Metabolism</b>	>Enzyme families</b>	11420 Enzymes [BR:ko01000] Hydrolases, 3.1 Acting on ester bonds, 3.1.6 Sulfuric-ester hydrolases, 3.1.6.-	ARSD_F_H; arylsulfatase D/F/H [C:3.1.6.-]	0.0175 ± 0.0004	0.0073 ± 0.0002	0.0076 ± 0.0002	0 , 0.000732	0 , 0.000472	0 , 0.000801
								K12381	A<b>Metabolism</b>	>Enzyme families</b>	11423 Enzymes [BR:ko01000] Hydrolases, 3.1 Acting on ester bonds, 3.1.6 Sulfuric-ester hydrolases, 3.1.6.-	ARSG; arylsulfatase G [C:3.1.6.-]	0.0025 ± 0.0001	0.0029 ± 0.0001	0.0033 ± 0.0001	0 , 0.000301	0 , 0.000282	0 , 0.00027
								K12375	A<b>Metabolism</b>	>Enzyme families</b>	11421 Enzymes [BR:ko01000] Hydrolases, 3.1 Acting on ester bonds, 3.1.6 Sulfuric-ester hydrolases, 3.1.6.-	ARSI_J; arylsulfatase I/J [C:3.1.6.-]	0.0143 ± 0.0003	0.0079 ± 0.0002	0.0132 ± 0.0004	0 , 0.000714	0 , 0.000424	0 , 0.00058
								K12376	A<b>Metabolism</b>	>Enzyme families</b>	11422 Enzymes [BR:ko01000] Hydrolases, 3.1 Acting on ester bonds, 3.1.6 Sulfuric-ester hydrolases, 3.1.6.-	ARSK; arylsulfatase K [C:3.1.6.-]	0.0082 ± 0.0002	0.0034 ± 0.0001	0.0045 ± 0.0001	0 , 0.000404	0 , 0.000307	0 , 0.000354
								K03892	Genetic Information Processing</b>	B <b>Transcription</b>	Transcription factors [BR:ko03000] Prokaryotic : Helix-turn-helix ArsR family	arsR; ArsR family transcriptional regulator, arsenate/arsenite/antimonite-responsive transcriptional repressor	0.0004 ± 0	0.0003 ± 0	0.0014 ± 0	0 , 0.000099	0 , 0.000069	0 , 0.000436
								K06716	A<b>Metabolism</b>	>Glycan biosynthesis and metabolism</b>	548 Glycosylphosphatidylinositol (GPI)-anchored proteins [BR:ko00537]	ART1,CD296;ADP-ribosyltransferase1	0.0022 ± 0	0.0009 ± 0	0.0021 ± 0.0001	0 , 0.000347	0 , 0.000161	0 , 0.000293
								K06717	A<b>Metabolism</b>	>Glycan biosynthesis and metabolism</b>	551 Glycosylphosphatidylinositol (GPI)-anchored proteins [BR:ko00537]	ART4,DO,CD297;ADP-ribosyltransferase4	0.0039 ± 0.0001	0.0015 ± 0	0.0049 ± 0.0001	0 , 0.000394	0 , 0.000258	0 , 0.000293
								K19977	A<b>Metabolism</b>	>Enzyme families</b>	7893 Enzymes [BR:ko01000] Transferases, 2.4 Glycosyltransferases, 2.4.2 Pentosyltransferases, 2.4.2.31 NAD+---protein-arginine ADP-ribosyltransferase	ART5; ADP-ribosyltransferase 5 [C:2.4.2.31]	0.0019 ± 0	0.0004 ± 0	0.0022 ± 0.0001	0 , 0.000214	0 , 0.00008	0 , 0.000219
								K09997	Environmental Information Processing</b>	>Membrane transport</b>	2216 ABC transporters [PATH:ko02010]	artI; arginine transport system substrate-binding protein	0.0008 ± 0	0.0026 ± 0.0001	0.0008 ± 0	0 , 0.000133	0 , 0.000649	0 , 0.000135
								K10000	A<b>Metabolism</b>	>Enzyme families</b>	14153 Enzymes [BR:ko01000] Hydrolases, 3.6 Acting on acid anhydrides, 3.6.3 Acting on acid anhydrides to catalyse transmembrane movement of substances, 3.6.3.-	artP; arginine transport system ATP-binding protein [C:3.6.3.-]	0.0005 ± 0	0.0036 ± 0.0001	0.0021 ± 0.0001	0 , 0.000133	0 , 0.000599	0 , 0.000288
								K09999	Environmental Information Processing</b>	>Membrane transport</b>	2218 ABC transporters [PATH:ko02010]	artQ; arginine transport system permease protein	0.0009 ± 0	0.0003 ± 0	0.0012 ± 0	0 , 0.000384	0 , 0.000101	0 , 0.000288
								K09604	A<b>Metabolism</b>	>Enzyme families</b>	12255 Enzymes [BR:ko01000] Hydrolases, 3.4 Acting on peptide bonds (peptidases), 3.4.11 Aminopeptidases, 3.4.11.-	ARTS1; adipocyte-derived leucine aminopeptidase [C:3.4.11.-]	0.0066 ± 0.0002	0.0053 ± 0.0002	0.0062 ± 0.0002	0 , 0.000464	0 , 0.000515	0 , 0.000314
								K21848	Genetic Information Processing</b>	>Folding, sorting and degradation</b>	4900 Membrane trafficking [BR:ko04131]	ARV1; lipid intermediate transporter	0.0008 ± 0	0.0015 ± 0	0.0023 ± 0.0001	0 , 0.000142	0 , 0.000258	0 , 0.000295
								K12348	A<b>Metabolism</b>	>Lipid metabolism</b>	604 Sphingolipid metabolism [PATH:ko00600]	ASAH1; acid ceramidase [EC:3.5.1.23]	0.0008 ± 0	0.002 ± 0.0001	0.0015 ± 0	0 , 0.000255	0 , 0.000221	0 , 0.000289
								K12349	A<b>Metabolism</b>	>Lipid metabolism</b>	605 Sphingolipid metabolism [PATH:ko00600]	ASAH2; neutral ceramidase [EC:3.5.1.23]	0.0098 ± 0.0002	0.0058 ± 0.0002	0.0055 ± 0.0002	0 , 0.000541	0 , 0.000307	0 , 0.000314
								K06789	Environmental Information Processing</b>	>Signaling molecules and interaction</b>	4635 Cell adhesion molecules and their ligands [BR:ko04516]	ASAM, CLMP; adipocyte-specific adhesion molecule	0.0038 ± 0.0001	0.0018 ± 0.0001	0.0012 ± 0	0 , 0.000429	0 , 0.000238	0 , 0.000192
								K12488	Genetic Information Processing</b>	>Folding, sorting and degradation</b>	4753 Membrane trafficking [BR:ko04131]	ASAP; Arf-GAP with SH3 domain, AN repeat and PH domain-containing protein	0.0106 ± 0.0002	0.0083 ± 0.0002	0.0087 ± 0.0003	0 , 0.000704	0 , 0.000345	0 , 0.00032
								K10323	Genetic Information Processing</b>	>Folding, sorting and degradation</b>	4663 Ubiquitin system [BR:ko04121]	ASB1; ankyrin repeat and SOCS box protein 1	0.0018 ± 0	0.0013 ± 0	0.0013 ± 0	0 , 0.000248	0 , 0.000212	0 , 0.000248
								K10333	Genetic Information Processing</b>	>Folding, sorting and degradation</b>	4673 Ubiquitin system [BR:ko04121]	ASB11; ankyrin repeat and SOCS box protein 11	0.0039 ± 0.0001	0 ± 0	0.0021 ± 0.0001	0 , 0.000353	0 , 0.000013	0 , 0.000293
								K10334	Genetic Information Processing</b>	>Folding, sorting and degradation</b>	4674 Ubiquitin system [BR:ko04121]	ASB12; ankyrin repeat and SOCS box protein 12	0.0055 ± 0.0001	0.0007 ± 0	0.0022 ± 0.0001	0 , 0.000404	0 , 0.000154	0 , 0.00027
								K10336	Genetic Information Processing</b>	>Folding, sorting and degradation</b>	4676 Ubiquitin system [BR:ko04121]	ASB14; ankyrin repeat and SOCS box protein 14	0.0046 ± 0.0001	0.0031 ± 0.0001	0.0047 ± 0.0001	0 , 0.000389	0 , 0.000307	0 , 0.000293
								K10337	Genetic Information Processing</b>	>Folding, sorting and degradation</b>	4677 Ubiquitin system [BR:ko04121]	ASB15; ankyrin repeat and SOCS box protein 15	0.005 ± 0.0001	0.0027 ± 0.0001	0.0043 ± 0.0001	0 , 0.000382	0 , 0.000221	0 , 0.000257
								K10338	Genetic Information Processing</b>	>Folding, sorting and degradation</b>	4678 Ubiquitin system [BR:ko04121]	ASB16; ankyrin repeat and SOCS box protein 16	0.0011 ± 0	0.0023 ± 0.0001	0.0029 ± 0.0001	0 , 0.000266	0 , 0.00023	0 , 0.000383
								K10339	Genetic Information Processing</b>	>Folding, sorting and degradation</b>	4679 Ubiquitin system [BR:ko04121]	ASB17; ankyrin repeat and SOCS box protein 17	0.0019 ± 0	0.0027 ± 0.0001	0.004 ± 0.0001	0 , 0.000285	0 , 0.000212	0 , 0.000299
								K10340	Genetic Information Processing</b>	>Folding, sorting and degradation</b>	4680 Ubiquitin system [BR:ko04121]	ASB18; ankyrin repeat and SOCS box protein 18	0.0055 ± 0.0001	0.0025 ± 0.0001	0.0026 ± 0.0001	0 , 0.000429	0 , 0.00023	0 , 0.000299
								K10324	Genetic Information Processing</b>	>Folding, sorting and degradation</b>	4664 Ubiquitin system [BR:ko04121]	ASB2; ankyrin repeat and SOCS box protein 2	0.0026 ± 0.0001	0.003 ± 0.0001	0.0017 ± 0.0001	0 , 0.000301	0 , 0.000212	0 , 0.000257
								K10325	Genetic Information Processing</b>	>Folding, sorting and degradation</b>	4665 Ubiquitin system [BR:ko04121]	ASB3; ankyrin repeat and SOCS box protein 3	0.0049 ± 0.0001	0.0066 ± 0.0002	0.0025 ± 0.0001	0 , 0.000361	0 , 0.000544	0 , 0.000295
								K10326	Genetic Information Processing</b>	>Folding, sorting and degradation</b>	4666 Ubiquitin system [BR:ko04121]	ASB4; ankyrin repeat and SOCS box protein 4	0.0068 ± 0.0002	0.0007 ± 0	0.0053 ± 0.0002	0 , 0.000429	0 , 0.000153	0 , 0.000512
								K10327	Genetic Information Processing</b>	>Folding, sorting and degradation</b>	4667 Ubiquitin system [BR:ko04121]	ASB5; ankyrin repeat and SOCS box protein 5	0.0017 ± 0	0.0021 ± 0.0001	0.001 ± 0	0 , 0.000326	0 , 0.000222	0 , 0.00027
								K10328	Genetic Information Processing</b>	>Folding, sorting and degradation</b>	4668 Ubiquitin system [BR:ko04121]	ASB6; ankyrin repeat and SOCS box protein 6	0.004 ± 0.0001	0.0006 ± 0	0.0015 ± 0	0 , 0.000474	0 , 0.00013	0 , 0.000232
								K10331	Genetic Information Processing</b>	>Folding, sorting and degradation</b>	4671 Ubiquitin system [BR:ko04121]	ASB9; ankyrin repeat and SOCS box protein 9	0.002 ± 0	0.0012 ± 0	0.0014 ± 0	0 , 0.000232	0 , 0.000272	0 , 0.000145
								K18666	Unclassified	9217 Genetic information processing	99973 Transcription related proteins	ASCC1; activating signal cointegrator complex subunit 1	0.0723 ± 0.0016	0.0506 ± 0.0014	0.0707 ± 0.0021	0 , 0.001655	0.0000381 , 0.001694	0 , 0.001624
								K18667	Unclassified	9218 Genetic information processing	99973 Transcription related proteins	ASCC2; activating signal cointegrator complex subunit 2	0.0044 ± 0.0001	0.001 ± 0	0.001 ± 0	0 , 0.000358	0 , 0.000235	0 , 0.000138
								K18663	A<b>Metabolism</b>	>Enzyme families</b>	14259 Enzymes [BR:ko01000] Hydrolases, 3.6 Acting on acid anhydrides, 3.6.4 Acting on acid anhydrides to facilitate cellular and subcellular movement, 3.6.4.12 DNA helicase	ASCC3; activating signal cointegrator complex subunit 3 [C:3.6.4.12]	0.0304 ± 0.0007	0.0155 ± 0.0004	0.0362 ± 0.0011	0 , 0.001386	0 , 0.000596	0 , 0.001241
								K00133	A<b>Metabolism</b>	>Amino acid metabolism</b>	264 Glycine, serine and threonine metabolism [PATH:ko00260]	asd; aspartate-semialdehyde dehydrogenase [EC:1.2.1.11]	0.0101 ± 0.0002	0.034 ± 0.001	0.0146 ± 0.0004	0 , 0.000598	0 , 0.000993	0 , 0.000938
								K10753	Genetic Information Processing</b>	Replication and repair	3093 Chromosome and associated proteins [BR:ko03036]	ASF1; histone chaperone ASF1	0.0006 ± 0	0.0003 ± 0	0.0043 ± 0.0001	0 , 0.000165	0 , 0.000115	0 , 0.000303
								K10064	Environmental Information Processing</b>	>Signaling molecules and interaction</b>	4097 Lectins [BR:ko04091]	ASGR2; asialoglycoprotein receptor 2	0.0008 ± 0	0.0022 ± 0.0001	0.0026 ± 0.0001	0 , 0.000292	0 , 0.000235	0 , 0.000384
								K06101	A<b>Metabolism</b>	>Amino acid metabolism</b>	349 Lysine degradation [PATH:ko00310]	ASH1L; histone-lysine N-methyltransferase ASH1L [EC:2.1.1.43]	0.0219 ± 0.0005	0.0175 ± 0.0005	0.0214 ± 0.0006	0 , 0.001287	0 , 0.00092	0 , 0.000598
								K14964	Genetic Information Processing</b>	Replication and repair	3291 Chromosome and associated proteins [BR:ko03036]	ASH2; Set1/Ash2 histone methyltransferase complex subunit ASH2	0.0084 ± 0.0002	0.0072 ± 0.0002	0.0043 ± 0.0001	0 , 0.0005	0 , 0.00056	0 , 0.000299
								K04829	Environmental Information Processing</b>	>Signaling molecules and interaction</b>	4099 Ion channels [BR:ko04040]	ASIC1, ACCN2, BNAC2; acid-sensing ion channel 1	0.0052 ± 0.0001	0.0028 ± 0.0001	0.0043 ± 0.0001	0 , 0.000514	0 , 0.000282	0 , 0.000586
								K04828	Environmental Information Processing</b>	>Signaling molecules and interaction</b>	4100 Ion channels [BR:ko04040]	ASIC2, ACCN1, BNAC1; acid-sensing ion channel 2	0.0061 ± 0.0001	0.0065 ± 0.0002	0.008 ± 0.0002	0 , 0.000527	0 , 0.000461	0 , 0.00064
								K04830	Environmental Information Processing</b>	>Signaling molecules and interaction</b>	4101 Ion channels [BR:ko04040]	ASIC3, ACCN3; acid-sensing ion channel 3	0.003 ± 0.0001	0.0021 ± 0.0001	0.0009 ± 0	0 , 0.000396	0 , 0.000187	0 , 0.00032
								K04831	Environmental Information Processing</b>	>Signaling molecules and interaction</b>	4102 Ion channels [BR:ko04040]	ASIC4, ACCN4, BNAC4; acid-sensing ion channel 4	0.004 ± 0.0001	0.0021 ± 0.0001	0.0019 ± 0.0001	0 , 0.000379	0 , 0.000187	0 , 0.000299
								K06629	Cellular Processes</b>	>Cell growth and death</b>	4152 Cell cycle [PATH:ko04110]	ASK, DBF4; activator of S phase kinase	0.0205 ± 0.0005	0.0115 ± 0.0003	0.0266 ± 0.0008	0 , 0.000812	0 , 0.00046	0 , 0.001214
								K01914	A<b>Metabolism</b>	>Amino acid metabolism</b>	262 Alanine, aspartate and glutamate metabolism [PATH:ko00250]	asnA; aspartate--ammonia ligase [EC:6.3.1.1]	0.0055 ± 0.0001	0.0169 ± 0.0005	0.0062 ± 0.0002	0 , 0.001181	0 , 0.001038	0 , 0.000567
								K01953	A<b>Metabolism</b>	>Amino acid metabolism</b>	263 Alanine, aspartate and glutamate metabolism [PATH:ko00250]	asnB, ASNS; asparagine synthase (glutamine-hydrolysing) [EC:6.3.5.4]	0.0233 ± 0.0005	0.0415 ± 0.0012	0.0264 ± 0.0008	0 , 0.001568	0 , 0.002083	0 , 0.001671
								K03718	Genetic Information Processing</b>	B <b>Transcription</b>	Transcription factors [BR:ko03000] Prokaryotic : Helix-turn-helix Lrp/AsnC family	asnC; Lrp/AsnC family transcriptional regulator, regulator for asnA, asnC and gidA	0.0018 ± 0	0.0072 ± 0.0002	0.0021 ± 0.0001	0 , 0.000716	0 , 0.00094	0 , 0.000257
								K12268	Environmental Information Processing</b>	>Membrane transport</b>	2440 Secretion system [BR:ko02044]	asp1; accessory secretory protein Asp1	0.0064 ± 0.0001	0.0068 ± 0.0002	0.0025 ± 0.0001	0 , 0.001635	0 , 0.001245	0 , 0.000614
								K12269	Environmental Information Processing</b>	>Membrane transport</b>	2441 Secretion system [BR:ko02044]	asp2; accessory secretory protein Asp2	0.0075 ± 0.0002	0.0015 ± 0	0.0003 ± 0	0 , 0.001917	0 , 0.000277	0 , 0.000052
								K01437	A<b>Metabolism</b>	>Amino acid metabolism</b>	283 Alanine, aspartate and glutamate metabolism [PATH:ko00250]	ASPA, aspA; aspartoacylase [EC:3.5.1.15]	0.0034 ± 0.0001	0.0017 ± 0	0.0018 ± 0.0001	0 , 0.000244	0 , 0.000584	0 , 0.000271
								K01744	A<b>Metabolism</b>	>Amino acid metabolism</b>	273 Alanine, aspartate and glutamate metabolism [PATH:ko00250]	aspA; aspartate ammonia-lyase [EC:4.3.1.1]	0.0045 ± 0.0001	0.0202 ± 0.0006	0.0061 ± 0.0002	0 , 0.000353	0 , 0.001292	0 , 0.000726
								K00812	A<b>Metabolism</b>	>Amino acid metabolism</b>	253 Alanine, aspartate and glutamate metabolism [PATH:ko00250]	aspB; aspartate aminotransferase [EC:2.6.1.1]	0.0036 ± 0.0001	0.0184 ± 0.0005	0.0064 ± 0.0002	0 , 0.00052	0 , 0.001128	0 , 0.001331
								K00813	A<b>Metabolism</b>	>Amino acid metabolism</b>	254 Alanine, aspartate and glutamate metabolism [PATH:ko00250]	aspC; aspartate aminotransferase [EC:2.6.1.1]	0.0018 ± 0	0.0013 ± 0	0.0023 ± 0.0001	0 , 0.000194	0 , 0.00024	0 , 0.000219
								K13278	A<b>Metabolism</b>	>Enzyme families</b>	10589 Enzymes [BR:ko01000] Hydrolases, 3.1 Acting on ester bonds, 3.1.1 Carboxylic-ester hydrolases, 3.1.1.5 lysophospholipase	ASPG; 60kDa lysophospholipase [C:3.1.1.5 3.1.1.47 3.5.1.1]	0.0022 ± 0	0.0013 ± 0	0.0036 ± 0.0001	0 , 0.000391	0 , 0.000282	0 , 0.000314
								K00476	A<b>Metabolism</b>	>Enzyme families</b>	3822 Enzymes [BR:ko01000] Oxidoreductases, 1.14 Acting on paired donors, with incorporation or reduction of molecular oxygen, 1.14.11 With 2-oxoglutarate as one donor, and incorporation of one atom of oxygen into each donor,	ASPH; aspartate beta-hydroxylase [C:1.14.11.16]	0.0058 ± 0.0001	0.0014 ± 0	0.0025 ± 0.0001	0 , 0.000389	0 , 0.000202	0 , 0.000293
								K16743	Genetic Information Processing</b>	Replication and repair	3789 Chromosome and associated proteins [BR:ko03036]	ASPM, ASP; abnormal spindle-like microcephaly-associated protein	0.0386 ± 0.0009	0.0253 ± 0.0007	0.0306 ± 0.0009	0 , 0.001543	0 , 0.000823	0 , 0.001045
								K08120	A<b>Metabolism</b>	>Glycan biosynthesis and metabolism</b>	558 Proteoglycans [BR:ko00535]	ASPN; asporin	0.0032 ± 0.0001	0.001 ± 0	0.0008 ± 0	0 , 0.00025	0 , 0.000235	0 , 0.000257
								K11471	Genetic Information Processing</b>	Replication and repair	3334 Chromosome and associated proteins [BR:ko03036]	ASXL; additional sex combs-like protein	0.0414 ± 0.0009	0.0313 ± 0.0009	0.0388 ± 0.0011	0 , 0.00175	0 , 0.000866	0 , 0.001011
								K18410	Genetic Information Processing</b>	Replication and repair	3491 Chromosome and associated proteins [BR:ko03036]	ASZ1, GASZ; ankyrin repeat, SAM and basic leucine zipper domain-containing protein 1	0.0048 ± 0.0001	0.0007 ± 0	0.0035 ± 0.0001	0 , 0.000429	0 , 0.00013	0 , 0.000293
								K00685	A<b>Metabolism</b>	>Enzyme families</b>	6748 Enzymes [BR:ko01000] Transferases, 2.3 Acyltransferases, 2.3.2 Aminoacyltransferases, 2.3.2.8 arginyltransferase	AT1; arginyl-tRNA---protein transferase [C:2.3.2.8]	0.0025 ± 0.0001	0.0031 ± 0.0001	0.0014 ± 0	0 , 0.000248	0 , 0.000234	0 , 0.000277
								K21449	Environmental Information Processing</b>	>Membrane transport</b>	C Aquaporins	ata, sadA, emaA; trimeric autotransporter adhesin	0.0358 ± 0.0008	0.0868 ± 0.0025	0.0451 ± 0.0013	0 , 0.001771	0 , 0.003495	0 , 0.006129
								K17681	Genetic Information Processing</b>	>Translation</b>	3135 Mitochondrial biogenesis [BR:ko03029]	ATAD3A_B; ATPase family AAA domain-containing protein 3A/B	0.006 ± 0.0001	0.0032 ± 0.0001	0.0063 ± 0.0002	0 , 0.000423	0 , 0.000238	0 , 0.000383
								K09378	Cellular Processes</b>	>Cellular community - eukaryotes</b>	4657 Signaling pathways regulating pluripotency of stem cells [PATH:ko04550]	ATBF1; AT-binding transcription factor 1	0.0185 ± 0.0004	0.0187 ± 0.0005	0.0141 ± 0.0004	0 , 0.000732	0 , 0.000887	0 , 0.000747
								K09053	Organismal Systems</b>	>Endocrine system</b>	4944 Aldosterone synthesis and secretion [PATH:ko04925]	ATF1; activating transcription factor 1	0.0005 ± 0	0.0032 ± 0.0001	0.0006 ± 0	0 , 0.000107	0 , 0.000235	0 , 0.000207
								K04450	Environmental Information Processing</b>	10143 Signal transduction	4205 MAPK signaling pathway [PATH:ko04010]	ATF2, CREBP1; cyclic AMP-dependent transcription factor ATF-2	0.0029 ± 0.0001	0.0009 ± 0	0.0033 ± 0.0001	0 , 0.000429	0 , 0.000129	0 , 0.000295
								K04374	Genetic Information Processing</b>	>Folding, sorting and degradation</b>	4240 Protein processing in endoplasmic reticulum [PATH:ko04141]	ATF4, CREB2; cyclic AMP-dependent transcription factor ATF-4	0.009 ± 0.0002	0.0056 ± 0.0002	0.009 ± 0.0003	0 , 0.000541	0 , 0.000321	0 , 0.000598
								K09054	Genetic Information Processing</b>	>Folding, sorting and degradation</b>	4244 Protein processing in endoplasmic reticulum [PATH:ko04141]	ATF6A; cyclic AMP-dependent transcription factor ATF-6 alpha	0.0036 ± 0.0001	0.0027 ± 0.0001	0.0008 ± 0	0 , 0.000514	0 , 0.00026	0 , 0.000138
								K17888	Genetic Information Processing</b>	>Translation</b>	3360 Mitochondrial biogenesis [BR:ko03029]	ATG10L, ATG10; ubiquitin-like-conjugating enzyme ATG10	0.0032 ± 0.0001	0.0022 ± 0.0001	0.0015 ± 0	0 , 0.000352	0 , 0.000351	0 , 0.000239
								K08336	Genetic Information Processing</b>	>Translation</b>	3362 Mitochondrial biogenesis [BR:ko03029]	ATG12; ubiquitin-like protein ATG12	0.0026 ± 0.0001	0.0006 ± 0	0.0011 ± 0	0 , 0.000238	0 , 0.000187	0 , 0.000271
								K17889	Genetic Information Processing</b>	>Translation</b>	3364 Mitochondrial biogenesis [BR:ko03029]	ATG14L, ATG14; beclin 1-associated autophagy-related key regulator	0.0037 ± 0.0001	0.0009 ± 0	0.0008 ± 0	0 , 0.000404	0 , 0.00013	0 , 0.000256
								K17890	Genetic Information Processing</b>	>Translation</b>	3367 Mitochondrial biogenesis [BR:ko03029]	ATG16L1; autophagy-related protein 16-1	0.002 ± 0	0.0029 ± 0.0001	0.0008 ± 0	0 , 0.000352	0 , 0.000331	0 , 0.000129
								K17906	Genetic Information Processing</b>	>Translation</b>	3351 Mitochondrial biogenesis [BR:ko03029]	ATG2; autophagy-related protein 2	0.0239 ± 0.0005	0.0155 ± 0.0004	0.0234 ± 0.0007	0 , 0.000933	0 , 0.000665	0 , 0.000801
								K08342	A<b>Metabolism</b>	>Enzyme families</b>	12899 Enzymes [BR:ko01000] Hydrolases, 3.4 Acting on peptide bonds (peptidases), 3.4.22 Cysteine endopeptidases, 3.4.22.-	ATG4; cysteine protease ATG4 [C:3.4.22.-]	0.0093 ± 0.0002	0.0049 ± 0.0001	0.0071 ± 0.0002	0 , 0.000384	0 , 0.000425	0 , 0.000289
								K08339	Genetic Information Processing</b>	>Translation</b>	3354 Mitochondrial biogenesis [BR:ko03029]	ATG5; autophagy-related protein 5	0.004 ± 0.0001	0.0006 ± 0	0.005 ± 0.0001	0 , 0.000541	0 , 0.000117	0 , 0.000295
								K08337	Genetic Information Processing</b>	>Translation</b>	3356 Mitochondrial biogenesis [BR:ko03029]	ATG7; ubiquitin-like modifier-activating enzyme ATG7	0.0051 ± 0.0001	0.0032 ± 0.0001	0.0028 ± 0.0001	0 , 0.000514	0 , 0.000238	0 , 0.000192
								K17907	Genetic Information Processing</b>	>Translation</b>	3358 Mitochondrial biogenesis [BR:ko03029]	ATG9; autophagy-related protein 9	0.0047 ± 0.0001	0.005 ± 0.0001	0.0036 ± 0.0001	0 , 0.000382	0 , 0.000258	0 , 0.000383
								K17339	A<b>Metabolism</b>	>Enzyme families</b>	14405 Enzymes [BR:ko01000] Hydrolases, 3.6 Acting on acid anhydrides, 3.6.5 Acting on GTP to facilitate cellular and subcellular movement, 3.6.5.-	ATL; atlastin [C:3.6.5.-]	0.0117 ± 0.0003	0.0093 ± 0.0003	0.0134 ± 0.0004	0 , 0.000622	0 , 0.000613	0 , 0.000674
								K13714	A<b>Metabolism</b>	>Enzyme families</b>	11917 Enzymes [BR:ko01000] Hydrolases, 3.2 Glycosylases, 3.2.1 Glycosidases, i.e. enzymes that hydrolyse O- and S-glycosyl compounds, 3.2.1.96 mannosyl-glycoprotein endo-beta-N-acetylglucosaminidase	atl; bifunctional autolysin [C:3.5.1.28 3.2.1.96]	0.0069 ± 0.0002	0.0019 ± 0.0001	0.0001 ± 0	0 , 0.00262	0 , 0.000315	0 , 0.000044
								K04728	A<b>Metabolism</b>	>Enzyme families</b>	9780 Enzymes [BR:ko01000] Transferases, 2.7 Transferring phosphorus-containing groups, 2.7.11 Protein-serine/threonine kinases, 2.7.11.1 non-specific serine/threonine protein kinase	ATM, TL1; ataxia telangiectasia mutated family protein [C:2.7.11.1]	0.0312 ± 0.0007	0.0162 ± 0.0005	0.0294 ± 0.0009	0 , 0.000832	0 , 0.000587	0 , 0.000765
								K01034	A<b>Metabolism</b>	B <b>Carbohydrate metabolism</b>	717 Propanoate metabolism [PATH:ko00640]	atoD; acetate CoA/acetoacetate CoA-transferase alpha subunit [EC:2.8.3.8 2.8.3.9]	0.0009 ± 0	0.0007 ± 0	0.0094 ± 0.0003	0 , 0.000276	0 , 0.000102	0 , 0.002742
								K07213	Organismal Systems</b>	>Excretory system</b>	04962 Vasopressin-regulated water reabsorption [PATH:ko04962]	ATOX1, ATX1, copZ, golB; copper chaperone	0.0033 ± 0.0001	0.0046 ± 0.0001	0.0019 ± 0.0001	0 , 0.000862	0 , 0.000277	0 , 0.0005
								K01544	A<b>Metabolism</b>	>Energy metabolism</b>	396 Oxidative phosphorylation [PATH:ko00190]	ATP12A; non-gastric H+/K+-exchanging ATPase [EC:3.6.3.10]	0.008 ± 0.0002	0.0058 ± 0.0002	0.0105 ± 0.0003	0 , 0.000514	0 , 0.000327	0 , 0.000671
								K14950	A<b>Metabolism</b>	>Enzyme families</b>	14175 Enzymes [BR:ko01000] Hydrolases, 3.6 Acting on acid anhydrides, 3.6.3 Acting on acid anhydrides to catalyse transmembrane movement of substances, 3.6.3.-	ATP13A1, SPF1; manganese-transporting P-type ATPase [C:3.6.3.-]	0.0064 ± 0.0001	0.0022 ± 0.0001	0.0031 ± 0.0001	0 , 0.000832	0 , 0.000141	0 , 0.000271
								K13526	A<b>Metabolism</b>	>Enzyme families</b>	14172 Enzymes [BR:ko01000] Hydrolases, 3.6 Acting on acid anhydrides, 3.6.3 Acting on acid anhydrides to catalyse transmembrane movement of substances, 3.6.3.-	ATP13A2; cation-transporting P-type ATPase 13A2 [C:3.6.3.-]	0.0025 ± 0.0001	0.0043 ± 0.0001	0.0028 ± 0.0001	0 , 0.000255	0 , 0.000258	0 , 0.000539
								K14951	A<b>Metabolism</b>	>Enzyme families</b>	14176 Enzymes [BR:ko01000] Hydrolases, 3.6 Acting on acid anhydrides, 3.6.3 Acting on acid anhydrides to catalyse transmembrane movement of substances, 3.6.3.-	ATP13A3_4_5; cation-transporting P-type ATPase 13A3/4/5 [C:3.6.3.-]	0.0269 ± 0.0006	0.0146 ± 0.0004	0.0224 ± 0.0007	0 , 0.001254	0 , 0.001227	0 , 0.001135
								K01539	A<b>Metabolism</b>	>Enzyme families</b>	14037 Enzymes [BR:ko01000] Hydrolases, 3.6 Acting on acid anhydrides, 3.6.3 Acting on acid anhydrides to catalyse transmembrane movement of substances, 3.6.3.9 Na+/K+-exchanging ATPase	ATP1A; sodium/potassium-transporting ATPase subunit alpha [C:3.6.3.9]	0.0156 ± 0.0004	0.0156 ± 0.0004	0.0225 ± 0.0007	0 , 0.000653	0 , 0.000715	0 , 0.000598
								K01540	Environmental Information Processing</b>	12087 Signal transduction	4158 cAMP signaling pathway [PATH:ko04024]	ATP1B, CD298; sodium/potassium-transporting ATPase subunit beta	0.0108 ± 0.0002	0.0125 ± 0.0004	0.0158 ± 0.0005	0 , 0.000585	0 , 0.000773	0 , 0.000622
								K05853	A<b>Metabolism</b>	>Enzyme families</b>	14035 Enzymes [BR:ko01000] Hydrolases, 3.6 Acting on acid anhydrides, 3.6.3 Acting on acid anhydrides to catalyse transmembrane movement of substances, 3.6.3.8 Ca2+-transporting ATPase	ATP2A; Ca2+ transporting ATPase, sarcoplasmic/endoplasmic reticulum [C:3.6.3.8]	0.0136 ± 0.0003	0.0078 ± 0.0002	0.0131 ± 0.0004	0 , 0.000445	0 , 0.000436	0 , 0.000689
								K05850	A<b>Metabolism</b>	>Enzyme families</b>	14034 Enzymes [BR:ko01000] Hydrolases, 3.6 Acting on acid anhydrides, 3.6.3 Acting on acid anhydrides to catalyse transmembrane movement of substances, 3.6.3.8 Ca2+-transporting ATPase	ATP2B; Ca2+ transporting ATPase, plasma membrane [C:3.6.3.8]	0.0422 ± 0.001	0.0241 ± 0.0007	0.0306 ± 0.0009	0 , 0.001378	0 , 0.000768	0 , 0.000958
								K01542	A<b>Metabolism</b>	>Energy metabolism</b>	394 Oxidative phosphorylation [PATH:ko00190]	ATP4A; H+/K+-exchanging ATPase alpha polypeptide [EC:3.6.3.10]	0.0024 ± 0.0001	0.0043 ± 0.0001	0.0045 ± 0.0001	0 , 0.00025	0 , 0.00041	0 , 0.000314
								K01543	A<b>Metabolism</b>	>Energy metabolism</b>	395 Oxidative phosphorylation [PATH:ko00190]	ATP4B; H+/K+-exchanging ATPase beta polypeptide [EC:3.6.3.10]	0.0008 ± 0	0.0036 ± 0.0001	0.0008 ± 0	0 , 0.000301	0 , 0.000282	0 , 0.000162
								K19514	Organismal Systems</b>	>Endocrine system</b>	0	ATP6AP2, PRR; renin receptor	0.0032 ± 0.0001	0.0013 ± 0	0.0031 ± 0.0001	0 , 0.000429	0 , 0.00012	0 , 0.000455
								K07555	Genetic Information Processing</b>	>Translation</b>	3302 Mitochondrial biogenesis [BR:ko03029]	ATPeAF1, ATPAF1, ATP11; ATP synthase mitochondrial F1 complex assembly factor 1	0.0032 ± 0.0001	0.0035 ± 0.0001	0.0003 ± 0	0 , 0.000429	0 , 0.00023	0 , 0.000088
								K02126	A<b>Metabolism</b>	>Energy metabolism</b>	355 Oxidative phosphorylation [PATH:ko00190]	ATPeF0A, MTATP6, ATP6; F-type H+-transporting ATPase subunit a	0.0056 ± 0.0001	0.0049 ± 0.0001	0.0065 ± 0.0002	0 , 0.000353	0 , 0.00047	0 , 0.000293
								K02127	A<b>Metabolism</b>	>Energy metabolism</b>	356 Oxidative phosphorylation [PATH:ko00190]	ATPeF0B, ATP5F1, ATP4; F-type H+-transporting ATPase subunit b	0.0147 ± 0.0003	0.0067 ± 0.0002	0.0133 ± 0.0004	0 , 0.000625	0 , 0.000424	0 , 0.000958
								K02128	A<b>Metabolism</b>	>Energy metabolism</b>	357 Oxidative phosphorylation [PATH:ko00190]	ATPeF0C, ATP5G, ATP9; F-type H+-transporting ATPase subunit c	0.0043 ± 0.0001	0.0024 ± 0.0001	0.0036 ± 0.0001	0 , 0.000379	0 , 0.000307	0 , 0.000295
								K02138	A<b>Metabolism</b>	>Energy metabolism</b>	358 Oxidative phosphorylation [PATH:ko00190]	ATPeF0D, ATP5H, ATP7; F-type H+-transporting ATPase subunit d	0.0075 ± 0.0002	0.0043 ± 0.0001	0.0078 ± 0.0002	0 , 0.000462	0 , 0.000307	0 , 0.000464
								K02130	A<b>Metabolism</b>	>Energy metabolism</b>	361 Oxidative phosphorylation [PATH:ko00190]	ATPeF0F, ATP5J2; F-type H+-transporting ATPase subunit f	0.0036 ± 0.0001	0.0023 ± 0.0001	0.0053 ± 0.0002	0 , 0.000384	0 , 0.000282	0 , 0.000523
								K02131	A<b>Metabolism</b>	>Energy metabolism</b>	364 Oxidative phosphorylation [PATH:ko00190]	ATPeF0F6, ATP5J; F-type H+-transporting ATPase subunit 6	0.0054 ± 0.0001	0.0023 ± 0.0001	0.002 ± 0.0001	0 , 0.000361	0 , 0.000222	0 , 0.000192
								K02132	A<b>Metabolism</b>	>Energy metabolism</b>	349 Oxidative phosphorylation [PATH:ko00190]	ATPeF1A, ATP5A1, ATP1; F-type H+-transporting ATPase subunit alpha	0.0291 ± 0.0007	0.0167 ± 0.0005	0.0215 ± 0.0006	0 , 0.00104	0 , 0.000717	0 , 0.000577
								K02133	A<b>Metabolism</b>	>Energy metabolism</b>	350 Oxidative phosphorylation [PATH:ko00190]	ATPeF1B, ATP5B, ATP2; F-type H+-transporting ATPase subunit beta [EC:3.6.3.14]	0.0026 ± 0.0001	0.0019 ± 0.0001	0.0048 ± 0.0001	0 , 0.000296	0 , 0.00013	0 , 0.000314
								K02136	A<b>Metabolism</b>	>Energy metabolism</b>	351 Oxidative phosphorylation [PATH:ko00190]	ATPeF1G, ATP5C1, ATP3; F-type H+-transporting ATPase subunit gamma	0.0036 ± 0.0001	0.0043 ± 0.0001	0.0121 ± 0.0004	0 , 0.000232	0 , 0.00024	0 , 0.000518
								K02140	A<b>Metabolism</b>	>Energy metabolism</b>	363 Oxidative phosphorylation [PATH:ko00190]	ATPeFG, ATP5L, ATP20; F-type H+-transporting ATPase subunit g	0.0025 ± 0.0001	0.0014 ± 0	0.0013 ± 0	0 , 0.000352	0 , 0.000205	0 , 0.000192
								K02154	A<b>Metabolism</b>	>Energy metabolism</b>	386 Oxidative phosphorylation [PATH:ko00190]	ATPeV0A, ATP6N; V-type H+-transporting ATPase subunit a	0.0151 ± 0.0003	0.0104 ± 0.0003	0.0131 ± 0.0004	0 , 0.00061	0 , 0.000332	0 , 0.000539
								K02155	A<b>Metabolism</b>	>Energy metabolism</b>	387 Oxidative phosphorylation [PATH:ko00190]	ATPeV0C, ATP6L; V-type H+-transporting ATPase 16kDa proteolipid subunit	0.0015 ± 0	0.0012 ± 0	0.0017 ± 0	0 , 0.000429	0 , 0.000272	0 , 0.000131
								K02146	A<b>Metabolism</b>	>Energy metabolism</b>	389 Oxidative phosphorylation [PATH:ko00190]	ATPeV0D, ATP6D; V-type H+-transporting ATPase subunit d	0.0061 ± 0.0001	0.0028 ± 0.0001	0.0044 ± 0.0001	0 , 0.000622	0 , 0.000307	0 , 0.000407
								K02145	A<b>Metabolism</b>	>Energy metabolism</b>	378 Oxidative phosphorylation [PATH:ko00190]	ATPeV1A, ATP6A; V-type H+-transporting ATPase subunit A [EC:3.6.3.14]	0.0079 ± 0.0002	0.0052 ± 0.0001	0.0029 ± 0.0001	0 , 0.000622	0 , 0.000307	0 , 0.00029
								K02147	A<b>Metabolism</b>	>Energy metabolism</b>	379 Oxidative phosphorylation [PATH:ko00190]	ATPeV1B, ATP6B; V-type H+-transporting ATPase subunit B	0.0063 ± 0.0001	0.0038 ± 0.0001	0.0075 ± 0.0002	0 , 0.000391	0 , 0.000282	0 , 0.000314
								K02148	A<b>Metabolism</b>	>Energy metabolism</b>	380 Oxidative phosphorylation [PATH:ko00190]	ATPeV1C, ATP6C; V-type H+-transporting ATPase subunit C	0.0036 ± 0.0001	0.0008 ± 0	0.0019 ± 0.0001	0 , 0.000248	0 , 0.000117	0 , 0.000218
								K02150	A<b>Metabolism</b>	>Energy metabolism</b>	382 Oxidative phosphorylation [PATH:ko00190]	ATPeV1E, ATP6E; V-type H+-transporting ATPase subunit E	0.0027 ± 0.0001	0.0052 ± 0.0001	0.004 ± 0.0001	0 , 0.000292	0 , 0.000307	0 , 0.000497
								K02152	A<b>Metabolism</b>	>Energy metabolism</b>	384 Oxidative phosphorylation [PATH:ko00190]	ATPeV1G, ATP6G; V-type H+-transporting ATPase subunit G	0.0026 ± 0.0001	0.0003 ± 0	0.0033 ± 0.0001	0 , 0.000243	0 , 0.000093	0 , 0.000295
								K02144	A<b>Metabolism</b>	>Energy metabolism</b>	385 Oxidative phosphorylation [PATH:ko00190]	ATPeV1H; V-type H+-transporting ATPase subunit H	0.0036 ± 0.0001	0.0042 ± 0.0001	0.0016 ± 0	0 , 0.000352	0 , 0.000307	0 , 0.000386
								K02108	A<b>Metabolism</b>	>Energy metabolism</b>	346 Oxidative phosphorylation [PATH:ko00190]	ATPF0A, atpB; F-type H+-transporting ATPase subunit a	0.0072 ± 0.0002	0.0284 ± 0.0008	0.0166 ± 0.0005	0 , 0.000633	0 , 0.001388	0 , 0.001371
								K02109	A<b>Metabolism</b>	>Energy metabolism</b>	347 Oxidative phosphorylation [PATH:ko00190]	ATPF0B, atpF; F-type H+-transporting ATPase subunit b	0.0041 ± 0.0001	0.0133 ± 0.0004	0.0114 ± 0.0003	0 , 0.000475	0 , 0.00082	0 , 0.001785
								K02110	A<b>Metabolism</b>	>Energy metabolism</b>	348 Oxidative phosphorylation [PATH:ko00190]	ATPF0C, atpE; F-type H+-transporting ATPase subunit c	0.0027 ± 0.0001	0.009 ± 0.0003	0.0045 ± 0.0001	0 , 0.000358	0 , 0.00042	0 , 0.00032
								K02112	A<b>Metabolism</b>	>Energy metabolism</b>	342 Oxidative phosphorylation [PATH:ko00190]	ATPF1B, atpD; F-type H+-transporting ATPase subunit beta [EC:3.6.3.14]	0.0194 ± 0.0004	0.0994 ± 0.0028	0.0453 ± 0.0013	0 , 0.001773	0 , 0.00354	0 , 0.003975
								K02113	A<b>Metabolism</b>	>Energy metabolism</b>	344 Oxidative phosphorylation [PATH:ko00190]	ATPF1D, atpH; F-type H+-transporting ATPase subunit delta	0.0106 ± 0.0002	0.0443 ± 0.0013	0.0139 ± 0.0004	0 , 0.001636	0 , 0.002254	0 , 0.001688
								K02114	A<b>Metabolism</b>	>Energy metabolism</b>	345 Oxidative phosphorylation [PATH:ko00190]	ATPF1E, atpC; F-type H+-transporting ATPase subunit epsilon	0.007 ± 0.0002	0.0196 ± 0.0006	0.011 ± 0.0003	0 , 0.000886	0 , 0.000853	0 , 0.001311
								K02115	A<b>Metabolism</b>	>Energy metabolism</b>	343 Oxidative phosphorylation [PATH:ko00190]	ATPF1G, atpG; F-type H+-transporting ATPase subunit gamma	0.0136 ± 0.0003	0.0579 ± 0.0017	0.0191 ± 0.0006	0 , 0.001125	0 , 0.002075	0 , 0.001188
								K02117	A<b>Metabolism</b>	>Energy metabolism</b>	369 Oxidative phosphorylation [PATH:ko00190]	ATPVA, ntpA, atpA; V/A-type H+/Na+-transporting ATPase subunit A [EC:3.6.3.14 3.6.3.	0.0039 ± 0.0001	0.0054 ± 0.0002	0.0044 ± 0.0001	0 , 0.000384	0 , 0.000599	0 , 0.000811
								K02118	A<b>Metabolism</b>	>Energy metabolism</b>	370 Oxidative phosphorylation [PATH:ko00190]	ATPVB, ntpB, atpB; V/A-type H+/Na+-transporting ATPase subunit B	0.0025 ± 0.0001	0.0081 ± 0.0002	0.0023 ± 0.0001	0 , 0.000255	0 , 0.001363	0 , 0.000282
								K02119	A<b>Metabolism</b>	>Energy metabolism</b>	371 Oxidative phosphorylation [PATH:ko00190]	ATPVC, ntpC, atpC; V/A-type H+/Na+-transporting ATPase subunit C	0.0014 ± 0	0.0056 ± 0.0002	0.0011 ± 0	0 , 0.000179	0 , 0.001079	0 , 0.000209
								K02120	A<b>Metabolism</b>	>Energy metabolism</b>	372 Oxidative phosphorylation [PATH:ko00190]	ATPVD, ntpD, atpD; V/A-type H+/Na+-transporting ATPase subunit D	0.0008 ± 0	0.0007 ± 0	0.0019 ± 0.0001	0 , 0.000231	0 , 0.000117	0 , 0.000351
								K02121	A<b>Metabolism</b>	>Energy metabolism</b>	373 Oxidative phosphorylation [PATH:ko00190]	ATPVE, ntpE, atpE; V/A-type H+/Na+-transporting ATPase subunit E	0.0005 ± 0	0.0014 ± 0	0.0022 ± 0.0001	0 , 0.000215	0 , 0.000277	0 , 0.00034
								K02122	A<b>Metabolism</b>	>Energy metabolism</b>	374 Oxidative phosphorylation [PATH:ko00190]	ATPVF, ntpF, atpF; V/A-type H+/Na+-transporting ATPase subunit F	0.0002 ± 0	0.0006 ± 0	0.0013 ± 0	0 , 0.00007	0 , 0.000092	0 , 0.000219
								K02123	A<b>Metabolism</b>	>Energy metabolism</b>	376 Oxidative phosphorylation [PATH:ko00190]	ATPVI, ntpI, atpI; V/A-type H+/Na+-transporting ATPase subunit I	0.0056 ± 0.0001	0.0053 ± 0.0002	0.003 ± 0.0001	0 , 0.000361	0 , 0.000554	0 , 0.000565
								K02124	A<b>Metabolism</b>	>Energy metabolism</b>	377 Oxidative phosphorylation [PATH:ko00190]	ATPVK, ntpK, atpK; V/A-type H+/Na+-transporting ATPase subunit K	0.0002 ± 0	0.0015 ± 0	0.0032 ± 0.0001	0 , 0.000098	0 , 0.000202	0 , 0.000344
								K06640	A<b>Metabolism</b>	>Enzyme families</b>	9803 Enzymes [BR:ko01000] Transferases, 2.7 Transferring phosphorus-containing groups, 2.7.11 Protein-serine/threonine kinases, 2.7.11.1 non-specific serine/threonine protein kinase	ATR; serine/threonine-protein kinase ATR [C:2.7.11.1]	0.0252 ± 0.0006	0.0167 ± 0.0005	0.0273 ± 0.0008	0 , 0.000787	0 , 0.000776	0 , 0.0009
								K10905	Genetic Information Processing</b>	Replication and repair	3461 Fanconi anemia pathway [PATH:ko03460]	ATRIP; ATR interacting protein	0.004 ± 0.0001	0.0014 ± 0	0.002 ± 0.0001	0 , 0.000394	0 , 0.000238	0 , 0.000344
								K10779	A<b>Metabolism</b>	>Enzyme families</b>	14229 Enzymes [BR:ko01000] Hydrolases, 3.6 Acting on acid anhydrides, 3.6.4 Acting on acid anhydrides to facilitate cellular and subcellular movement, 3.6.4.12 DNA helicase	ATRX; transcriptional regulator ATRX [C:3.6.4.12]	0.0322 ± 0.0007	0.0183 ± 0.0005	0.018 ± 0.0005	0 , 0.00106	0 , 0.000849	0 , 0.000607
								K19323	Unclassified	9480 Cellular processes and signaling	99992 Membrane and intracellular structural molecules	ATXN10; ataxin-10	0.0052 ± 0.0001	0.0028 ± 0.0001	0.0053 ± 0.0002	0 , 0.000361	0 , 0.000282	0 , 0.000479
								K11863	A<b>Metabolism</b>	>Enzyme families</b>	12918 Enzymes [BR:ko01000] Hydrolases, 3.4 Acting on peptide bonds (peptidases), 3.4.22 Cysteine endopeptidases, 3.4.22.-	ATXN3, MJD; Ataxin-3 [C:3.4.22.-]	0.0051 ± 0.0001	0.0038 ± 0.0001	0.0033 ± 0.0001	0 , 0.000404	0 , 0.000332	0 , 0.000303
								K11318	Genetic Information Processing</b>	B <b>Transcription</b>	3133 Transcription machinery [BR:ko03021]	ATXN7, SCA7; ataxin-7	0.0047 ± 0.0001	0.0052 ± 0.0001	0.0066 ± 0.0002	0 , 0.000488	0 , 0.000327	0 , 0.000627
								K02156	Genetic Information Processing</b>	Replication and repair	3483 Chromosome and associated proteins [BR:ko03036]	AUB, PIWI; aubergine	0.0205 ± 0.0005	0.0167 ± 0.0005	0.0258 ± 0.0008	0 , 0.000706	0 , 0.000704	0 , 0.001063
								K16800	Genetic Information Processing</b>	Replication and repair	3844 Chromosome and associated proteins [BR:ko03036]	AUNIP, AIBP; aurora kinase A and ninein-interacting protein	0.0007 ± 0	0.001 ± 0	0.0034 ± 0.0001	0 , 0.000176	0 , 0.000205	0 , 0.000284
								K01401	A<b>Metabolism</b>	>Enzyme families</b>	13063 Enzymes [BR:ko01000] Hydrolases, 3.4 Acting on peptide bonds (peptidases), 3.4.24 Metalloendopeptidases, 3.4.24.29 aureolysin	aur; aureolysin [C:3.4.24.29]	0.0025 ± 0.0001	0.0008 ± 0	0.0001 ± 0	0 , 0.000914	0 , 0.000157	0 , 0.000044
								K16830	Genetic Information Processing</b>	Replication and repair	3908 Chromosome and associated proteins [BR:ko03036]	AURAIP1; aurora kinase A-interacting protein	0.0016 ± 0	0.0029 ± 0.0001	0.0004 ± 0	0 , 0.000301	0 , 0.000234	0 , 0.000152
								K11481	A<b>Metabolism</b>	>Enzyme families</b>	9882 Enzymes [BR:ko01000] Transferases, 2.7 Transferring phosphorus-containing groups, 2.7.11 Protein-serine/threonine kinases, 2.7.11.1 non-specific serine/threonine protein kinase	AURKA; aurora kinase A [C:2.7.11.1]	0.0107 ± 0.0002	0.0038 ± 0.0001	0.0066 ± 0.0002	0 , 0.00059	0 , 0.000307	0 , 0.000354
								K11479	A<b>Metabolism</b>	>Enzyme families</b>	9880 Enzymes [BR:ko01000] Transferases, 2.7 Transferring phosphorus-containing groups, 2.7.11 Protein-serine/threonine kinases, 2.7.11.1 non-specific serine/threonine protein kinase	AURKB; aurora kinase B [C:2.7.11.1]	0.0028 ± 0.0001	0.0028 ± 0.0001	0.0042 ± 0.0001	0 , 0.000716	0 , 0.000282	0 , 0.000344
								K11480	A<b>Metabolism</b>	>Enzyme families</b>	9881 Enzymes [BR:ko01000] Transferases, 2.7 Transferring phosphorus-containing groups, 2.7.11 Protein-serine/threonine kinases, 2.7.11.1 non-specific serine/threonine protein kinase	AURKC; aurora kinase C [C:2.7.11.1]	0.0013 ± 0	0.0018 ± 0.0001	0.0025 ± 0.0001	0 , 0.000238	0 , 0.000307	0 , 0.000299
								K08017	Cellular Processes</b>	>Cell motility</b>	cytoskeleton proteins [BR:ko04812]	AVIL; advillin	0.0028 ± 0.0001	0.0014 ± 0	0.0066 ± 0.0002	0 , 0.000263	0 , 0.000161	0 , 0.000523
								K04226	Environmental Information Processing</b>	11650 Signal transduction	4098 Calcium signaling pathway [PATH:ko04020]	AVPR1A; arginine vasopressin receptor 1A	0.005 ± 0.0001	0.0027 ± 0.0001	0.0022 ± 0.0001	0 , 0.000551	0 , 0.000218	0 , 0.000289
								K04227	Environmental Information Processing</b>	11651 Signal transduction	4099 Calcium signaling pathway [PATH:ko04020]	AVPR1B; arginine vasopressin receptor 1B	0.0033 ± 0.0001	0.0016 ± 0	0.0035 ± 0.0001	0 , 0.000384	0 , 0.000141	0 , 0.000261
								K00835	A<b>Metabolism</b>	>Amino acid metabolism</b>	304 Valine, leucine and isoleucine biosynthesis [PATH:ko00290]	avtA; valine--pyruvate aminotransferase [EC:2.6.1.66]	0.0003 ± 0	0.0031 ± 0.0001	0.0036 ± 0.0001	0 , 0.000133	0 , 0.000403	0 , 0.000968
								K02157	A<b>Metabolism</b>	>Enzyme families</b>	1066 Protein phosphatase and associated proteins [BR:ko01009]	AXIN1; axin 1	0.0046 ± 0.0001	0.002 ± 0.0001	0.0062 ± 0.0002	0 , 0.000311	0 , 0.000218	0 , 0.00058
								K04385	Genetic Information Processing</b>	Replication and repair	3790 Chromosome and associated proteins [BR:ko03036]	AXIN2; axin 2	0.0039 ± 0.0001	0.0032 ± 0.0001	0.0039 ± 0.0001	0 , 0.000301	0 , 0.000238	0 , 0.000414
								K05115	A<b>Metabolism</b>	>Enzyme families</b>	9683 Enzymes [BR:ko01000] Transferases, 2.7 Transferring phosphorus-containing groups, 2.7.10 Protein-tyrosine kinases, 2.7.10.1 receptor protein-tyrosine kinase	AXL, UFO; AXL receptor tyrosine kinase [C:2.7.10.1]	0.0046 ± 0.0001	0.0014 ± 0	0.0054 ± 0.0002	0 , 0.000396	0 , 0.000141	0 , 0.00059
								K15923	A<b>Metabolism</b>	>Glycan biosynthesis and metabolism</b>	526 Other glycan degradation [PATH:ko00511]	AXY8, FUC95A, afcA; alpha-L-fucosidase 2 [EC:3.2.1.51]	0.0031 ± 0.0001	0.0134 ± 0.0004	0.0016 ± 0	0 , 0.000347	0 , 0.001047	0 , 0.000177
								K12651	Organismal Systems</b>	>Immune system</b>	4629 RIG-I-like receptor signaling pathway [PATH:ko04622]	AZI2; 5-azacytidine-induced protein 2	0.0046 ± 0.0001	0.0049 ± 0.0001	0.0033 ± 0.0001	0 , 0.000375	0 , 0.000235	0 , 0.000295
								K00719	A<b>Metabolism</b>	>Glycan biosynthesis and metabolism</b>	623 Glycosphingolipid biosynthesis - lacto and neolacto series [PATH:ko00601]	B3GALNT1, B3GALT3; galactosylgalactosylglucosylceramide beta-D-acetylgalactosaminylt	0.0041 ± 0.0001	0.0053 ± 0.0002	0.0035 ± 0.0001	0 , 0.000292	0 , 0.000442	0 , 0.000344
								K09654	A<b>Metabolism</b>	>Glycan biosynthesis and metabolism</b>	528 Mannose type O-glycan biosyntheis [PATH:ko00515]	B3GALNT2; beta-1,3-N-acetylgalactosaminyltransferase 2 [EC:2.4.1.313]	0.0053 ± 0.0001	0.0052 ± 0.0001	0.0022 ± 0.0001	0 , 0.00053	0 , 0.000307	0 , 0.000344
								K07819	A<b>Metabolism</b>	>Glycan biosynthesis and metabolism</b>	602 Glycosphingolipid biosynthesis - lacto and neolacto series [PATH:ko00601]	B3GALT1; beta-1,3-galactosyltransferase 1 [EC:2.4.1.86]	0.0039 ± 0.0001	0.0023 ± 0.0001	0.0029 ± 0.0001	0 , 0.000459	0 , 0.000272	0 , 0.000443
								K07820	A<b>Metabolism</b>	>Glycan biosynthesis and metabolism</b>	603 Glycosphingolipid biosynthesis - lacto and neolacto series [PATH:ko00601]	B3GALT2; beta-1,3-galactosyltransferase 2 [EC:2.4.1.86]	0.0088 ± 0.0002	0.0022 ± 0.0001	0.0056 ± 0.0002	0 , 0.000429	0 , 0.000353	0 , 0.000514
								K03877	A<b>Metabolism</b>	>Glycan biosynthesis and metabolism</b>	604 Glycosphingolipid biosynthesis - lacto and neolacto series [PATH:ko00601]	B3GALT5; beta-1,3-galactosyltransferase 5 [EC:2.4.1.-]	0.0022 ± 0.0001	0.0015 ± 0	0.003 ± 0.0001	0 , 0.000263	0 , 0.000242	0 , 0.000512
								K13675	A<b>Metabolism</b>	>Glycan biosynthesis and metabolism</b>	524 Other types of O-glycan biosynthesis [PATH:ko00514]	B3GALTL; UDP-glucose:O-linked fucose beta-1,3-glucosyltransferase [EC:2.4.1.-]	0.0016 ± 0	0.0029 ± 0.0001	0.0024 ± 0.0001	0 , 0.000353	0 , 0.000424	0 , 0.000239
								K00735	A<b>Metabolism</b>	>Glycan biosynthesis and metabolism</b>	521 Mannose type O-glycan biosyntheis [PATH:ko00515]	B3GAT1; galactosylgalactosylxylosylprotein 3-beta-glucuronosyltransferase 1 [EC:2.4.	0.0032 ± 0.0001	0.0007 ± 0	0.0017 ± 0	0 , 0.000249	0 , 0.000079	0 , 0.00032
								K10157	A<b>Metabolism</b>	>Glycan biosynthesis and metabolism</b>	522 Mannose type O-glycan biosyntheis [PATH:ko00515]	B3GAT2; galactosylgalactosylxylosylprotein 3-beta-glucuronosyltransferase 2 [EC:2.4.	0.0047 ± 0.0001	0.0025 ± 0.0001	0.0037 ± 0.0001	0 , 0.000297	0 , 0.000218	0 , 0.000299
								K10158	A<b>Metabolism</b>	>Glycan biosynthesis and metabolism</b>	535 Glycosaminoglycan biosynthesis - chondroitin sulfate / dermatan sulfate [PATH:ko00532]	B3GAT3; galactosylgalactosylxylosylprotein 3-beta-glucuronosyltransferase 3 [EC:2.4.	0.0013 ± 0	0.0022 ± 0.0001	0.0045 ± 0.0001	0 , 0.000311	0 , 0.000212	0 , 0.000539
								K00741	A<b>Metabolism</b>	>Glycan biosynthesis and metabolism</b>	537 Glycosaminoglycan biosynthesis - keratan sulfate [PATH:ko00533]	B3GNT2; N-acetyllactosaminide beta-1,3-N-acetylglucosaminyltransferase [EC:2.4.1.149	0.0106 ± 0.0002	0.0037 ± 0.0001	0.0061 ± 0.0002	0 , 0.000808	0 , 0.000282	0 , 0.000539
								K07970	A<b>Metabolism</b>	>Glycan biosynthesis and metabolism</b>	625 Glycosphingolipid biosynthesis - lacto and neolacto series [PATH:ko00601]	B3GNT3; beta-1,3-N-acetylglucosaminyltransferase 3 [EC:2.4.1.146 2.4.1.149]	0.0023 ± 0.0001	0.0033 ± 0.0001	0.0038 ± 0.0001	0 , 0.000394	0 , 0.000258	0 , 0.000709
								K07971	A<b>Metabolism</b>	>Glycan biosynthesis and metabolism</b>	626 Glycosphingolipid biosynthesis - lacto and neolacto series [PATH:ko00601]	B3GNT4; beta-1,3-N-acetylglucosaminyltransferase 4 [EC:2.4.1.149]	0.0036 ± 0.0001	0.0016 ± 0	0.0007 ± 0	0 , 0.000594	0 , 0.000154	0 , 0.000152
								K03766	A<b>Metabolism</b>	>Glycan biosynthesis and metabolism</b>	00601 Glycosphingolipid biosynthesis - lacto and neolacto series [PATH:ko00601]	B3GNT5; beta-1,3-N-acetylglucosaminyltransferase 5 [EC:2.4.1.206]	0.0119 ± 0.0003	0.0065 ± 0.0002	0.0088 ± 0.0003	0 , 0.000693	0 , 0.000436	0 , 0.000515
								K00739	A<b>Metabolism</b>	>Glycan biosynthesis and metabolism</b>	521 Mucin type O-glycan biosynthesis [PATH:ko00512]	B3GNT6; acetylgalactosaminyl-O-glycosyl-glycoprotein beta-1,3-N-acetylglucosaminyltr	0.0005 ± 0	0.0032 ± 0.0001	0.0031 ± 0.0001	0 , 0.000132	0 , 0.000307	0 , 0.000299
								K09664	A<b>Metabolism</b>	>Glycan biosynthesis and metabolism</b>	540 Glycosaminoglycan biosynthesis - keratan sulfate [PATH:ko00533]	B3GNT7; beta-1,3-N-acetylglucosaminyltransferase 7 [EC:2.4.1.-]	0.0025 ± 0.0001	0.003 ± 0.0001	0.0027 ± 0.0001	0 , 0.000266	0 , 0.00023	0 , 0.000383
								K09665	A<b>Metabolism</b>	>Enzyme families</b>	7704 Enzymes [BR:ko01000] Transferases, 2.4 Glycosyltransferases, 2.4.1 Hexosyltransferases, 2.4.1.-	B3GNT8; beta-1,3-N-acetylglucosaminyltransferase 8 [C:2.4.1.-]	0.0013 ± 0	0.0017 ± 0	0.0011 ± 0	0 , 0.00025	0 , 0.000272	0 , 0.000192
								K18705	A<b>Metabolism</b>	>Enzyme families</b>	7793 Enzymes [BR:ko01000] Transferases, 2.4 Glycosyltransferases, 2.4.1 Hexosyltransferases, 2.4.1.-	B3GNT9; beta-1,3-N-acetylglucosaminyltransferase 9 [C:2.4.1.-]	0.0016 ± 0	0.0026 ± 0.0001	0.0049 ± 0.0001	0 , 0.000244	0 , 0.000307	0 , 0.000348
								K00725	A<b>Metabolism</b>	>Glycan biosynthesis and metabolism</b>	00604 Glycosphingolipid biosynthesis - ganglio series [PATH:ko00604]	B4GALNT1, GALGT; (N-Acetylneuraminyl)-galactosylglucosylceramide N-acetylgalactosami	0.0037 ± 0.0001	0.0027 ± 0.0001	0.0007 ± 0	0 , 0.000358	0 , 0.000238	0 , 0.000145
								K09655	A<b>Metabolism</b>	>Enzyme families</b>	7699 Enzymes [BR:ko01000] Transferases, 2.4 Glycosyltransferases, 2.4.1 Hexosyltransferases, 2.4.1.-	B4GALNT2; beta-1,4-N-acetylgalactosaminyltransferase 2 [C:2.4.1.-]	0.0033 ± 0.0001	0.0063 ± 0.0002	0.0032 ± 0.0001	0 , 0.000394	0 , 0.00047	0 , 0.00059
								K09656	A<b>Metabolism</b>	>Glycan biosynthesis and metabolism</b>	1094 Glycosyltransferases [BR:ko01003]	B4GALNT3; beta-1,4-N-acetylgalactosaminyltransferase 3 [EC:2.4.1.244]	0.0041 ± 0.0001	0.0025 ± 0.0001	0.0014 ± 0	0 , 0.000514	0 , 0.000218	0 , 0.000256
								K09657	A<b>Metabolism</b>	>Glycan biosynthesis and metabolism</b>	1095 Glycosyltransferases [BR:ko01003]	B4GALNT4; beta-1,4-N-acetylgalactosaminyltransferase 4 [EC:2.4.1.244]	0.0018 ± 0	0.0034 ± 0.0001	0.0038 ± 0.0001	0 , 0.000232	0 , 0.00024	0 , 0.000383
								K07969	A<b>Metabolism</b>	>Glycan biosynthesis and metabolism</b>	539 Glycosaminoglycan biosynthesis - keratan sulfate [PATH:ko00533]	B4GALT4; beta-1,4-galactosyltransferase 4 [EC:2.4.1.90 2.4.1.275 2.4.1.-]	0.0025 ± 0.0001	0.0018 ± 0.0001	0.0031 ± 0.0001	0 , 0.000249	0 , 0.000258	0 , 0.00032
								K09905	A<b>Metabolism</b>	>Glycan biosynthesis and metabolism</b>	522 Mucin type O-glycan biosynthesis [PATH:ko00512]	B4GALT5; beta-1,4-galactosyltransferase 5 [EC:2.4.1.-]	0.0033 ± 0.0001	0.0024 ± 0.0001	0.0004 ± 0	0 , 0.000399	0 , 0.000515	0 , 0.000136
								K07553	A<b>Metabolism</b>	>Lipid metabolism</b>	628 Sphingolipid metabolism [PATH:ko00600]	B4GALT6; beta-1,4-galactosyltransferase 6 [EC:2.4.1.274]	0.0022 ± 0.0001	0.0013 ± 0	0.0038 ± 0.0001	0 , 0.000394	0 , 0.000241	0 , 0.000295
								K06746	Environmental Information Processing</b>	>Signaling molecules and interaction</b>	4532 Cell adhesion molecules (CAMs) [PATH:ko04514]	B7H3, CD276; immune costimulatory protein B7-H3	0.0022 ± 0.0001	0.0018 ± 0.0001	0.004 ± 0.0001	0 , 0.000358	0 , 0.000117	0 , 0.000271
								K06747	Environmental Information Processing</b>	>Signaling molecules and interaction</b>	4533 Cell adhesion molecules (CAMs) [PATH:ko04514]	B7H4, VTCN1; immune costimulatory protein B7-H4	0.0027 ± 0.0001	0.0037 ± 0.0001	0.0019 ± 0.0001	0 , 0.000347	0 , 0.00023	0 , 0.000497
								K14021	Genetic Information Processing</b>	>Translation</b>	3317 Mitochondrial biogenesis [BR:ko03029]	BA, BA1; Bcl-2 homologous antagonist/killer	0.0034 ± 0.0001	0.0029 ± 0.0001	0.0052 ± 0.0002	0 , 0.000394	0 , 0.000321	0 , 0.000517
								K00659	A<b>Metabolism</b>	>Lipid metabolism</b>	137 Primary bile acid biosynthesis [PATH:ko00120]	BAAT; bile acid-CoA:amino acid N-acyltransferase [EC:2.3.1.65 3.1.2.2]	0.0082 ± 0.0002	0.0052 ± 0.0001	0.0135 ± 0.0004	0 , 0.000704	0 , 0.00047	0 , 0.000748
								K04521	A<b>Metabolism</b>	>Enzyme families</b>	12996 Enzymes [BR:ko01000] Hydrolases, 3.4 Acting on peptide bonds (peptidases), 3.4.23 Aspartic endopeptidases, 3.4.23.46 memapsin 2	BAC1; beta-site APP-cleaving enzyme 1 (memapsin 2) [C:3.4.23.46]	0.0017 ± 0	0.0028 ± 0.0001	0.003 ± 0.0001	0 , 0.00023	0 , 0.000221	0 , 0.000284
								K07747	A<b>Metabolism</b>	>Enzyme families</b>	12994 Enzymes [BR:ko01000] Hydrolases, 3.4 Acting on peptide bonds (peptidases), 3.4.23 Aspartic endopeptidases, 3.4.23.45 memapsin 1	BAC2; beta-site APP-cleaving enzyme 2 (memapsin 1) [C:3.4.23.45]	0.0032 ± 0.0001	0.0039 ± 0.0001	0.0004 ± 0	0 , 0.000498	0 , 0.000663	0 , 0.000124
								K06153	A<b>Metabolism</b>	>Glycan biosynthesis and metabolism</b>	559 Peptidoglycan biosynthesis [PATH:ko00550]	bacA; undecaprenyl-diphosphatase [EC:3.6.1.27]	0.0085 ± 0.0002	0.0119 ± 0.0003	0.0093 ± 0.0003	0 , 0.001055	0 , 0.000761	0 , 0.00129
								K02471	Environmental Information Processing</b>	>Membrane transport</b>	2487 ABC transporters [PATH:ko02010]	bacA; vitamin B12/bleomycin/antimicrobial peptide transport system ATP-binding/perme	0.0016 ± 0	0.003 ± 0.0001	0.0053 ± 0.0002	0 , 0.000151	0 , 0.00023	0 , 0.00115
								K15074	Genetic Information Processing</b>	>Folding, sorting and degradation</b>	4615 Ubiquitin system [BR:ko04121]	BACURD; BTB/POZ domain-containing adapter for CUL3-mediated RhoA degradation protein	0.0056 ± 0.0001	0.0027 ± 0.0001	0.0054 ± 0.0002	0 , 0.000284	0 , 0.000153	0 , 0.000674
								K22197	Human Diseases</b>	>Cancers</b>	5330 Hepatocellular carcinoma [PATH:ko05225]	BAF45A, PHF10; BRG1-associated factor 45A	0.0045 ± 0.0001	0.0044 ± 0.0001	0.0048 ± 0.0001	0 , 0.0005	0 , 0.00026	0 , 0.000344
								K22198	Human Diseases</b>	>Cancers</b>	5331 Hepatocellular carcinoma [PATH:ko05225]	BAF45B_C, DPF1_3; BRG1-associated factor 45B/C	0.004 ± 0.0001	0.0025 ± 0.0001	0.0056 ± 0.0002	0 , 0.000248	0 , 0.000154	0 , 0.000344
								K09556	Genetic Information Processing</b>	>Folding, sorting and degradation</b>	3228 Chaperones and folding catalysts [BR:ko03110]	BAG2; BCL2-associated athanogene 2	0.0031 ± 0.0001	0.0027 ± 0.0001	0.0035 ± 0.0001	0 , 0.000353	0 , 0.000307	0 , 0.000354
								K09557	Genetic Information Processing</b>	>Folding, sorting and degradation</b>	3229 Chaperones and folding catalysts [BR:ko03110]	BAG3; BCL2-associated athanogene 3	0.0015 ± 0	0.001 ± 0	0.0014 ± 0	0 , 0.000373	0 , 0.00012	0 , 0.000207
								K09558	Genetic Information Processing</b>	>Folding, sorting and degradation</b>	3230 Chaperones and folding catalysts [BR:ko03110]	BAG4; BCL2-associated athanogene 4	0.0034 ± 0.0001	0.0016 ± 0	0.0026 ± 0.0001	0 , 0.000514	0 , 0.000258	0 , 0.000248
								K09559	Genetic Information Processing</b>	>Folding, sorting and degradation</b>	3231 Chaperones and folding catalysts [BR:ko03110]	BAG5; BCL2-associated athanogene 5	0.0057 ± 0.0001	0.0018 ± 0.0001	0.0029 ± 0.0001	0 , 0.000514	0 , 0.000161	0 , 0.000261
								K04596	Environmental Information Processing</b>	>Signaling molecules and interaction</b>	G protein-coupled receptors [BR:ko04030]	BAI1; brain-specific angiogenesis inhibitor 1	0.0063 ± 0.0001	0.0057 ± 0.0002	0.0063 ± 0.0002	0 , 0.000394	0 , 0.000351	0 , 0.00032
								K04597	Environmental Information Processing</b>	>Signaling molecules and interaction</b>	G protein-coupled receptors [BR:ko04030]	BAI2; brain-specific angiogenesis inhibitor 2	0.0042 ± 0.0001	0.0037 ± 0.0001	0.0086 ± 0.0003	0 , 0.000404	0 , 0.000596	0 , 0.000575
								K04598	Environmental Information Processing</b>	>Signaling molecules and interaction</b>	G protein-coupled receptors [BR:ko04030]	BAI3; brain-specific angiogenesis inhibitor 3	0.0121 ± 0.0003	0.0115 ± 0.0003	0.0096 ± 0.0003	0 , 0.000772	0 , 0.000715	0 , 0.000514
								K20127	Genetic Information Processing</b>	>Folding, sorting and degradation</b>	4543 Membrane trafficking [BR:ko04131]	BAIAP2L; BAI1-associated protein 2-like protein	0.0048 ± 0.0001	0.0016 ± 0	0.0013 ± 0	0 , 0.000358	0 , 0.000146	0 , 0.000129
								K15621	Human Diseases</b>	>Cancers</b>	5334 Transcriptional misregulation in cancers [PATH:ko05202]	BAIAP3; BAI1-associated protein 3	0.004 ± 0.0001	0.0018 ± 0.0001	0.0038 ± 0.0001	0 , 0.000333	0 , 0.000282	0 , 0.000314
								K10162	Environmental Information Processing</b>	10510 Signal transduction	4344 Wnt signaling pathway [PATH:ko04310]	BAMBI; BMP and activin membrane-bound inhibitor	0.0033 ± 0.0001	0.0012 ± 0	0.0013 ± 0	0 , 0.000429	0 , 0.000234	0 , 0.000299
								K07287	Environmental Information Processing</b>	>Membrane transport</b>	C Aquaporins	bamC; outer membrane protein assembly factor BamC	0.0008 ± 0	0.0012 ± 0	0.0001 ± 0	0 , 0.000197	0 , 0.000277	0 , 0.000044
								K05807	Environmental Information Processing</b>	>Membrane transport</b>	C Aquaporins	bamD; outer membrane protein assembly factor BamD	0.0011 ± 0	0.0056 ± 0.0002	0.0015 ± 0	0 , 0.000138	0 , 0.000634	0 , 0.000295
								K06186	Environmental Information Processing</b>	>Membrane transport</b>	C Aquaporins	bamE, smpA; outer membrane protein assembly factor BamE	0.0013 ± 0	0.0045 ± 0.0001	0.0006 ± 0	0 , 0.000257	0 , 0.000443	0 , 0.000149
								K21870	Genetic Information Processing</b>	Replication and repair	3356 Chromosome and associated proteins [BR:ko03036]	BANF1; barrier-to-autointegration factor	0.0023 ± 0.0001	0.0013 ± 0	0.0042 ± 0.0001	0 , 0.000404	0 , 0.000154	0 , 0.000586
								K08588	A<b>Metabolism</b>	>Enzyme families</b>	12431 Enzymes [BR:ko01000] Hydrolases, 3.4 Acting on peptide bonds (peptidases), 3.4.19 Omega peptidases, 3.4.19.12 ubiquitinyl hydrolase 4	BAP1, UCHL2; ubiquitin carboxyl-terminal hydrolase BAP1 [C:3.4.19.12]	0.0006 ± 0	0.0014 ± 0	0.0023 ± 0.0001	0 , 0.000195	0 , 0.000212	0 , 0.000248
								K10683	Genetic Information Processing</b>	>Translation</b>	3057 Messenger RNA Biogenesis [BR:ko03019]	BARD1; BRCA1-associated RING domain protein 1	0.0064 ± 0.0001	0.0033 ± 0.0001	0.0053 ± 0.0002	0 , 0.000596	0 , 0.000272	0 , 0.000284
								K03796	Unclassified	B 09194 Poorly characterized	C 99996 General function prediction only	bax; Bax protein	0.0006 ± 0	0.0084 ± 0.0002	0.0015 ± 0	0 , 0.000249	0 , 0.000568	0 , 0.000313
								K11655	Genetic Information Processing</b>	Replication and repair	3930 Chromosome and associated proteins [BR:ko03036]	BAZ1A, ACF1; bromodomain adjacent to zinc finger domain protein 1A	0.0108 ± 0.0002	0.007 ± 0.0002	0.0109 ± 0.0003	0 , 0.000514	0 , 0.000307	0 , 0.000479
								K11658	Genetic Information Processing</b>	Replication and repair	3934 Chromosome and associated proteins [BR:ko03036]	BAZ1B, WSTF; bromodomain adjacent to zinc finger domain protein 1B	0.0133 ± 0.0003	0.0062 ± 0.0002	0.0094 ± 0.0003	0 , 0.001286	0 , 0.000468	0 , 0.000359
								K15224	Genetic Information Processing</b>	B <b>Transcription</b>	3289 Transcription machinery [BR:ko03021]	BAZ2A, TIP5; bromodomain adjacent to zinc finger domain protein 2A	0.0072 ± 0.0002	0.0042 ± 0.0001	0.0099 ± 0.0003	0 , 0.000445	0 , 0.000258	0 , 0.000479
								K16746	Genetic Information Processing</b>	Replication and repair	3720 Chromosome and associated proteins [BR:ko03036]	BBS1; Bardet-Biedl syndrome 1 protein	0.0026 ± 0.0001	0.002 ± 0.0001	0.0003 ± 0	0 , 0.000347	0 , 0.000544	0 , 0.000096
								K19401	Genetic Information Processing</b>	Replication and repair	3729 Chromosome and associated proteins [BR:ko03036]	BBS10; Bardet-Biedl syndrome 10 protein	0.0099 ± 0.0002	0.0059 ± 0.0002	0.0078 ± 0.0002	0 , 0.000551	0 , 0.000258	0 , 0.000518
								K19402	Genetic Information Processing</b>	Replication and repair	3730 Chromosome and associated proteins [BR:ko03036]	BBS12; Bardet-Biedl syndrome 12 protein	0.0119 ± 0.0003	0.0071 ± 0.0002	0.0096 ± 0.0003	0 , 0.001082	0 , 0.000565	0 , 0.000512
								K16747	Genetic Information Processing</b>	Replication and repair	3721 Chromosome and associated proteins [BR:ko03036]	BBS2; Bardet-Biedl syndrome 2 protein	0.0039 ± 0.0001	0.0032 ± 0.0001	0.0068 ± 0.0002	0 , 0.000358	0 , 0.000218	0 , 0.000512
								K16531	Genetic Information Processing</b>	Replication and repair	3568 Chromosome and associated proteins [BR:ko03036]	BBS4; Bardet-Biedl syndrome 4 protein	0.0008 ± 0	0.0041 ± 0.0001	0.0032 ± 0.0001	0 , 0.000201	0 , 0.000468	0 , 0.000392
								K16748	Genetic Information Processing</b>	Replication and repair	3722 Chromosome and associated proteins [BR:ko03036]	BBS5; Bardet-Biedl syndrome 5 protein	0.0044 ± 0.0001	0.0034 ± 0.0001	0.0049 ± 0.0001	0 , 0.000404	0 , 0.000258	0 , 0.000598
								K16749	Genetic Information Processing</b>	Replication and repair	3723 Chromosome and associated proteins [BR:ko03036]	BBS7; Bardet-Biedl syndrome 7 protein	0.0051 ± 0.0001	0.0019 ± 0.0001	0.0044 ± 0.0001	0 , 0.000404	0 , 0.000258	0 , 0.000385
								K19398	Genetic Information Processing</b>	Replication and repair	3725 Chromosome and associated proteins [BR:ko03036]	BBS9; Bardet-Biedl syndrome 9 protein	0.0062 ± 0.0001	0.0055 ± 0.0002	0.0076 ± 0.0002	0 , 0.000537	0 , 0.000307	0 , 0.000542
								K06795	A<b>Metabolism</b>	>Glycan biosynthesis and metabolism</b>	573 Proteoglycans [BR:ko00535]	BCAN; brevican	0.0061 ± 0.0001	0.0042 ± 0.0001	0.0044 ± 0.0001	0 , 0.000361	0 , 0.000307	0 , 0.000383
								K05726	Environmental Information Processing</b>	9870 Signal transduction	4094 Rap1 signaling pathway [PATH:ko04015]	BCAR1, CAS; breast cancer anti-estrogen resistance 1	0.0075 ± 0.0002	0.0051 ± 0.0001	0.0078 ± 0.0002	0 , 0.000509	0 , 0.000321	0 , 0.000449
								K12861	Genetic Information Processing</b>	B <b>Transcription</b>	3120 Spliceosome [PATH:ko03040]	BCAS2; pre-mRNA-splicing factor SPF27	0.0043 ± 0.0001	0.0024 ± 0.0001	0.0036 ± 0.0001	0 , 0.000301	0 , 0.000307	0 , 0.000354
								K11263	A<b>Metabolism</b>	B <b>Carbohydrate metabolism</b>	C 00620 Pyruvate metabolism [PATH:ko00620]	bccA; acetyl-CoA/propionyl-CoA carboxylase, biotin carboxylase, biotin carboxyl carr	0.0015 ± 0	0.003 ± 0.0001	0.0059 ± 0.0002	0 , 0.000202	0 , 0.000352	0 , 0.001053
								K10252	A<b>Metabolism</b>	>Enzyme families</b>	3707 Enzymes [BR:ko01000] Oxidoreductases, 1.13 Acting on single donors with incorporation of molecular oxygen (oxygenases), 1.13.11 With incorporation of two atoms of oxygen, 1.13.11.71 carotenoid-9',10'-cleaving dioxygenase	BCDO2; beta,beta-carotene 9',10'-dioxygenase [C:1.13.11.71]	0.0032 ± 0.0001	0.0034 ± 0.0001	0.0069 ± 0.0002	0 , 0.000466	0 , 0.000327	0 , 0.000439
								K11631	Environmental Information Processing</b>	>Membrane transport</b>	2367 ABC transporters [PATH:ko02010]	bceA, vraD; bacitracin transport system ATP-binding protein	0.0017 ± 0	0.0018 ± 0.0001	0.0001 ± 0	0 , 0.000633	0 , 0.000218	0 , 0.000044
								K11632	Environmental Information Processing</b>	>Membrane transport</b>	2366 ABC transporters [PATH:ko02010]	bceB, vraE; bacitracin transport system permease protein	0.0025 ± 0.0001	0.0005 ± 0	0.0003 ± 0	0 , 0.000897	0 , 0.000109	0 , 0.000088
								K01050	A<b>Metabolism</b>	>Enzyme families</b>	10598 Enzymes [BR:ko01000] Hydrolases, 3.1 Acting on ester bonds, 3.1.1 Carboxylic-ester hydrolases, 3.1.1.8 cholinesterase	BCH; cholinesterase [C:3.1.1.8]	0.0148 ± 0.0003	0.0057 ± 0.0002	0.0134 ± 0.0004	0 , 0.000681	0 , 0.000504	0 , 0.000643
								K00166	A<b>Metabolism</b>	B <b>Carbohydrate metabolism</b>	652 Propanoate metabolism [PATH:ko00640]	BCKDHA, bkdA1; 2-oxoisovalerate dehydrogenase E1 component alpha subunit [EC:1.2.4.4	0.0025 ± 0.0001	0.0161 ± 0.0005	0.0124 ± 0.0004	0 , 0.000774	0 , 0.001118	0 , 0.001755
								K00167	A<b>Metabolism</b>	B <b>Carbohydrate metabolism</b>	653 Propanoate metabolism [PATH:ko00640]	BCKDHB, bkdA2; 2-oxoisovalerate dehydrogenase E1 component beta subunit [EC:1.2.4.4]	0.0028 ± 0.0001	0.0164 ± 0.0005	0.0053 ± 0.0002	0 , 0.000651	0 , 0.000947	0 , 0.0005
								K22046	Human Diseases</b>	>Cancers</b>	5269 Transcriptional misregulation in cancers [PATH:ko05202]	BCL11B; B-cell lymphoma/leukemia 11B	0.0038 ± 0.0001	0.0045 ± 0.0001	0.0057 ± 0.0002	0 , 0.000404	0 , 0.00047	0 , 0.000384
								K02162	Environmental Information Processing</b>	11291 Signal transduction	4138 NF-kappa B signaling pathway [PATH:ko04064]	BCL2A1; hematopoietic Bcl-2-related protein A1	0.004 ± 0.0001	0.0014 ± 0	0.0022 ± 0.0001	0 , 0.000284	0 , 0.000235	0 , 0.000303
								K15485	Cellular Processes</b>	>Transport and catabolism</b>	4138 Mitophagy - animal [PATH:ko04137]	BCL2L13, BCL-RAMBO; Bcl-2-like protein 13	0.0009 ± 0	0.0014 ± 0	0.0016 ± 0	0 , 0.000255	0 , 0.000187	0 , 0.000172
								K09258	Genetic Information Processing</b>	>Folding, sorting and degradation</b>	3239 Chaperones and folding catalysts [BR:ko03110]	BCL3; B-cell CLL/lymphoma protein 3	0.0022 ± 0.0001	0.0032 ± 0.0001	0.0012 ± 0	0 , 0.000353	0 , 0.000386	0 , 0.00027
								K15618	Environmental Information Processing</b>	11556 Signal transduction	4155 FoxO signaling pathway [PATH:ko04068]	BCL6; B-cell lymphoma 6 protein	0.0043 ± 0.0001	0.0016 ± 0	0.004 ± 0.0001	0 , 0.000273	0 , 0.00012	0 , 0.000415
								K00515	A<b>Metabolism</b>	>Metabolism of cofactors and vitamins</b>	00830 Retinol metabolism [PATH:ko00830]	BCMO1, BCDO1; beta-carotene 15,15'-dioxygenase [EC:1.13.11.63]	0.0057 ± 0.0001	0.0041 ± 0.0001	0.0024 ± 0.0001	0 , 0.000497	0 , 0.000477	0 , 0.000207
								K03564	A<b>Metabolism</b>	>Enzyme families</b>	3481 Enzymes [BR:ko01000] Oxidoreductases, 1.11 Acting on a peroxide as acceptor, 1.11.1 Peroxidases, 1.11.1.15 peroxiredoxin	BCP, PRXQ, DOT5; peroxiredoxin Q/BCP [C:1.11.1.15]	0.002 ± 0	0.012 ± 0.0003	0.003 ± 0.0001	0 , 0.000321	0 , 0.001646	0 , 0.00032
								K15262	Genetic Information Processing</b>	>Translation</b>	3222 Ribosome biogenesis [BR:ko03009]	BCP1, BCCIP; protein BCP1	0.0038 ± 0.0001	0.0036 ± 0.0001	0.0007 ± 0	0 , 0.000394	0 , 0.000425	0 , 0.000248
								K07552	Environmental Information Processing</b>	>Membrane transport</b>	2755 ABC transporters [PATH:ko02010]	bcr, tcaB; MFS transporter, HA1 family, multidrug resistance protein	0.0022 ± 0.0001	0.0108 ± 0.0003	0.0051 ± 0.0001	0 , 0.000353	0 , 0.000634	0 , 0.001008
								K08878	A<b>Metabolism</b>	>Enzyme families</b>	9872 Enzymes [BR:ko01000] Transferases, 2.7 Transferring phosphorus-containing groups, 2.7.11 Protein-serine/threonine kinases, 2.7.11.1 non-specific serine/threonine protein kinase	BCR1, BCR; breakpoint cluster region protein [C:2.7.11.1]	0.0103 ± 0.0002	0.0075 ± 0.0002	0.0116 ± 0.0003	0 , 0.000373	0 , 0.000467	0 , 0.000653
								K19302	A<b>Metabolism</b>	>Glycan biosynthesis and metabolism</b>	560 Peptidoglycan biosynthesis [PATH:ko00550]	bcrC; undecaprenyl-diphosphatase [EC:3.6.1.27]	0.0015 ± 0	0.0175 ± 0.0005	0.0054 ± 0.0002	0 , 0.000394	0 , 0.000871	0 , 0.000524
								K00004	A<b>Metabolism</b>	B <b>Carbohydrate metabolism</b>	739 Butanoate metabolism [PATH:ko00650]	BDH, butB; (R,R)-butanediol dehydrogenase / meso-butanediol dehydrogenase / diacetyl	0.004 ± 0.0001	0.0059 ± 0.0002	0.0012 ± 0	0 , 0.001196	0 , 0.000719	0 , 0.000149
								K03915	Environmental Information Processing</b>	11657 Signal transduction	4105 Calcium signaling pathway [PATH:ko04020]	BDKRB1; bradykinin receptor B1	0.0034 ± 0.0001	0.0027 ± 0.0001	0.0028 ± 0.0001	0 , 0.000358	0 , 0.000307	0 , 0.000232
								K03916	Environmental Information Processing</b>	11658 Signal transduction	4106 Calcium signaling pathway [PATH:ko04020]	BDKRB2; bradykinin receptor B2	0.0034 ± 0.0001	0.0028 ± 0.0001	0.0014 ± 0	0 , 0.000243	0 , 0.000238	0 , 0.000248
								K04355	Environmental Information Processing</b>	9621 Signal transduction	4022 Ras signaling pathway [PATH:ko04014]	BDNF; brain-derived neurotrophic factor	0.0031 ± 0.0001	0.0036 ± 0.0001	0.0055 ± 0.0002	0 , 0.000292	0 , 0.000235	0 , 0.000314
								K15198	Genetic Information Processing</b>	B <b>Transcription</b>	3249 Transcription machinery [BR:ko03021]	BDP1, TFC5; transcription factor TFIIIB component B''	0.0339 ± 0.0008	0.0263 ± 0.0008	0.0298 ± 0.0009	0 , 0.001328	0 , 0.000884	0 , 0.000784
								K08334	Genetic Information Processing</b>	>Translation</b>	3355 Mitochondrial biogenesis [BR:ko03029]	BECN, VPS30, ATG6; beclin	0.0033 ± 0.0001	0.0044 ± 0.0001	0.0022 ± 0.0001	0 , 0.000389	0 , 0.000241	0 , 0.000311
								K13878	Environmental Information Processing</b>	>Membrane transport</b>	C Aquaporins	BEST1, VMD2; bestrophin-1	0.0042 ± 0.0001	0.0084 ± 0.0002	0.0079 ± 0.0002	0 , 0.000402	0 , 0.000442	0 , 0.000512
								K13879	Environmental Information Processing</b>	>Membrane transport</b>	C Aquaporins	BEST2, VMD2L1; bestrophin-2	0.0023 ± 0.0001	0.0003 ± 0	0.0019 ± 0.0001	0 , 0.000404	0 , 0.000093	0 , 0.000481
								K13880	Environmental Information Processing</b>	>Membrane transport</b>	C Aquaporins	BEST3, VMD2L3; bestrophin-3	0.0066 ± 0.0002	0.0038 ± 0.0001	0.0041 ± 0.0001	0 , 0.00053	0 , 0.000319	0 , 0.000299
								K13881	Environmental Information Processing</b>	>Membrane transport</b>	C Aquaporins	BEST4, VMD2L2; bestrophin-4	0.0019 ± 0	0.0024 ± 0.0001	0.0047 ± 0.0001	0 , 0.000249	0 , 0.000238	0 , 0.000271
								K00108	A<b>Metabolism</b>	>Amino acid metabolism</b>	315 Glycine, serine and threonine metabolism [PATH:ko00260]	betA, CHDH; choline dehydrogenase [EC:1.1.99.1]	0.0089 ± 0.0002	0.0049 ± 0.0001	0.0046 ± 0.0001	0 , 0.001547	0 , 0.00063	0 , 0.000314
								K00130	A<b>Metabolism</b>	>Amino acid metabolism</b>	318 Glycine, serine and threonine metabolism [PATH:ko00260]	betB, gbsA; betaine-aldehyde dehydrogenase [EC:1.2.1.8]	0.004 ± 0.0001	0.0019 ± 0.0001	0.0004 ± 0	0 , 0.001741	0 , 0.000282	0 , 0.000131
								K02168	Environmental Information Processing</b>	>Membrane transport</b>	C Aquaporins	betT, betS; choline/glycine/proline betaine transport protein	0.0019 ± 0	0.0055 ± 0.0002	0.0042 ± 0.0001	0 , 0.000257	0 , 0.000394	0 , 0.000811
								K15684	Genetic Information Processing</b>	>Folding, sorting and degradation</b>	4321 Ubiquitin system [BR:ko04121]	BFAR; bifunctional apoptosis regulator	0.0017 ± 0	0.004 ± 0.0001	0.0022 ± 0.0001	0 , 0.000284	0 , 0.000282	0 , 0.000219
								K03594	A<b>Metabolism</b>	>Metabolism of cofactors and vitamins</b>	983 Porphyrin and chlorophyll metabolism [PATH:ko00860]	bfr; bacterioferritin [EC:1.16.3.1]	0.0014 ± 0	0.0051 ± 0.0001	0.0017 ± 0	0 , 0.000151	0 , 0.000659	0 , 0.000189
								K10378	Cellular Processes</b>	>Cell motility</b>	cytoskeleton proteins [BR:ko04812]	BFSP1; filensin	0.0055 ± 0.0001	0.0043 ± 0.0001	0.0061 ± 0.0002	0 , 0.000358	0 , 0.000467	0 , 0.000414
								K10379	Cellular Processes</b>	>Cell motility</b>	cytoskeleton proteins [BR:ko04812]	BFSP2; phakinin	0.0021 ± 0	0.0011 ± 0	0.0033 ± 0.0001	0 , 0.000404	0 , 0.000212	0 , 0.000514
								K12308	A<b>Metabolism</b>	B <b>Carbohydrate metabolism</b>	C 00052 Galactose metabolism [PATH:ko00052]	bgaB, lacA; beta-galactosidase [EC:3.2.1.23]	0.0021 ± 0	0.0174 ± 0.0005	0.0063 ± 0.0002	0 , 0.000215	0 , 0.00155	0 , 0.000602
								K05350	A<b>Metabolism</b>	B <b>Carbohydrate metabolism</b>	C 00500 Starch and sucrose metabolism [PATH:ko00500]	bglB; beta-glucosidase [EC:3.2.1.21]	0.014 ± 0.0003	0.0293 ± 0.0008	0.0118 ± 0.0003	0 , 0.001568	0 , 0.001858	0 , 0.001176
								K18673	A<b>Metabolism</b>	>Enzyme families</b>	8797 Enzymes [BR:ko01000] Transferases, 2.7 Transferring phosphorus-containing groups, 2.7.1 Phosphotransferases with an alcohol group as acceptor, 2.7.1.85 beta-glucoside kinase	bglK; beta-glucoside kinase [C:2.7.1.85]	0.0003 ± 0	0.0074 ± 0.0002	0.0008 ± 0	0 , 0.000136	0 , 0.000809	0 , 0.000138
								K03730	Organismal Systems</b>	>Environmental adaptation</b>	4725 Circadian rhythm [PATH:ko04710]	BHLHB3, DEC2; class B basic helix-loop-helix protein 3	0.0025 ± 0.0001	0.0015 ± 0	0.0015 ± 0	0 , 0.000344	0 , 0.000161	0 , 0.000299
								K00544	A<b>Metabolism</b>	>Amino acid metabolism</b>	320 Glycine, serine and threonine metabolism [PATH:ko00260]	BHMT; betaine-homocysteine S-methyltransferase [EC:2.1.1.5]	0.0039 ± 0.0001	0.0038 ± 0.0001	0.0032 ± 0.0001	0 , 0.000353	0 , 0.000282	0 , 0.000289
								K18756	Genetic Information Processing</b>	>Translation</b>	3252 Messenger RNA Biogenesis [BR:ko03019]	BICC1, BICC; protein bicaudal C	0.0093 ± 0.0002	0.004 ± 0.0001	0.0069 ± 0.0002	0 , 0.000429	0 , 0.000353	0 , 0.000384
								K18739	Genetic Information Processing</b>	>Translation</b>	3197 Messenger RNA Biogenesis [BR:ko03019]	BICD; protein bicaudal D	0.0109 ± 0.0002	0.0047 ± 0.0001	0.0074 ± 0.0002	0 , 0.000551	0 , 0.000596	0 , 0.000542
								K04726	Environmental Information Processing</b>	11890 Signal transduction	4087 Sphingolipid signaling pathway [PATH:ko04071]	BID; BH3 interacting domain death agonist	0.0023 ± 0.0001	0.0017 ± 0	0.0008 ± 0	0 , 0.000347	0 , 0.000258	0 , 0.000189
								K12516	Environmental Information Processing</b>	>Membrane transport</b>	C Aquaporins	bigA; putative surface-exposed virulence protein	0.0009 ± 0	0.0022 ± 0.0001	0.0004 ± 0	0 , 0.000394	0 , 0.000599	0 , 0.000146
								K20119	Genetic Information Processing</b>	>Folding, sorting and degradation</b>	4527 Membrane trafficking [BR:ko04131]	BIN2; bridging integrator 2	0.0071 ± 0.0002	0.0041 ± 0.0001	0.0087 ± 0.0003	0 , 0.000428	0 , 0.000319	0 , 0.000709
								K00833	A<b>Metabolism</b>	>Amino acid metabolism</b>	1087 Amino acid related enzymes [BR:ko01007]	bioA; adenosylmethionine---8-amino-7-oxononanoate aminotransf	0.0087 ± 0.0002	0.0105 ± 0.0003	0.0082 ± 0.0002	0 , 0.001688	0 , 0.000804	0 , 0.000508
								K01012	A<b>Metabolism</b>	>Metabolism of cofactors and vitamins</b>	826 Pantothenate and CoA biosynthesis [PATH:ko00770]	bioB; biotin synthase [EC:2.8.1.6]	0.0048 ± 0.0001	0.0175 ± 0.0005	0.0051 ± 0.0001	0 , 0.000686	0 , 0.001142	0 , 0.000515
								K02169	A<b>Metabolism</b>	>Metabolism of cofactors and vitamins</b>	809 Pantothenate and CoA biosynthesis [PATH:ko00770]	bioC; malonyl-CoA O-methyltransferase [EC:2.1.1.197]	0.0003 ± 0	0.0026 ± 0.0001	0.001 ± 0	0 , 0.000151	0 , 0.000454	0 , 0.000129
								K00652	A<b>Metabolism</b>	>Amino acid metabolism</b>	1069 Amino acid related enzymes [BR:ko01007]	bioF; 8-amino-7-oxononanoate synthase	0.0053 ± 0.0001	0.0092 ± 0.0003	0.0014 ± 0	0 , 0.001178	0 , 0.001286	0 , 0.000177
								K01906	A<b>Metabolism</b>	>Metabolism of cofactors and vitamins</b>	820 Pantothenate and CoA biosynthesis [PATH:ko00770]	bioW; 6-carboxyhexanoate--CoA ligase [EC:6.2.1.14]	0.0032 ± 0.0001	0.0018 ± 0.0001	0.0003 ± 0	0 , 0.001037	0 , 0.000241	0 , 0.000096
								K03523	Environmental Information Processing</b>	>Membrane transport</b>	2341 ABC transporters [PATH:ko02010]	bioY; biotin transport system substrate-specific component	0.0031 ± 0.0001	0.0087 ± 0.0002	0.0077 ± 0.0002	0 , 0.000409	0 , 0.000839	0 , 0.000811
								K03524	A<b>Metabolism</b>	>Metabolism of cofactors and vitamins</b>	828 Pantothenate and CoA biosynthesis [PATH:ko00770]	birA; BirA family transcriptional regulator, biotin operon repressor / biotin---[ace	0.0045 ± 0.0001	0.0178 ± 0.0005	0.0154 ± 0.0005	0 , 0.000545	0 , 0.001293	0 , 0.001195
								K16060	Genetic Information Processing</b>	>Folding, sorting and degradation</b>	4183 Ubiquitin mediated proteolysis [PATH:ko04120]	BIRC2_3; baculoviral IAP repeat-containing protein 2/3	0.0124 ± 0.0003	0.0069 ± 0.0002	0.0092 ± 0.0003	0 , 0.000596	0 , 0.000554	0 , 0.000578
								K10586	A<b>Metabolism</b>	>Enzyme families</b>	6801 Enzymes [BR:ko01000] Transferases, 2.3 Acyltransferases, 2.3.2 Aminoacyltransferases, 2.3.2.41	BIRC6, BRUC; baculoviral IAP repeat-containing protein 6 (apollon) [C:2.3.2.23]	0.0345 ± 0.0008	0.0257 ± 0.0007	0.0345 ± 0.001	0 , 0.001018	0 , 0.001417	0 , 0.001153
								K16061	Genetic Information Processing</b>	>Folding, sorting and degradation</b>	4185 Ubiquitin mediated proteolysis [PATH:ko04120]	BIRC7_8; baculoviral IAP repeat-containing protein 7/8	0.0081 ± 0.0002	0.0037 ± 0.0001	0.0045 ± 0.0001	0 , 0.000497	0 , 0.000218	0 , 0.000523
								K11381	A<b>Metabolism</b>	B <b>Carbohydrate metabolism</b>	654 Propanoate metabolism [PATH:ko00640]	bkdA; 2-oxoisovalerate dehydrogenase E1 component [EC:1.2.4.4]	0.0024 ± 0.0001	0.0067 ± 0.0002	0.0013 ± 0	0 , 0.000257	0 , 0.000945	0 , 0.00032
								K08890	A<b>Metabolism</b>	>Enzyme families</b>	9733 Enzymes [BR:ko01000] Transferases, 2.7 Transferring phosphorus-containing groups, 2.7.10 Protein-tyrosine kinases, 2.7.10.2 non-specific protein-tyrosine kinase	BLK; B lymphoid tyrosine kinase [C:2.7.10.2]	0.0028 ± 0.0001	0.0021 ± 0.0001	0.0042 ± 0.0001	0 , 0.000384	0 , 0.00028	0 , 0.000372
								K10901	A<b>Metabolism</b>	>Enzyme families</b>	14235 Enzymes [BR:ko01000] Hydrolases, 3.6 Acting on acid anhydrides, 3.6.4 Acting on acid anhydrides to facilitate cellular and subcellular movement, 3.6.4.12 DNA helicase	BLM, RCQL3, SGS1; bloom syndrome protein [C:3.6.4.12]	0.0119 ± 0.0003	0.009 ± 0.0003	0.0176 ± 0.0005	0 , 0.000622	0 , 0.00046	0 , 0.000759
								K01372	A<b>Metabolism</b>	>Enzyme families</b>	12829 Enzymes [BR:ko01000] Hydrolases, 3.4 Acting on peptide bonds (peptidases), 3.4.22 Cysteine endopeptidases, 3.4.22.40 bleomycin hydrolase	BLMH, pepC; bleomycin hydrolase [C:3.4.22.40]	0.0087 ± 0.0002	0.0278 ± 0.0008	0.0089 ± 0.0003	0 , 0.000389	0 , 0.001245	0 , 0.000811
								K20344	Environmental Information Processing</b>	>Membrane transport</b>	2462 ABC transporters [PATH:ko02010]	blpA, lagD; ATP-binding cassette, subfamily C, bacteriocin exporter	0.0014 ± 0	0.0027 ± 0.0001	0.0012 ± 0	0 , 0.000257	0 , 0.000454	0 , 0.000284
								K08153	Environmental Information Processing</b>	>Membrane transport</b>	2776 ABC transporters [PATH:ko02010]	blt; MFS transporter, HA1 family, multidrug resistance protein	0.0004 ± 0	0.0022 ± 0.0001	0.0022 ± 0.0001	0 , 0.000177	0 , 0.00048	0 , 0.000746
								K00214	A<b>Metabolism</b>	>Metabolism of cofactors and vitamins</b>	969 Porphyrin and chlorophyll metabolism [PATH:ko00860]	BLVRA, bvdR; biliverdin reductase [EC:1.3.1.24]	0.0013 ± 0	0.0019 ± 0.0001	0.0035 ± 0.0001	0 , 0.000238	0 , 0.000202	0 , 0.000384
								K05502	A<b>Metabolism</b>	>Enzyme families</b>	13043 Enzymes [BR:ko01000] Hydrolases, 3.4 Acting on peptide bonds (peptidases), 3.4.24 Metalloendopeptidases, 3.4.24.19 procollagen C-endopeptidase	BMP1, TLD; bone morphogenetic protein 1 [C:3.4.24.19]	0.0023 ± 0.0001	0.0012 ± 0	0.0019 ± 0.0001	0 , 0.000352	0 , 0.000187	0 , 0.000383
								K21283	A<b>Metabolism</b>	>Glycan biosynthesis and metabolism</b>	561 Glycosaminoglycan binding proteins [BR:ko00536]	BMP2; bone morphogenetic protein 2	0.0046 ± 0.0001	0.0041 ± 0.0001	0.0056 ± 0.0002	0 , 0.000347	0 , 0.000403	0 , 0.000289
								K08854	A<b>Metabolism</b>	>Enzyme families</b>	9860 Enzymes [BR:ko01000] Transferases, 2.7 Transferring phosphorus-containing groups, 2.7.11 Protein-serine/threonine kinases, 2.7.11.1 non-specific serine/threonine protein kinase	BMP2K, BIK; BMP2 inducible kinase [C:2.7.11.1]	0.0108 ± 0.0002	0.0111 ± 0.0003	0.0134 ± 0.0004	0 , 0.000714	0 , 0.000575	0 , 0.000748
								K05496	Environmental Information Processing</b>	>Signaling molecules and interaction</b>	4168 Cytokines [BR:ko04052]	BMP3_3B; bone morphogenetic protein 3/3B	0.0059 ± 0.0001	0.0034 ± 0.0001	0.0035 ± 0.0001	0 , 0.000514	0 , 0.000442	0 , 0.00032
								K04662	A<b>Metabolism</b>	>Glycan biosynthesis and metabolism</b>	562 Glycosaminoglycan binding proteins [BR:ko00536]	BMP4; bone morphogenetic protein 4	0.004 ± 0.0001	0.0005 ± 0	0.0019 ± 0.0001	0 , 0.000439	0 , 0.00013	0 , 0.000192
								K04663	Environmental Information Processing</b>	10685 Signal transduction	4360 TGF-beta signaling pathway [PATH:ko04350]	BMP5; bone morphogenetic protein 5	0.004 ± 0.0001	0.0015 ± 0	0.004 ± 0.0001	0 , 0.000301	0 , 0.00023	0 , 0.000293
								K16620	Environmental Information Processing</b>	10686 Signal transduction	4361 TGF-beta signaling pathway [PATH:ko04350]	BMP6; bone morphogenetic protein 6	0.0037 ± 0.0001	0.0018 ± 0.0001	0.0029 ± 0.0001	0 , 0.000352	0 , 0.000221	0 , 0.000295
								K16621	A<b>Metabolism</b>	>Glycan biosynthesis and metabolism</b>	563 Glycosaminoglycan binding proteins [BR:ko00536]	BMP7; bone morphogenetic protein 7	0.0031 ± 0.0001	0.0028 ± 0.0001	0.0022 ± 0.0001	0 , 0.000477	0 , 0.000222	0 , 0.000344
								K16622	Environmental Information Processing</b>	10688 Signal transduction	4363 TGF-beta signaling pathway [PATH:ko04350]	BMP8; bone morphogenetic protein 8	0.0043 ± 0.0001	0.0037 ± 0.0001	0.0056 ± 0.0002	0 , 0.000276	0 , 0.000584	0 , 0.000303
								K05503	Environmental Information Processing</b>	>Signaling molecules and interaction</b>	4180 Cytokines [BR:ko04052]	BMP9_10; bone morphogenetic protein 9/10	0.001 ± 0	0.0028 ± 0.0001	0.0043 ± 0.0001	0 , 0.000249	0 , 0.000258	0 , 0.000383
								K07335	Unclassified	9499 Cellular processes and signaling	99993 Cell motility and secretion	bmpA, bmpB, tmpC; basic membrane protein A and related proteins	0.0051 ± 0.0001	0.0176 ± 0.0005	0.0116 ± 0.0003	0 , 0.000429	0 , 0.000663	0 , 0.001815
								K04673	A<b>Metabolism</b>	>Enzyme families</b>	10127 Enzymes [BR:ko01000] Transferases, 2.7 Transferring phosphorus-containing groups, 2.7.11 Protein-serine/threonine kinases, 2.7.11.30 receptor protein serine/threonine kinase	BMPR1A, ALK3, CD292; bone morphogenetic protein receptor type-1A [C:2.7.11.30]	0.0209 ± 0.0005	0.009 ± 0.0003	0.0188 ± 0.0006	0 , 0.001377	0 , 0.000323	0 , 0.001063
								K13578	A<b>Metabolism</b>	>Enzyme families</b>	10132 Enzymes [BR:ko01000] Transferases, 2.7 Transferring phosphorus-containing groups, 2.7.11 Protein-serine/threonine kinases, 2.7.11.30 receptor protein serine/threonine kinase	BMPR1B, ALK6, CDw293; bone morphogenetic protein receptor type-1B [C:2.7.11.30]	0.009 ± 0.0002	0.005 ± 0.0001	0.0029 ± 0.0001	0 , 0.00053	0 , 0.000332	0 , 0.000219
								K04671	A<b>Metabolism</b>	>Enzyme families</b>	10125 Enzymes [BR:ko01000] Transferases, 2.7 Transferring phosphorus-containing groups, 2.7.11 Protein-serine/threonine kinases, 2.7.11.30 receptor protein serine/threonine kinase	BMPR2; bone morphogenetic protein receptor type-2 [C:2.7.11.30]	0.0075 ± 0.0002	0.0072 ± 0.0002	0.008 ± 0.0002	0 , 0.000509	0 , 0.000467	0 , 0.000678
								K14569	Genetic Information Processing</b>	>Translation</b>	3042 Ribosome biogenesis in eukaryotes [PATH:ko03008]	BMS1; ribosome biogenesis protein BMS1	0.0495 ± 0.0011	0.0309 ± 0.0009	0.0487 ± 0.0014	0 , 0.0019	0 , 0.001088	0 , 0.001325
								K18849	A<b>Metabolism</b>	>Enzyme families</b>	5800 Enzymes [BR:ko01000] Transferases, 2.1 Transferring one-carbon groups, 2.1.1 Methyltransferases, 2.1.1.286 25S rRNA (adenine2142-N1)-methyltransferase	BMT2; 25S rRNA (adenine2142-N1)-methyltransferase [C:2.1.1.286]	0.0061 ± 0.0001	0.0025 ± 0.0001	0.0042 ± 0.0001	0 , 0.000375	0 , 0.00023	0 , 0.000303
								K08896	A<b>Metabolism</b>	>Enzyme families</b>	9739 Enzymes [BR:ko01000] Transferases, 2.7 Transferring phosphorus-containing groups, 2.7.10 Protein-tyrosine kinases, 2.7.10.2 non-specific protein-tyrosine kinase	BMX, TK; cytoplasmic tyrosine-protein kinase BMX [C:2.7.10.2]	0.0041 ± 0.0001	0.0025 ± 0.0001	0.003 ± 0.0001	0 , 0.000404	0 , 0.000282	0 , 0.00027
								K18448	Unclassified	9683 Cellular processes and signaling	99995 Signal transduction mechanisms	BNIP2; BCL2/adenovirus E1B 19 kDa protein-interacting protein 2	0.0026 ± 0.0001	0.0015 ± 0	0.001 ± 0	0 , 0.000485	0 , 0.000161	0 , 0.00013
								K15464	Genetic Information Processing</b>	>Folding, sorting and degradation</b>	4941 Membrane trafficking [BR:ko04131]	BNIP3; BCL2/adenovirus E1B 19 kDa protein-interacting protein 3	0.0066 ± 0.0001	0.0035 ± 0.0001	0.006 ± 0.0002	0 , 0.000569	0 , 0.000272	0 , 0.000384
								K20020	Environmental Information Processing</b>	10638 Signal transduction	4365 Hedgehog signaling pathway [PATH:ko04340]	BOC; brother of CDO	0.0048 ± 0.0001	0.004 ± 0.0001	0.0036 ± 0.0001	0 , 0.000353	0 , 0.000238	0 , 0.000289
								K16831	Genetic Information Processing</b>	Replication and repair	3909 Chromosome and associated proteins [BR:ko03036]	BORA; protein aurora borealis	0.0069 ± 0.0002	0.004 ± 0.0001	0.0052 ± 0.0002	0 , 0.001029	0 , 0.00046	0 , 0.000407
								K20819	Genetic Information Processing</b>	>Folding, sorting and degradation</b>	4609 Membrane trafficking [BR:ko04131]	BORCS5, LOH12CR1; BLOC-1 related complex subunit 5	0.0012 ± 0	0.0011 ± 0	0.0014 ± 0	0 , 0.000353	0 , 0.000205	0 , 0.000261
								K01837	A<b>Metabolism</b>	B <b>Carbohydrate metabolism</b>	C 00010 Glycolysis / Gluconeogenesis [PATH:ko00010]	BPGM; bisphosphoglycerate/phosphoglycerate mutase [EC:5.4.2.4 5.4.2.11]	0.0036 ± 0.0001	0.0017 ± 0	0.003 ± 0.0001	0 , 0.000384	0 , 0.000307	0 , 0.000354
								K11728	Genetic Information Processing</b>	Replication and repair	3943 Chromosome and associated proteins [BR:ko03036]	BPTF, E(bx); nucleosome-remodeling factor subunit BPTF	0.031 ± 0.0007	0.0218 ± 0.0006	0.0295 ± 0.0009	0 , 0.001029	0 , 0.000787	0 , 0.001135
								K10696	A<b>Metabolism</b>	>Enzyme families</b>	6912 Enzymes [BR:ko01000] Transferases, 2.3 Acyltransferases, 2.3.2 Aminoacyltransferases, 2.3.2.27 RING-type	BR1; 3 ubiquitin-protein ligase BR1 [C:2.3.2.27]	0.0141 ± 0.0003	0.0067 ± 0.0002	0.0088 ± 0.0003	0 , 0.000569	0 , 0.000403	0 , 0.000443
								K19083	Environmental Information Processing</b>	>Membrane transport</b>	2390 ABC transporters [PATH:ko02010]	braD, bceA; bacitracin transport system ATP-binding protein	0.0011 ± 0	0.0004 ± 0	0.0004 ± 0	0 , 0.000492	0 , 0.000157	0 , 0.000149
								K19084	Environmental Information Processing</b>	>Membrane transport</b>	2389 ABC transporters [PATH:ko02010]	braE, bceB; bacitracin transport system permease protein	0.0025 ± 0.0001	0.0017 ± 0	0.0001 ± 0	0 , 0.001108	0 , 0.000315	0 , 0.000044
								K04365	A<b>Metabolism</b>	>Enzyme families</b>	9759 Enzymes [BR:ko01000] Transferases, 2.7 Transferring phosphorus-containing groups, 2.7.11 Protein-serine/threonine kinases, 2.7.11.1 non-specific serine/threonine protein kinase	BRAF; B-Raf proto-oncogene serine/threonine-protein kinase [C:2.7.11.1]	0.0085 ± 0.0002	0.0052 ± 0.0001	0.0047 ± 0.0001	0 , 0.000808	0 , 0.000443	0 , 0.000261
								K10632	A<b>Metabolism</b>	>Enzyme families</b>	6873 Enzymes [BR:ko01000] Transferases, 2.3 Acyltransferases, 2.3.2 Aminoacyltransferases, 2.3.2.27 RING-type	BRAP; BRCA1-associated protein [C:2.3.2.27]	0.0022 ± 0	0.0034 ± 0.0001	0.0017 ± 0	0 , 0.000244	0 , 0.000272	0 , 0.000299
								K10605	A<b>Metabolism</b>	>Enzyme families</b>	6861 Enzymes [BR:ko01000] Transferases, 2.3 Acyltransferases, 2.3.2 Aminoacyltransferases, 2.3.2.27 RING-type	BRCA1; breast cancer type 1 susceptibility protein [C:2.3.2.27]	0.0199 ± 0.0005	0.0124 ± 0.0004	0.0259 ± 0.0008	0 , 0.000965	0 , 0.00069	0 , 0.000961
								K08775	Genetic Information Processing</b>	>Folding, sorting and degradation</b>	4706 Ubiquitin system [BR:ko04121]	BRCA2, FANCD1; breast cancer 2 susceptibility protein	0.0607 ± 0.0014	0.0381 ± 0.0011	0.059 ± 0.0017	0 , 0.001336	0 , 0.001519	0 , 0.001623
								K11864	A<b>Metabolism</b>	>Enzyme families</b>	12498 Enzymes [BR:ko01000] Hydrolases, 3.4 Acting on peptide bonds (peptidases), 3.4.19 Omega peptidases, 3.4.19.-	BRCC3, BRCC36; BRCA1/BRCA2-containing complex subunit 3 [C:3.4.19.-]	0.0033 ± 0.0001	0.0022 ± 0.0001	0.0014 ± 0	0 , 0.000276	0 , 0.000327	0 , 0.000189
								K11349	Genetic Information Processing</b>	Replication and repair	3169 Chromosome and associated proteins [BR:ko03036]	BRD1, BRPF2; bromodomain-containing protein 1	0.0023 ± 0.0001	0.0016 ± 0	0.0036 ± 0.0001	0 , 0.000353	0 , 0.000218	0 , 0.00032
								K08871	A<b>Metabolism</b>	>Enzyme families</b>	1383 Protein kinases [BR:ko01001]	BRD2;bromodomain-containingprotein2	0.002 ± 0	0.0034 ± 0.0001	0.0021 ± 0.0001	0 , 0.000485	0 , 0.000272	0 , 0.000257
								K11721	A<b>Metabolism</b>	>Enzyme families</b>	1384 Protein kinases [BR:ko01001]	BRD3;bromodomain-containingprotein3	0.0033 ± 0.0001	0.0005 ± 0	0.0036 ± 0.0001	0 , 0.000249	0 , 0.000102	0 , 0.000314
								K11722	A<b>Metabolism</b>	>Enzyme families</b>	1385 Protein kinases [BR:ko01001]	BRD4;bromodomain-containingprotein4	0.0031 ± 0.0001	0.0035 ± 0.0001	0.0038 ± 0.0001	0 , 0.000284	0 , 0.000258	0 , 0.000299
								K11723	Genetic Information Processing</b>	Replication and repair	3991 Chromosome and associated proteins [BR:ko03036]	BRD7; bromodomain-containing protein 7	0.0277 ± 0.0006	0.0166 ± 0.0005	0.0189 ± 0.0006	0 , 0.001029	0 , 0.000554	0 , 0.000757
								K11321	Genetic Information Processing</b>	Replication and repair	3151 Chromosome and associated proteins [BR:ko03036]	BRD8; bromodomain-containing protein 8	0.0125 ± 0.0003	0.0094 ± 0.0003	0.0162 ± 0.0005	0 , 0.000569	0 , 0.000531	0 , 0.000738
								K22184	Genetic Information Processing</b>	Replication and repair	3992 Chromosome and associated proteins [BR:ko03036]	BRD9; bromodomain-containing protein 9	0.0043 ± 0.0001	0.0028 ± 0.0001	0.004 ± 0.0001	0 , 0.000361	0 , 0.00023	0 , 0.000348
								K11724	A<b>Metabolism</b>	>Enzyme families</b>	1386 Protein kinases [BR:ko01001]	BRDT;bromodomaintestis-specificprotein	0.0132 ± 0.0003	0.0034 ± 0.0001	0.0107 ± 0.0003	0 , 0.000787	0 , 0.000307	0 , 0.000961
								K15196	Genetic Information Processing</b>	B <b>Transcription</b>	3247 Transcription machinery [BR:ko03021]	BRF1, GTF3B; transcription factor IIIB 90 kDa subunit	0.0022 ± 0.0001	0.0014 ± 0	0.0032 ± 0.0001	0 , 0.000347	0 , 0.000218	0 , 0.000314
								K15197	Genetic Information Processing</b>	B <b>Transcription</b>	3248 Transcription machinery [BR:ko03021]	BRF2; transcription factor IIIB 50 kDa subunit	0.0022 ± 0	0.0007 ± 0	0.0022 ± 0.0001	0 , 0.000223	0 , 0.00013	0 , 0.000239
								K15362	A<b>Metabolism</b>	>Enzyme families</b>	14254 Enzymes [BR:ko01000] Hydrolases, 3.6 Acting on acid anhydrides, 3.6.4 Acting on acid anhydrides to facilitate cellular and subcellular movement, 3.6.4.12 DNA helicase	BRIP1, BACH1, FANCJ; fanconi anemia group J protein [C:3.6.4.12]	0.0129 ± 0.0003	0.0077 ± 0.0002	0.0208 ± 0.0006	0 , 0.000965	0 , 0.00046	0 , 0.000869
								K19196	Genetic Information Processing</b>	Replication and repair	3242 Chromosome and associated proteins [BR:ko03036]	BRMS1; breast cancer metastasis-suppressor 1 and related proteins	0.0041 ± 0.0001	0.0028 ± 0.0001	0.0029 ± 0.0001	0 , 0.000352	0 , 0.000302	0 , 0.000348
								K11348	Genetic Information Processing</b>	Replication and repair	3168 Chromosome and associated proteins [BR:ko03036]	BRPF1; bromodomain and PHD finger-containing protein 1	0.0047 ± 0.0001	0.0055 ± 0.0002	0.0047 ± 0.0001	0 , 0.000413	0 , 0.000544	0 , 0.000414
								K11350	Genetic Information Processing</b>	Replication and repair	3170 Chromosome and associated proteins [BR:ko03036]	BRPF3; bromodomain and PHD finger-containing protein 3	0.0093 ± 0.0002	0.0065 ± 0.0002	0.0083 ± 0.0002	0 , 0.000827	0 , 0.000613	0 , 0.000407
								K06676	Genetic Information Processing</b>	Replication and repair	3359 Chromosome and associated proteins [BR:ko03036]	BRRN1, BRN1, CAPH; condensin complex subunit 2	0.0034 ± 0.0001	0.0013 ± 0	0.0052 ± 0.0002	0 , 0.000333	0 , 0.000202	0 , 0.000378
								K08796	A<b>Metabolism</b>	>Enzyme families</b>	9820 Enzymes [BR:ko01000] Transferases, 2.7 Transferring phosphorus-containing groups, 2.7.11 Protein-serine/threonine kinases, 2.7.11.1 non-specific serine/threonine protein kinase	BRSK; BR serine/threonine kinase [C:2.7.11.1]	0.0056 ± 0.0001	0.0039 ± 0.0001	0.0062 ± 0.0002	0 , 0.000527	0 , 0.000258	0 , 0.000261
								K11798	Genetic Information Processing</b>	>Folding, sorting and degradation</b>	4644 Ubiquitin system [BR:ko04121]	BRWD1_3; bromodomain and WD repeat domain containing protein 1/3	0.0393 ± 0.0009	0.0228 ± 0.0007	0.025 ± 0.0007	0 , 0.001251	0 , 0.000822	0 , 0.000886
								K22135	A<b>Metabolism</b>	>Enzyme families</b>	13581 Enzymes [BR:ko01000] Hydrolases, 3.5 Acting on carbon-nitrogen bonds, other than peptide bonds, 3.5.1 In linear amides, 3.5.1.-	bshB2; N-acetylglucosamine malate deacetylase 2 [C:3.5.1.-]	0.0025 ± 0.0001	0.0002 ± 0	0.0001 ± 0	0 , 0.00109	0 , 0.000065	0 , 0.000044
								K22136	Unclassified	9647 Metabolism	99981 Carbohydrate metabolism	bshC; bacillithiol synthase	0.0039 ± 0.0001	0.0008 ± 0	0.0003 ± 0	0 , 0.001319	0 , 0.000218	0 , 0.000063
								K19331	Unclassified	9481 Cellular processes and signaling	99992 Membrane and intracellular structural molecules	BSND; barttin	0.0015 ± 0	0.0033 ± 0.0001	0.0034 ± 0.0001	0 , 0.000428	0 , 0.000442	0 , 0.000303
								K15192	A<b>Metabolism</b>	>Enzyme families</b>	14379 Enzymes [BR:ko01000] Hydrolases, 3.6 Acting on acid anhydrides, 3.6.4 Acting on acid anhydrides to facilitate cellular and subcellular movement, 3.6.4.-	BTAF1, MOT1; TATA-binding protein-associated factor [C:3.6.4.-]	0.0145 ± 0.0003	0.0122 ± 0.0003	0.0163 ± 0.0005	0 , 0.000569	0 , 0.00056	0 , 0.000567
								K10477	Genetic Information Processing</b>	>Folding, sorting and degradation</b>	4567 Ubiquitin system [BR:ko04121]	BTBD1_2; BTB/POZ domain-containing protein 1/2	0.2541 ± 0.0058	0.1678 ± 0.0048	0.2498 ± 0.0073	0.000509926 , 0.004132	0.000243374 , 0.003401	0.000549724 , 0.00461
								K10482	Genetic Information Processing</b>	>Folding, sorting and degradation</b>	4572 Ubiquitin system [BR:ko04121]	BTBD10; BTB/POZ domain-containing protein 10	0.0109 ± 0.0002	0.0045 ± 0.0001	0.0088 ± 0.0003	0 , 0.00079	0 , 0.00047	0 , 0.000407
								K10483	Genetic Information Processing</b>	>Folding, sorting and degradation</b>	4573 Ubiquitin system [BR:ko04121]	BTBD11; BTB/POZ domain-containing protein 11	0.0049 ± 0.0001	0.0054 ± 0.0002	0.0053 ± 0.0002	0 , 0.000333	0 , 0.000663	0 , 0.000295
								K10476	Genetic Information Processing</b>	>Folding, sorting and degradation</b>	4564 Ubiquitin system [BR:ko04121]	BTBD11; kelch repeat and BTB domain-containing protein 11	0.0028 ± 0.0001	0.0031 ± 0.0001	0.0025 ± 0.0001	0 , 0.000358	0 , 0.000272	0 , 0.000344
								K10484	Genetic Information Processing</b>	>Folding, sorting and degradation</b>	4574 Ubiquitin system [BR:ko04121]	BTBD12, SLX4; structure-specific endonuclease subunit SLX4 (BTB/POZ domain-containing protein 12)	0.0085 ± 0.0002	0.006 ± 0.0002	0.0073 ± 0.0002	0 , 0.000495	0 , 0.000615	0 , 0.000546
								K21912	Genetic Information Processing</b>	>Folding, sorting and degradation</b>	4565 Ubiquitin system [BR:ko04121]	BTBD12; kelch repeat and BTB domain-containing protein 12	0.0096 ± 0.0002	0.006 ± 0.0002	0.0107 ± 0.0003	0 , 0.000498	0 , 0.000544	0 , 0.000481
								K10485	Genetic Information Processing</b>	>Folding, sorting and degradation</b>	4575 Ubiquitin system [BR:ko04121]	BTBD13, GMCL1, GCL; BTB/POZ domain-containing protein 13 (germ cell-less protein-like 1)	0.0073 ± 0.0002	0.0032 ± 0.0001	0.0102 ± 0.0003	0 , 0.000827	0 , 0.000221	0 , 0.000328
								K21913	Genetic Information Processing</b>	>Folding, sorting and degradation</b>	4566 Ubiquitin system [BR:ko04121]	BTBD13; kelch repeat and BTB domain-containing protein 13	0.0021 ± 0	0.0025 ± 0.0001	0.0021 ± 0.0001	0 , 0.000243	0 , 0.000234	0 , 0.000257
								K10486	Genetic Information Processing</b>	>Folding, sorting and degradation</b>	4576 Ubiquitin system [BR:ko04121]	BTBD14; BTB/POZ domain-containing protein 14	0.0056 ± 0.0001	0.0066 ± 0.0002	0.0069 ± 0.0002	0 , 0.000276	0 , 0.000402	0 , 0.000689
								K10487	Genetic Information Processing</b>	>Folding, sorting and degradation</b>	4577 Ubiquitin system [BR:ko04121]	BTBD16; BTB/POZ domain-containing protein 16	0.0035 ± 0.0001	0.0028 ± 0.0001	0.0024 ± 0.0001	0 , 0.000404	0 , 0.000374	0 , 0.000303
								K10470	Genetic Information Processing</b>	>Folding, sorting and degradation</b>	4558 Ubiquitin system [BR:ko04121]	BTBD2; kelch repeat and BTB domain-containing protein 2	0.0095 ± 0.0002	0.0073 ± 0.0002	0.0109 ± 0.0003	0 , 0.000462	0 , 0.00028	0 , 0.000607
								K10478	Genetic Information Processing</b>	>Folding, sorting and degradation</b>	4568 Ubiquitin system [BR:ko04121]	BTBD3_6; BTB/POZ domain-containing protein 3/6	0.0088 ± 0.0002	0.0073 ± 0.0002	0.0156 ± 0.0005	0 , 0.000394	0 , 0.000554	0 , 0.000689
								K10471	Genetic Information Processing</b>	>Folding, sorting and degradation</b>	4559 Ubiquitin system [BR:ko04121]	BTBD3; kelch repeat and BTB domain-containing protein 3	0.0117 ± 0.0003	0.0031 ± 0.0001	0.0109 ± 0.0003	0 , 0.0005	0 , 0.000307	0 , 0.000709
								K10472	Genetic Information Processing</b>	>Folding, sorting and degradation</b>	4560 Ubiquitin system [BR:ko04121]	BTBD4; kelch repeat and BTB domain-containing protein 4	0.0057 ± 0.0001	0.003 ± 0.0001	0.005 ± 0.0001	0 , 0.000429	0 , 0.000408	0 , 0.000344
								K10473	Genetic Information Processing</b>	>Folding, sorting and degradation</b>	4561 Ubiquitin system [BR:ko04121]	BTBD5_10; kelch repeat and BTB domain-containing protein 5/10	0.0125 ± 0.0003	0.0108 ± 0.0003	0.0116 ± 0.0003	0 , 0.000637	0 , 0.000565	0 , 0.000354
								K10474	Genetic Information Processing</b>	>Folding, sorting and degradation</b>	4562 Ubiquitin system [BR:ko04121]	BTBD6_7; kelch repeat and BTB domain-containing protein 6/7	0.0105 ± 0.0002	0.0132 ± 0.0004	0.0109 ± 0.0003	0 , 0.000495	0 , 0.000613	0 , 0.000479
								K10479	Genetic Information Processing</b>	>Folding, sorting and degradation</b>	4569 Ubiquitin system [BR:ko04121]	BTBD7; BTB/POZ domain-containing protein 7	0.0107 ± 0.0002	0.0046 ± 0.0001	0.0105 ± 0.0003	0 , 0.000816	0 , 0.000258	0 , 0.000627
								K10480	Genetic Information Processing</b>	>Folding, sorting and degradation</b>	4570 Ubiquitin system [BR:ko04121]	BTBD8; BTB/POZ domain-containing protein 8	0.0295 ± 0.0007	0.016 ± 0.0005	0.0257 ± 0.0008	0 , 0.001251	0 , 0.000823	0 , 0.001045
								K10475	Genetic Information Processing</b>	>Folding, sorting and degradation</b>	4563 Ubiquitin system [BR:ko04121]	BTBD8; kelch repeat and BTB domain-containing protein 8	0.0097 ± 0.0002	0.0043 ± 0.0001	0.0099 ± 0.0003	0 , 0.000514	0 , 0.000307	0 , 0.000531
								K10481	Genetic Information Processing</b>	>Folding, sorting and degradation</b>	4571 Ubiquitin system [BR:ko04121]	BTBD9; BTB/POZ domain-containing protein 9	0.0062 ± 0.0001	0.0046 ± 0.0001	0.0059 ± 0.0002	0 , 0.000394	0 , 0.000403	0 , 0.000738
								K01435	A<b>Metabolism</b>	>Metabolism of cofactors and vitamins</b>	830 Pantothenate and CoA biosynthesis [PATH:ko00770]	BTD; biotinidase [EC:3.5.1.12]	0.0058 ± 0.0001	0.0037 ± 0.0001	0.0077 ± 0.0002	0 , 0.000418	0 , 0.000234	0 , 0.000383
								K07370	A<b>Metabolism</b>	>Enzyme families</b>	9724 Enzymes [BR:ko01000] Transferases, 2.7 Transferring phosphorus-containing groups, 2.7.10 Protein-tyrosine kinases, 2.7.10.2 non-specific protein-tyrosine kinase	BTK; Bruton agammaglobulinemia tyrosine kinase [C:2.7.10.2]	0.0016 ± 0	0.0008 ± 0	0.0032 ± 0.0001	0 , 0.000292	0 , 0.000212	0 , 0.000271
								K06707	Environmental Information Processing</b>	>Signaling molecules and interaction</b>	4522 Cell adhesion molecules and their ligands [BR:ko04516]	BTLA, CD272; B- and T-lymphocyte attenuator	0.0033 ± 0.0001	0.0014 ± 0	0.0038 ± 0.0001	0 , 0.000404	0 , 0.000258	0 , 0.000887
								K06712	Environmental Information Processing</b>	>Signaling molecules and interaction</b>	4362 CD Molecules [BR:ko04090]	BTN, CD277; butyrophilin	0.0405 ± 0.0009	0.0286 ± 0.0008	0.0467 ± 0.0014	0 , 0.001233	0 , 0.000902	0 , 0.00122
								K12389	Cellular Processes</b>	>Transport and catabolism</b>	4217 Lysosome [PATH:ko04142]	BTS, CLN3; battenin	0.0017 ± 0	0.0042 ± 0.0001	0.0012 ± 0	0 , 0.000284	0 , 0.000565	0 , 0.000232
								K16092	Environmental Information Processing</b>	>Membrane transport</b>	C Aquaporins	btuB; vitamin B12 transporter	0.0021 ± 0	0.0034 ± 0.0001	0.0027 ± 0.0001	0 , 0.000537	0 , 0.000303	0 , 0.000487
								K02178	A<b>Metabolism</b>	>Enzyme families</b>	9752 Enzymes [BR:ko01000] Transferases, 2.7 Transferring phosphorus-containing groups, 2.7.11 Protein-serine/threonine kinases, 2.7.11.1 non-specific serine/threonine protein kinase	BUB1; checkpoint serine/threonine-protein kinase [C:2.7.11.1]	0.0075 ± 0.0002	0.0041 ± 0.0001	0.0074 ± 0.0002	0 , 0.000429	0 , 0.000352	0 , 0.000497
								K06637	A<b>Metabolism</b>	>Enzyme families</b>	9802 Enzymes [BR:ko01000] Transferases, 2.7 Transferring phosphorus-containing groups, 2.7.11 Protein-serine/threonine kinases, 2.7.11.1 non-specific serine/threonine protein kinase	BUB1B, BUBR1, MAD3L; mitotic checkpoint serine/threonine-protein kinase BUB1 beta [C:2.7.11.1]	0.012 ± 0.0003	0.0062 ± 0.0002	0.0083 ± 0.0002	0 , 0.000429	0 , 0.000307	0 , 0.000378
								K02180	Genetic Information Processing</b>	Replication and repair	3437 Chromosome and associated proteins [BR:ko03036]	BUB3; cell cycle arrest protein BUB3	0.0045 ± 0.0001	0.0044 ± 0.0001	0.0034 ± 0.0001	0 , 0.000358	0 , 0.000235	0 , 0.000392
								K00929	A<b>Metabolism</b>	B <b>Carbohydrate metabolism</b>	668 Butanoate metabolism [PATH:ko00650]	buk; butyrate kinase [EC:2.7.2.7]	0.0008 ± 0	0.0005 ± 0	0.0027 ± 0.0001	0 , 0.000142	0 , 0.000118	0 , 0.000445
								K03366	A<b>Metabolism</b>	B <b>Carbohydrate metabolism</b>	740 Butanoate metabolism [PATH:ko00650]	butA, budC; meso-butanediol dehydrogenase / (S,S)-butanediol dehydrogenase / diacety	0.0055 ± 0.0001	0.0057 ± 0.0002	0.0002 ± 0	0 , 0.001741	0 , 0.000436	0 , 0.000073
								K21108	Cellular Processes</b>	>Cellular community - eukaryotes</b>	4537 Tight junction [PATH:ko04530]	BVES; blood vessel epicardial substance	0.0017 ± 0	0.0007 ± 0	0.0062 ± 0.0002	0 , 0.000194	0 , 0.000222	0 , 0.00047
								K19922	Genetic Information Processing</b>	>Folding, sorting and degradation</b>	4168 Membrane trafficking [BR:ko04131]	BZRAP1, RIMBP1; peripheral-type benzodiazepine receptor-associated protein 1	0.0054 ± 0.0001	0.0023 ± 0.0001	0.0081 ± 0.0002	0 , 0.000428	0 , 0.00023	0 , 0.000314
								K01415	A<b>Metabolism</b>	>Enzyme families</b>	13133 Enzymes [BR:ko01000] Hydrolases, 3.4 Acting on peptide bonds (peptidases), 3.4.24 Metalloendopeptidases, 3.4.24.71 endothelin-converting enzyme 1	C; endothelin-converting enzyme [C:3.4.24.71]	0.0063 ± 0.0001	0.0048 ± 0.0001	0.0082 ± 0.0002	0 , 0.000333	0 , 0.000282	0 , 0.000738
								K11577	Genetic Information Processing</b>	Replication and repair	3438 Chromosome and associated proteins [BR:ko03036]	C1, ROD; kinetochore-associated protein 1	0.0131 ± 0.0003	0.0053 ± 0.0002	0.0097 ± 0.0003	0 , 0.000772	0 , 0.000307	0 , 0.000517
								K12592	Genetic Information Processing</b>	>Translation</b>	3318 Messenger RNA Biogenesis [BR:ko03019]	C1D, LRP1; exosome complex protein LRP1	0.0156 ± 0.0004	0.005 ± 0.0001	0.0068 ± 0.0002	0 , 0.000606	0 , 0.000552	0 , 0.000386
								K00731	A<b>Metabolism</b>	>Glycan biosynthesis and metabolism</b>	513 Mucin type O-glycan biosynthesis [PATH:ko00512]	C1GALT1; glycoprotein-N-acetylgalactosamine 3-beta-galactosyltransferase [EC:2.4.1.1	0.0163 ± 0.0004	0.0084 ± 0.0002	0.0118 ± 0.0003	0 , 0.000706	0 , 0.00041	0 , 0.000696
								K09653	A<b>Metabolism</b>	>Glycan biosynthesis and metabolism</b>	514 Mucin type O-glycan biosynthesis [PATH:ko00512]	C1GALT2, C1GALT1C1; C1GALT1-specific chaperone 1 [EC:2.4.1.-]	0.0093 ± 0.0002	0.0038 ± 0.0001	0.0088 ± 0.0003	0 , 0.000569	0 , 0.000408	0 , 0.000514
								K03987	Organismal Systems</b>	>Immune system</b>	4662 Complement and coagulation cascades [PATH:ko04610]	C1QB; complement C1q subcomponent subunit B	0.0037 ± 0.0001	0.0008 ± 0	0.0016 ± 0	0 , 0.000514	0 , 0.000272	0 , 0.000256
								K15414	A<b>Metabolism</b>	>Glycan biosynthesis and metabolism</b>	676 Glycosaminoglycan binding proteins [BR:ko00536]	C1QBP; complement component 1 Q subcomponent-binding protein, mitochondrial	0.005 ± 0.0001	0.0019 ± 0.0001	0.0049 ± 0.0001	0 , 0.000394	0 , 0.000136	0 , 0.000433
								K01330	A<b>Metabolism</b>	>Enzyme families</b>	12546 Enzymes [BR:ko01000] Hydrolases, 3.4 Acting on peptide bonds (peptidases), 3.4.21 Serine endopeptidases, 3.4.21.41 complement subcomponent C_overbar_1r_	C1R; complement component 1, r subcomponent [C:3.4.21.41]	0.0023 ± 0.0001	0.0057 ± 0.0002	0.003 ± 0.0001	0 , 0.000243	0 , 0.000442	0 , 0.000303
								K01331	A<b>Metabolism</b>	>Enzyme families</b>	12548 Enzymes [BR:ko01000] Hydrolases, 3.4 Acting on peptide bonds (peptidases), 3.4.21 Serine endopeptidases, 3.4.21.42 complement subcomponent C_overbar_1s_	C1S; complement component 1, s subcomponent [C:3.4.21.42]	0.0049 ± 0.0001	0.0046 ± 0.0001	0.0059 ± 0.0002	0 , 0.000326	0 , 0.00026	0 , 0.000439
								K01332	A<b>Metabolism</b>	>Enzyme families</b>	12550 Enzymes [BR:ko01000] Hydrolases, 3.4 Acting on peptide bonds (peptidases), 3.4.21 Serine endopeptidases, 3.4.21.43 classical-complement-pathway C3/C5 convertase	C2; complement component 2 [C:3.4.21.43]	0.0034 ± 0.0001	0.0015 ± 0	0.0007 ± 0	0 , 0.000404	0 , 0.0003	0 , 0.000138
								K16751	Genetic Information Processing</b>	Replication and repair	3793 Chromosome and associated proteins [BR:ko03036]	C2CD3; C2 domain-containing protein 3	0.0129 ± 0.0003	0.0072 ± 0.0002	0.014 ± 0.0004	0 , 0.000574	0 , 0.000353	0 , 0.000591
								K03990	Genetic Information Processing</b>	>Folding, sorting and degradation</b>	4489 Membrane trafficking [BR:ko04131]	C3; complement component 3	0.0079 ± 0.0002	0.0061 ± 0.0002	0.0091 ± 0.0003	0 , 0.0005	0 , 0.000242	0 , 0.000391
								K04009	Environmental Information Processing</b>	>Signaling molecules and interaction</b>	G protein-coupled receptors [BR:ko04030]	C3AR1; C3a anaphylatoxin chemotactic receptor	0.005 ± 0.0001	0.0041 ± 0.0001	0.0048 ± 0.0001	0 , 0.000361	0 , 0.000307	0 , 0.000404
								K03989	Cellular Processes</b>	>Transport and catabolism</b>	4388 Exosome [BR:ko04147]	C4; complement component 4	0.0148 ± 0.0003	0.0149 ± 0.0004	0.0172 ± 0.0005	0 , 0.000732	0 , 0.000552	0 , 0.000487
								K04002	Organismal Systems</b>	>Immune system</b>	4684 Complement and coagulation cascades [PATH:ko04610]	C4BPA; complement component 4 binding protein, alpha	0.0116 ± 0.0003	0.0077 ± 0.0002	0.0121 ± 0.0004	0 , 0.000714	0 , 0.000847	0 , 0.000598
								K04003	Organismal Systems</b>	>Immune system</b>	4685 Complement and coagulation cascades [PATH:ko04610]	C4BPB; complement component 4 binding protein, beta	0.0034 ± 0.0001	0.0016 ± 0	0.0039 ± 0.0001	0 , 0.000375	0 , 0.000235	0 , 0.000219
								K03994	Organismal Systems</b>	>Immune system</b>	4654 Complement and coagulation cascades [PATH:ko04610]	C5; complement component 5	0.1102 ± 0.0025	0.0725 ± 0.0021	0.098 ± 0.0029	0.000211004 , 0.002234	0.000089 , 0.00155	0.000219337 , 0.002479
								K04010	Environmental Information Processing</b>	>Signaling molecules and interaction</b>	G protein-coupled receptors [BR:ko04030]	C5AR1, CD88; C5a anaphylatoxin chemotactic receptor	0.0045 ± 0.0001	0.0047 ± 0.0001	0.0007 ± 0	0 , 0.000404	0 , 0.000461	0 , 0.000248
								K03995	Organismal Systems</b>	>Immune system</b>	4655 Complement and coagulation cascades [PATH:ko04610]	C6; complement component 6	0.0049 ± 0.0001	0.0021 ± 0.0001	0.0051 ± 0.0001	0 , 0.000361	0 , 0.000218	0 , 0.000546
								K03996	Organismal Systems</b>	>Immune system</b>	4656 Complement and coagulation cascades [PATH:ko04610]	C7; complement component 7	0.005 ± 0.0001	0.0024 ± 0.0001	0.0061 ± 0.0002	0 , 0.000326	0 , 0.000234	0 , 0.000385
								K03997	Organismal Systems</b>	>Immune system</b>	4657 Complement and coagulation cascades [PATH:ko04610]	C8A; complement component 8 subunit alpha	0.0057 ± 0.0001	0.0022 ± 0.0001	0.0021 ± 0.0001	0 , 0.000514	0 , 0.000205	0 , 0.000192
								K03998	Organismal Systems</b>	>Immune system</b>	4658 Complement and coagulation cascades [PATH:ko04610]	C8B; complement component 8 subunit beta	0.0032 ± 0.0001	0.0034 ± 0.0001	0.0048 ± 0.0001	0 , 0.000384	0 , 0.00026	0 , 0.000354
								K04000	Organismal Systems</b>	>Immune system</b>	4660 Complement and coagulation cascades [PATH:ko04610]	C9; complement component 9	0.0063 ± 0.0001	0.0027 ± 0.0001	0.0032 ± 0.0001	0 , 0.000462	0 , 0.000272	0 , 0.000293
								K09606	A<b>Metabolism</b>	>Enzyme families</b>	12257 Enzymes [BR:ko01000] Hydrolases, 3.4 Acting on peptide bonds (peptidases), 3.4.11 Aminopeptidases, 3.4.11.-	C9ORF3; aminopeptidase O [C:3.4.11.-]	0.005 ± 0.0001	0.0027 ± 0.0001	0.0054 ± 0.0002	0 , 0.000514	0 , 0.000321	0 , 0.000464
								K01672	A<b>Metabolism</b>	>Energy metabolism</b>	965 Nitrogen metabolism [PATH:ko00910]	CA; carbonic anhydrase [EC:4.2.1.1]	0.0225 ± 0.0005	0.0156 ± 0.0004	0.0197 ± 0.0006	0 , 0.000922	0 , 0.000442	0 , 0.001024
								K08272	Environmental Information Processing</b>	12473 Signal transduction	4155 AMPK signaling pathway [PATH:ko04152]	CAB39, MO25; calcium binding protein 39	0.002 ± 0	0.0034 ± 0.0001	0.0036 ± 0.0001	0 , 0.000249	0 , 0.000321	0 , 0.000284
								K17613	A<b>Metabolism</b>	>Enzyme families</b>	1197 Protein phosphatase and associated proteins [BR:ko01009]	CABIN1; calcineurin-binding protein cabin-1	0.0105 ± 0.0002	0.0104 ± 0.0003	0.0082 ± 0.0002	0 , 0.00053	0 , 0.000477	0 , 0.000383
								K04344	Environmental Information Processing</b>	9949 Signal transduction	4011 MAPK signaling pathway [PATH:ko04010]	CACNA1A; voltage-dependent calcium channel P/Q type alpha-1A	0.0079 ± 0.0002	0.0059 ± 0.0002	0.0071 ± 0.0002	0 , 0.000404	0 , 0.000442	0 , 0.000531
								K04849	Environmental Information Processing</b>	9950 Signal transduction	4012 MAPK signaling pathway [PATH:ko04010]	CACNA1B; voltage-dependent calcium channel N type alpha-1B	0.0099 ± 0.0002	0.0079 ± 0.0002	0.0121 ± 0.0004	0 , 0.000704	0 , 0.000663	0 , 0.001033
								K04850	Environmental Information Processing</b>	9951 Signal transduction	4013 MAPK signaling pathway [PATH:ko04010]	CACNA1C; voltage-dependent calcium channel L type alpha-1C	0.0038 ± 0.0001	0.0007 ± 0	0.0006 ± 0	0 , 0.000266	0 , 0.000119	0 , 0.000219
								K04851	Environmental Information Processing</b>	9952 Signal transduction	4014 MAPK signaling pathway [PATH:ko04010]	CACNA1D; voltage-dependent calcium channel L type alpha-1D	0.0108 ± 0.0002	0.0068 ± 0.0002	0.0073 ± 0.0002	0 , 0.000607	0 , 0.00026	0 , 0.000522
								K04852	Environmental Information Processing</b>	9953 Signal transduction	4015 MAPK signaling pathway [PATH:ko04010]	CACNA1E; voltage-dependent calcium channel R type alpha-1E	0.0087 ± 0.0002	0.01 ± 0.0003	0.0126 ± 0.0004	0 , 0.000528	0 , 0.000587	0 , 0.000689
								K04853	Environmental Information Processing</b>	9954 Signal transduction	4016 MAPK signaling pathway [PATH:ko04010]	CACNA1F; voltage-dependent calcium channel L type alpha-1F	0.0071 ± 0.0002	0.0051 ± 0.0001	0.0058 ± 0.0002	0 , 0.000706	0 , 0.000327	0 , 0.000479
								K04854	Environmental Information Processing</b>	9955 Signal transduction	4017 MAPK signaling pathway [PATH:ko04010]	CACNA1G; voltage-dependent calcium channel T type alpha-1G	0.0051 ± 0.0001	0.0039 ± 0.0001	0.0034 ± 0.0001	0 , 0.000333	0 , 0.000477	0 , 0.000207
								K04855	Environmental Information Processing</b>	9956 Signal transduction	4018 MAPK signaling pathway [PATH:ko04010]	CACNA1H; voltage-dependent calcium channel T type alpha-1H	0.0086 ± 0.0002	0.0063 ± 0.0002	0.0084 ± 0.0002	0 , 0.000404	0 , 0.000327	0 , 0.000407
								K04856	Environmental Information Processing</b>	9957 Signal transduction	4019 MAPK signaling pathway [PATH:ko04010]	CACNA1I; voltage-dependent calcium channel T type alpha-1I	0.0102 ± 0.0002	0.0108 ± 0.0003	0.0122 ± 0.0004	0 , 0.000594	0 , 0.00046	0 , 0.000771
								K04857	Environmental Information Processing</b>	9958 Signal transduction	4020 MAPK signaling pathway [PATH:ko04010]	CACNA1S; voltage-dependent calcium channel L type alpha-1S	0.0081 ± 0.0002	0.0095 ± 0.0003	0.0114 ± 0.0003	0 , 0.000384	0 , 0.000425	0 , 0.000738
								K04858	Environmental Information Processing</b>	9959 Signal transduction	4021 MAPK signaling pathway [PATH:ko04010]	CACNA2D1; voltage-dependent calcium channel alpha-2/delta-1	0.0091 ± 0.0002	0.0052 ± 0.0001	0.0016 ± 0	0 , 0.000532	0 , 0.000307	0 , 0.000131
								K04859	Environmental Information Processing</b>	9960 Signal transduction	4022 MAPK signaling pathway [PATH:ko04010]	CACNA2D2; voltage-dependent calcium channel alpha-2/delta-2	0.0037 ± 0.0001	0.0033 ± 0.0001	0.0016 ± 0	0 , 0.000414	0 , 0.000307	0 , 0.000378
								K04860	Environmental Information Processing</b>	9961 Signal transduction	4023 MAPK signaling pathway [PATH:ko04010]	CACNA2D3; voltage-dependent calcium channel alpha-2/delta-3	0.0045 ± 0.0001	0.0021 ± 0.0001	0.0041 ± 0.0001	0 , 0.000514	0 , 0.000307	0 , 0.000344
								K04861	Environmental Information Processing</b>	9962 Signal transduction	4024 MAPK signaling pathway [PATH:ko04010]	CACNA2D4; voltage-dependent calcium channel alpha-2/delta-4	0.0014 ± 0	0.0024 ± 0.0001	0.0026 ± 0.0001	0 , 0.000357	0 , 0.000212	0 , 0.000473
								K04862	Environmental Information Processing</b>	9963 Signal transduction	4025 MAPK signaling pathway [PATH:ko04010]	CACNB1; voltage-dependent calcium channel beta-1	0.0012 ± 0	0.005 ± 0.0001	0.0021 ± 0.0001	0 , 0.000202	0 , 0.000321	0 , 0.000512
								K04867	Environmental Information Processing</b>	9968 Signal transduction	4030 MAPK signaling pathway [PATH:ko04010]	CACNG2; voltage-dependent calcium channel gamma-2	0.0002 ± 0	0.0018 ± 0.0001	0.0051 ± 0.0002	0 , 0.0001	0 , 0.000218	0 , 0.000512
								K04868	Environmental Information Processing</b>	9969 Signal transduction	4031 MAPK signaling pathway [PATH:ko04010]	CACNG3; voltage-dependent calcium channel gamma-3	0.0011 ± 0	0.0016 ± 0	0.0033 ± 0.0001	0 , 0.000276	0 , 0.000221	0 , 0.000354
								K04869	Environmental Information Processing</b>	9970 Signal transduction	4032 MAPK signaling pathway [PATH:ko04010]	CACNG4; voltage-dependent calcium channel gamma-4	0.0014 ± 0	0.0015 ± 0	0.0022 ± 0.0001	0 , 0.000326	0 , 0.000218	0 , 0.000497
								K04870	Environmental Information Processing</b>	9971 Signal transduction	4033 MAPK signaling pathway [PATH:ko04010]	CACNG5; voltage-dependent calcium channel gamma-5	0.0028 ± 0.0001	0.001 ± 0	0.0052 ± 0.0002	0 , 0.000311	0 , 0.000187	0 , 0.000392
								K04872	Environmental Information Processing</b>	9973 Signal transduction	4035 MAPK signaling pathway [PATH:ko04010]	CACNG7; voltage-dependent calcium channel gamma-7	0.0035 ± 0.0001	0.0011 ± 0	0.0015 ± 0	0 , 0.000668	0 , 0.00013	0 , 0.000257
								K04873	Environmental Information Processing</b>	9974 Signal transduction	4036 MAPK signaling pathway [PATH:ko04010]	CACNG8; voltage-dependent calcium channel gamma-8	0.0028 ± 0.0001	0.0023 ± 0.0001	0.0009 ± 0	0 , 0.000301	0 , 0.000235	0 , 0.000177
								K04507	Environmental Information Processing</b>	10552 Signal transduction	4386 Wnt signaling pathway [PATH:ko04310]	CACYBP, SIP; calcyclin binding protein	0.0081 ± 0.0002	0.0067 ± 0.0002	0.0031 ± 0.0001	0 , 0.000509	0 , 0.000515	0 , 0.000261
								K11540	A<b>Metabolism</b>	>Nucleotide metabolism</b>	00240 Pyrimidine metabolism [PATH:ko00240]	CAD; carbamoyl-phosphate synthase / aspartate carbamoyltransferase / dihydroorotase	0.0081 ± 0.0002	0.0064 ± 0.0002	0.0091 ± 0.0003	0 , 0.000498	0 , 0.000442	0 , 0.000652
								K21903	Genetic Information Processing</b>	B <b>Transcription</b>	Transcription factors [BR:ko03000] Prokaryotic : Helix-turn-helix ArsR family	cadC, smtB; ArsR family transcriptional regulator, lead/cadmium/zinc/bismuth-responsive transcriptional repressor	0.0003 ± 0	0.0016 ± 0	0.0004 ± 0	0 , 0.000124	0 , 0.000323	0 , 0.000129
								K06781	Environmental Information Processing</b>	>Signaling molecules and interaction</b>	4580 Cell adhesion molecules (CAMs) [PATH:ko04514]	CADM1, IGSF4, NECL2, TSLC1; cell adhesion molecule 1	0.0035 ± 0.0001	0.0014 ± 0	0.004 ± 0.0001	0 , 0.000384	0 , 0.000235	0 , 0.000289
								K06782	Environmental Information Processing</b>	>Signaling molecules and interaction</b>	4621 Cell adhesion molecules and their ligands [BR:ko04516]	CADM2, IGSF4D, NECL3; cell adhesion molecule 2	0.0056 ± 0.0001	0.0038 ± 0.0001	0.0025 ± 0.0001	0 , 0.000384	0 , 0.000307	0 , 0.000299
								K06780	Environmental Information Processing</b>	>Signaling molecules and interaction</b>	4597 Cell adhesion molecules (CAMs) [PATH:ko04514]	CADM3, IGSF4B, NECL1, TSLL1; cell adhesion molecule 3	0.0031 ± 0.0001	0.0025 ± 0.0001	0.0026 ± 0.0001	0 , 0.00025	0 , 0.000222	0 , 0.000479
								K06783	Environmental Information Processing</b>	>Signaling molecules and interaction</b>	4622 Cell adhesion molecules and their ligands [BR:ko04516]	CADM4, IGSF4C, TSLL2; cell adhesion molecule 4	0.0019 ± 0	0.0012 ± 0	0.0014 ± 0	0 , 0.000488	0 , 0.000307	0 , 0.000295
								K19933	Genetic Information Processing</b>	>Folding, sorting and degradation</b>	4217 Membrane trafficking [BR:ko04131]	CADPS; calcium-dependent secretion activator	0.0138 ± 0.0003	0.0088 ± 0.0003	0.0198 ± 0.0006	0 , 0.00053	0 , 0.000374	0 , 0.00091
								K01674	A<b>Metabolism</b>	>Energy metabolism</b>	969 Nitrogen metabolism [PATH:ko00910]	cah; carbonic anhydrase [EC:4.2.1.1]	0.0013 ± 0	0.0061 ± 0.0002	0.0024 ± 0.0001	0 , 0.000273	0 , 0.000455	0 , 0.000277
								K01060	A<b>Metabolism</b>	>Biosynthesis of other secondary metabolites</b>	317 Penicillin and cephalosporin biosynthesis [PATH:ko00311]	cah; cephalosporin-C deacetylase [EC:3.1.1.41]	0.0022 ± 0	0.005 ± 0.0001	0.0025 ± 0.0001	0 , 0.000394	0 , 0.000705	0 , 0.000726
								K21348	Genetic Information Processing</b>	>Translation</b>	3378 Mitochondrial biogenesis [BR:ko03029]	CALCOCO2, NDP52; calcium-binding and coiled-coil domain-containing protein 2	0.0061 ± 0.0001	0.0019 ± 0.0001	0.0026 ± 0.0001	0 , 0.000693	0 , 0.000238	0 , 0.000271
								K04576	Environmental Information Processing</b>	>Signaling molecules and interaction</b>	G protein-coupled receptors [BR:ko04030]	CALCR; calcitonin receptor	0.0031 ± 0.0001	0.0027 ± 0.0001	0.0031 ± 0.0001	0 , 0.000404	0 , 0.000272	0 , 0.000293
								K04577	Environmental Information Processing</b>	>Signaling molecules and interaction</b>	G protein-coupled receptors [BR:ko04030]	CALCRL; calcitonin receptor-like	0.0034 ± 0.0001	0.0042 ± 0.0001	0.0041 ± 0.0001	0 , 0.000238	0 , 0.00046	0 , 0.00032
								K19738	Environmental Information Processing</b>	>Membrane transport</b>	C Aquaporins	CALHM1; calcium homeostasis modulator protein 1	0.0034 ± 0.0001	0.0004 ± 0	0.0015 ± 0	0 , 0.000352	0 , 0.00012	0 , 0.000289
								K19739	Environmental Information Processing</b>	>Membrane transport</b>	C Aquaporins	CALHM2; calcium homeostasis modulator protein 2	0.0016 ± 0	0.0018 ± 0.0001	0.002 ± 0.0001	0 , 0.000292	0 , 0.000307	0 , 0.00027
								K19740	Environmental Information Processing</b>	>Membrane transport</b>	C Aquaporins	CALHM3; calcium homeostasis modulator protein 3	0.0027 ± 0.0001	0.0018 ± 0.0001	0.0021 ± 0.0001	0 , 0.000311	0 , 0.000477	0 , 0.00032
								K02183	A<b>Metabolism</b>	>Enzyme families</b>	1193 Protein phosphatase and associated proteins [BR:ko01009]	CALM; calmodulin	0.0165 ± 0.0004	0.0073 ± 0.0002	0.0122 ± 0.0004	0 , 0.000716	0 , 0.000443	0 , 0.000673
								K08057	Genetic Information Processing</b>	>Folding, sorting and degradation</b>	3212 Chaperones and folding catalysts [BR:ko03110]	CALR; calreticulin	0.0034 ± 0.0001	0.0021 ± 0.0001	0.0025 ± 0.0001	0 , 0.000384	0 , 0.000272	0 , 0.000257
								K10098	Environmental Information Processing</b>	>Signaling molecules and interaction</b>	4196 Lectins [BR:ko04091]	CALR3; calreticulin 3	0.0025 ± 0.0001	0.0008 ± 0	0.0045 ± 0.0001	0 , 0.000394	0 , 0.000235	0 , 0.00032
								K08794	A<b>Metabolism</b>	>Enzyme families</b>	10022 Enzymes [BR:ko01000] Transferases, 2.7 Transferring phosphorus-containing groups, 2.7.11 Protein-serine/threonine kinases, 2.7.11.17 Ca2+/calmodulin-dependent protein kinase	CAMK1; calcium/calmodulin-dependent protein kinase I [C:2.7.11.17]	0.0027 ± 0.0001	0.0049 ± 0.0001	0.0057 ± 0.0002	0 , 0.000666	0 , 0.000477	0 , 0.000404
								K04515	A<b>Metabolism</b>	>Enzyme families</b>	10019 Enzymes [BR:ko01000] Transferases, 2.7 Transferring phosphorus-containing groups, 2.7.11 Protein-serine/threonine kinases, 2.7.11.17 Ca2+/calmodulin-dependent protein kinase	CAMK2; calcium/calmodulin-dependent protein kinase (CaM kinase) II [C:2.7.11.17]	0.0058 ± 0.0001	0.0057 ± 0.0002	0.0037 ± 0.0001	0 , 0.000459	0 , 0.000307	0 , 0.000295
								K05869	A<b>Metabolism</b>	>Enzyme families</b>	10020 Enzymes [BR:ko01000] Transferases, 2.7 Transferring phosphorus-containing groups, 2.7.11 Protein-serine/threonine kinases, 2.7.11.17 Ca2+/calmodulin-dependent protein kinase	CAMK4; calcium/calmodulin-dependent protein kinase IV [C:2.7.11.17]	0.0032 ± 0.0001	0.0027 ± 0.0001	0.002 ± 0.0001	0 , 0.000384	0 , 0.000238	0 , 0.000192
								K00908	A<b>Metabolism</b>	>Enzyme families</b>	10018 Enzymes [BR:ko01000] Transferases, 2.7 Transferring phosphorus-containing groups, 2.7.11 Protein-serine/threonine kinases, 2.7.11.17 Ca2+/calmodulin-dependent protein kinase	CAMKK1; calcium/calmodulin-dependent protein kinase kinase 1 [C:2.7.11.17]	0.0022 ± 0.0001	0.0013 ± 0	0.0014 ± 0	0 , 0.000352	0 , 0.000238	0 , 0.000372
								K18826	A<b>Metabolism</b>	>Amino acid metabolism</b>	376 Lysine degradation [PATH:ko00310]	CAMKMT; calmodulin-lysine N-methyltransferase [EC:2.1.1.60]	0.0035 ± 0.0001	0.0017 ± 0	0.0011 ± 0	0 , 0.000352	0 , 0.000153	0 , 0.000261
								K17493	A<b>Metabolism</b>	>Enzyme families</b>	1123 Protein phosphatase and associated proteins [BR:ko01009]	CAMSAP; calmodulin-regulated spectrin-associated protein	0.0321 ± 0.0007	0.0257 ± 0.0007	0.0269 ± 0.0008	0 , 0.001413	0 , 0.000773	0 , 0.000813
								K17263	Cellular Processes</b>	>Transport and catabolism</b>	4279 Exosome [BR:ko04147]	CAND1; cullin-associated NEDD8-dissociated protein 1	0.0244 ± 0.0006	0.009 ± 0.0003	0.0151 ± 0.0004	0 , 0.001029	0 , 0.000468	0 , 0.000607
								K12304	A<b>Metabolism</b>	>Nucleotide metabolism</b>	286 Purine metabolism [PATH:ko00230]	CANT1; soluble calcium-activated nucleotidase 1 [EC:3.6.1.6]	0.001 ± 0	0.0021 ± 0.0001	0.0029 ± 0.0001	0 , 0.000223	0 , 0.000321	0 , 0.000192
								K08054	Genetic Information Processing</b>	>Folding, sorting and degradation</b>	3211 Chaperones and folding catalysts [BR:ko03110]	CANX; calnexin	0.0044 ± 0.0001	0.0019 ± 0.0001	0.0047 ± 0.0001	0 , 0.000808	0 , 0.000235	0 , 0.000443
								K17261	Genetic Information Processing</b>	>Folding, sorting and degradation</b>	5064 Membrane trafficking [BR:ko04131]	CAP1_2, SRV2; adenylyl cyclase-associated protein	0.0115 ± 0.0003	0.0112 ± 0.0003	0.014 ± 0.0004	0 , 0.000858	0 , 0.000353	0 , 0.000652
								K16769	Genetic Information Processing</b>	Replication and repair	3816 Chromosome and associated proteins [BR:ko03036]	CAP2; cytoskeleton-associated protein 2	0.0172 ± 0.0004	0.012 ± 0.0003	0.0187 ± 0.0006	0 , 0.000827	0 , 0.000663	0 , 0.000578
								K16803	Genetic Information Processing</b>	Replication and repair	3847 Chromosome and associated proteins [BR:ko03036]	CAP5, XMAP215; cytoskeleton-associated protein 5	0.0181 ± 0.0004	0.0113 ± 0.0003	0.0168 ± 0.0005	0 , 0.000747	0 , 0.000554	0 , 0.000512
								K07282	Unclassified	9394 Cellular processes and signaling	99992 Membrane and intracellular structural molecules	capA, pgsA; gamma-polyglutamate biosynthesis protein CapA	0.0021 ± 0	0.0018 ± 0.0001	0.0004 ± 0	0 , 0.000914	0 , 0.000472	0 , 0.000149
								K10368	Cellular Processes</b>	>Transport and catabolism</b>	4235 Exosome [BR:ko04147]	CAPG; capping protein (actin filament), gelsolin-like	0.0013 ± 0	0.0019 ± 0.0001	0.0027 ± 0.0001	0 , 0.000361	0 , 0.000352	0 , 0.000448
								K01367	A<b>Metabolism</b>	>Enzyme families</b>	12850 Enzymes [BR:ko01000] Hydrolases, 3.4 Acting on peptide bonds (peptidases), 3.4.22 Cysteine endopeptidases, 3.4.22.52 calpain-1	CAPN1; calpain-1 [C:3.4.22.52]	0.0031 ± 0.0001	0.0022 ± 0.0001	0.0018 ± 0.0001	0 , 0.000347	0 , 0.000272	0 , 0.00027
								K08579	A<b>Metabolism</b>	>Enzyme families</b>	12907 Enzymes [BR:ko01000] Hydrolases, 3.4 Acting on peptide bonds (peptidases), 3.4.22 Cysteine endopeptidases, 3.4.22.-	CAPN10; calpain-10 [C:3.4.22.-]	0.0024 ± 0.0001	0.0014 ± 0	0.0009 ± 0	0 , 0.000263	0 , 0.000238	0 , 0.000162
								K08580	A<b>Metabolism</b>	>Enzyme families</b>	12908 Enzymes [BR:ko01000] Hydrolases, 3.4 Acting on peptide bonds (peptidases), 3.4.22 Cysteine endopeptidases, 3.4.22.-	CAPN11; calpain-11 [C:3.4.22.-]	0.0016 ± 0	0.0007 ± 0	0.0031 ± 0.0001	0 , 0.000292	0 , 0.000115	0 , 0.000344
								K04740	A<b>Metabolism</b>	>Enzyme families</b>	12896 Enzymes [BR:ko01000] Hydrolases, 3.4 Acting on peptide bonds (peptidases), 3.4.22 Cysteine endopeptidases, 3.4.22.-	CAPN12; calpain-12 [C:3.4.22.-]	0.0015 ± 0	0.0018 ± 0.0001	0.0016 ± 0	0 , 0.000331	0 , 0.000238	0 , 0.000192
								K08581	A<b>Metabolism</b>	>Enzyme families</b>	12909 Enzymes [BR:ko01000] Hydrolases, 3.4 Acting on peptide bonds (peptidases), 3.4.22 Cysteine endopeptidases, 3.4.22.-	CAPN13; calpain-13 [C:3.4.22.-]	0.0029 ± 0.0001	0.0041 ± 0.0001	0.0029 ± 0.0001	0 , 0.000347	0 , 0.000222	0 , 0.000303
								K13442	A<b>Metabolism</b>	>Enzyme families</b>	12922 Enzymes [BR:ko01000] Hydrolases, 3.4 Acting on peptide bonds (peptidases), 3.4.22 Cysteine endopeptidases, 3.4.22.-	CAPN14; calpain-14 [C:3.4.22.-]	0.005 ± 0.0001	0.0033 ± 0.0001	0.0022 ± 0.0001	0 , 0.000477	0 , 0.000613	0 , 0.000271
								K08582	A<b>Metabolism</b>	>Enzyme families</b>	12910 Enzymes [BR:ko01000] Hydrolases, 3.4 Acting on peptide bonds (peptidases), 3.4.22 Cysteine endopeptidases, 3.4.22.-	CAPN15; calpain-15 [C:3.4.22.-]	0.0019 ± 0	0.0031 ± 0.0001	0.0025 ± 0.0001	0 , 0.000301	0 , 0.000315	0 , 0.000287
								K03853	A<b>Metabolism</b>	>Enzyme families</b>	12852 Enzymes [BR:ko01000] Hydrolases, 3.4 Acting on peptide bonds (peptidases), 3.4.22 Cysteine endopeptidases, 3.4.22.53 calpain-2	CAPN2; calpain-2 [C:3.4.22.53]	0.004 ± 0.0001	0.0026 ± 0.0001	0.0042 ± 0.0001	0 , 0.000495	0 , 0.000358	0 , 0.000539
								K08573	A<b>Metabolism</b>	>Enzyme families</b>	12854 Enzymes [BR:ko01000] Hydrolases, 3.4 Acting on peptide bonds (peptidases), 3.4.22 Cysteine endopeptidases, 3.4.22.54 calpain-3	CAPN3; calpain-3 [C:3.4.22.54]	0.003 ± 0.0001	0.0018 ± 0.0001	0.0034 ± 0.0001	0 , 0.000266	0 , 0.000205	0 , 0.000303
								K08574	A<b>Metabolism</b>	>Enzyme families</b>	12902 Enzymes [BR:ko01000] Hydrolases, 3.4 Acting on peptide bonds (peptidases), 3.4.22 Cysteine endopeptidases, 3.4.22.-	CAPN5; calpain-5 [C:3.4.22.-]	0.0046 ± 0.0001	0.0027 ± 0.0001	0.0053 ± 0.0002	0 , 0.000466	0 , 0.000258	0 , 0.000348
								K08575	A<b>Metabolism</b>	>Enzyme families</b>	12903 Enzymes [BR:ko01000] Hydrolases, 3.4 Acting on peptide bonds (peptidases), 3.4.22 Cysteine endopeptidases, 3.4.22.-	CAPN6; calpain-6 [C:3.4.22.-]	0.0033 ± 0.0001	0.004 ± 0.0001	0.0027 ± 0.0001	0 , 0.000391	0 , 0.000307	0 , 0.000295
								K08576	A<b>Metabolism</b>	>Enzyme families</b>	12904 Enzymes [BR:ko01000] Hydrolases, 3.4 Acting on peptide bonds (peptidases), 3.4.22 Cysteine endopeptidases, 3.4.22.-	CAPN7; calpain-7 [C:3.4.22.-]	0.0087 ± 0.0002	0.0027 ± 0.0001	0.0044 ± 0.0001	0 , 0.000622	0 , 0.000321	0 , 0.000354
								K08577	A<b>Metabolism</b>	>Enzyme families</b>	12905 Enzymes [BR:ko01000] Hydrolases, 3.4 Acting on peptide bonds (peptidases), 3.4.22 Cysteine endopeptidases, 3.4.22.-	CAPN8; calpain-8 [C:3.4.22.-]	0.0073 ± 0.0002	0.0039 ± 0.0001	0.0044 ± 0.0001	0 , 0.000541	0 , 0.000307	0 , 0.000443
								K08578	A<b>Metabolism</b>	>Enzyme families</b>	12906 Enzymes [BR:ko01000] Hydrolases, 3.4 Acting on peptide bonds (peptidases), 3.4.22 Cysteine endopeptidases, 3.4.22.-	CAPN9; calpain-9 [C:3.4.22.-]	0.0034 ± 0.0001	0.0035 ± 0.0001	0.003 ± 0.0001	0 , 0.000361	0 , 0.000258	0 , 0.000295
								K08584	A<b>Metabolism</b>	>Enzyme families</b>	1087 Peptidases [BR:ko01002]	CAPNS2; calpain, small subunit 2	0.0028 ± 0.0001	0.0009 ± 0	0.0059 ± 0.0002	0 , 0.000429	0 , 0.000106	0 , 0.00032
								K18743	Genetic Information Processing</b>	>Translation</b>	3225 Messenger RNA Biogenesis [BR:ko03019]	CAPRIN1, GPIAP1; caprin-1	0.0057 ± 0.0001	0.0027 ± 0.0001	0.0038 ± 0.0001	0 , 0.00052	0 , 0.000258	0 , 0.00032
								K18744	Genetic Information Processing</b>	>Translation</b>	3226 Messenger RNA Biogenesis [BR:ko03019]	CAPRIN2, EEG1; caprin-2	0.0082 ± 0.0002	0.0023 ± 0.0001	0.0056 ± 0.0002	0 , 0.000429	0 , 0.000205	0 , 0.000378
								K10364	Genetic Information Processing</b>	>Folding, sorting and degradation</b>	4671 Membrane trafficking [BR:ko04131]	CAPZA; capping protein (actin filament) muscle Z-line, alpha	0.0107 ± 0.0002	0.0079 ± 0.0002	0.0156 ± 0.0005	0 , 0.0005	0 , 0.000587	0 , 0.000622
								K01955	A<b>Metabolism</b>	>Nucleotide metabolism</b>	243 Pyrimidine metabolism [PATH:ko00240]	carB, CPA2; carbamoyl-phosphate synthase large subunit [EC:6.3.5.5]	0.0277 ± 0.0006	0.1064 ± 0.003	0.0306 ± 0.0009	0 , 0.00225	0 , 0.00342	0 , 0.002284
								K20912	Environmental Information Processing</b>	11232 Signal transduction	4079 NF-kappa B signaling pathway [PATH:ko04064]	CARD10; caspase recruitment domain-containing protein 10	0.0091 ± 0.0002	0.0053 ± 0.0002	0.005 ± 0.0001	0 , 0.000606	0 , 0.000282	0 , 0.000443
								K07367	Environmental Information Processing</b>	11233 Signal transduction	4080 NF-kappa B signaling pathway [PATH:ko04064]	CARD11; caspase recruitment domain-containing protein 11	0.0049 ± 0.0001	0.0049 ± 0.0001	0.0058 ± 0.0002	0 , 0.000263	0 , 0.000386	0 , 0.00029
								K20913	Environmental Information Processing</b>	11234 Signal transduction	4081 NF-kappa B signaling pathway [PATH:ko04064]	CARD14; caspase recruitment domain-containing protein 14	0.0036 ± 0.0001	0.0049 ± 0.0001	0.0048 ± 0.0001	0 , 0.000347	0 , 0.000351	0 , 0.000539
								K12806	Organismal Systems</b>	>Immune system</b>	4726 NOD-like receptor signaling pathway [PATH:ko04621]	CARD16_17_18; caspase recruitment domain-containing protein 16/17/18	0.003 ± 0.0001	0.0053 ± 0.0002	0.0024 ± 0.0001	0 , 0.000266	0 , 0.000544	0 , 0.000261
								K12797	Organismal Systems</b>	>Immune system</b>	4658 NOD-like receptor signaling pathway [PATH:ko04621]	CARD6; caspase recruitment domain-containing protein 6	0.0123 ± 0.0003	0.0096 ± 0.0003	0.0089 ± 0.0003	0 , 0.000753	0 , 0.000773	0 , 0.000449
								K12801	Organismal Systems</b>	>Immune system</b>	4718 NOD-like receptor signaling pathway [PATH:ko04621]	CARD8, CARDINAL; caspase recruitment domain-containing protein 8	0.0044 ± 0.0001	0.003 ± 0.0001	0.0017 ± 0	0 , 0.000358	0 , 0.000238	0 , 0.000271
								K17757	A<b>Metabolism</b>	>Enzyme families</b>	15148 Enzymes [BR:ko01000] Lyases, 4.2 Carbon-oxygen lyases, 4.2.1 Hydro-lyases, 4.2.1.93 ATP-dependent NAD(P)H-hydrate dehydratase	CARKD; ATP-dependent NAD(P)H-hydrate dehydratase [C:4.2.1.93]	0.0048 ± 0.0001	0.0029 ± 0.0001	0.0038 ± 0.0001	0 , 0.000347	0 , 0.000282	0 , 0.000481
								K05931	A<b>Metabolism</b>	>Enzyme families</b>	5869 Enzymes [BR:ko01000] Transferases, 2.1 Transferring one-carbon groups, 2.1.1 Methyltransferases, 2.1.1.319 type I protein arginine methyltransferase	CARM1, PRMT4; type I protein arginine methyltransferase [C:2.1.1.319]	0.0054 ± 0.0001	0.0035 ± 0.0001	0.0037 ± 0.0001	0 , 0.000353	0 , 0.000238	0 , 0.000299
								K19787	A<b>Metabolism</b>	>Amino acid metabolism</b>	376 Histidine metabolism [PATH:ko00340]	CARNMT1; carnosine N-methyltransferase [EC:2.1.1.22]	0.007 ± 0.0002	0.0005 ± 0	0.0045 ± 0.0001	0 , 0.000514	0 , 0.000146	0 , 0.000607
								K01255	A<b>Metabolism</b>	>Metabolism of other amino acids</b>	490 Glutathione metabolism [PATH:ko00480]	CARP, pepA; leucyl aminopeptidase [EC:3.4.11.1]	0.0081 ± 0.0002	0.0138 ± 0.0004	0.0113 ± 0.0003	0 , 0.001319	0 , 0.000839	0 , 0.000968
								K01883	A<b>Metabolism</b>	>Amino acid metabolism</b>	1014 Amino acid related enzymes [BR:ko01007]	CARS, cysS; cysteinyl-tRNA synthetase	0.0236 ± 0.0005	0.0609 ± 0.0017	0.0202 ± 0.0006	0 , 0.001391	0 , 0.001631	0 , 0.001448
								K15342	Cellular Processes</b>	>Transport and catabolism</b>	2049 Prokaryotic Defense System [BR:ko02048]B Universal Cas proteins	cas1; CRISP-associated protein Cas1	0.0031 ± 0.0001	0.0173 ± 0.0005	0.004 ± 0.0001	0 , 0.00025	0 , 0.00126	0 , 0.000307
								K09951	Cellular Processes</b>	>Transport and catabolism</b>	2049 Prokaryotic Defense System [BR:ko02048]B Universal Cas proteins	cas2; CRISPR-associated protein Cas2	0.0021 ± 0	0.0058 ± 0.0002	0.0044 ± 0.0001	0 , 0.000214	0 , 0.000588	0 , 0.000833
								K07012	A<b>Metabolism</b>	>Enzyme families</b>	11659 Enzymes [BR:ko01000] Hydrolases, 3.1 Acting on ester bonds, 3.1.- Acting on ester bonds, 3.1.-.-	cas3; CRISPR-associated endonuclease/helicase Cas3 [C:3.1.-.- 3.6.4.-]	0.0028 ± 0.0001	0.0132 ± 0.0004	0.0055 ± 0.0002	0 , 0.000394	0 , 0.000959	0 , 0.000605
								K19119	Cellular Processes</b>	>Transport and catabolism</b>	2049 Prokaryotic Defense System [BR:ko02048]B Universal Cas proteins	cas5d; CRISPR-associated protein Cas5d	0.0012 ± 0	0.005 ± 0.0001	0.0013 ± 0	0 , 0.000197	0 , 0.00053	0 , 0.000152
								K17580	A<b>Metabolism</b>	>Enzyme families</b>	1071 Protein phosphatase and associated proteins [BR:ko01009]	CASC1; cancer susceptibility candidate protein 1	0.0247 ± 0.0006	0.0153 ± 0.0004	0.0217 ± 0.0006	0 , 0.00106	0 , 0.000613	0 , 0.000886
								K14323	Genetic Information Processing</b>	>Translation</b>	3125 RNA transport [PATH:ko03013]	CASC3, MLN51; protein CASC3	0.0025 ± 0.0001	0.0024 ± 0.0001	0.0067 ± 0.0002	0 , 0.000266	0 , 0.000258	0 , 0.000897
								K11542	A<b>Metabolism</b>	>Enzyme families</b>	1072 Protein phosphatase and associated proteins [BR:ko01009]	CASC5, KNL1; protein CASC5	0.0339 ± 0.0008	0.0164 ± 0.0005	0.031 ± 0.0009	0 , 0.001516	0 , 0.000575	0 , 0.001411
								K03377	A<b>Metabolism</b>	>Enzyme families</b>	6220 Enzymes [BR:ko01000] Transferases, 2.3 Acyltransferases, 2.3.1 Transferring groups other than aminoacyl groups, 2.3.1.45 N-acetylneuraminate 7-O(or 9-O)-acetyltransferase	CASD1; N-acetylneuraminate 9-O-acetyltransferase [C:2.3.1.45]	0.0088 ± 0.0002	0.0021 ± 0.0001	0.0062 ± 0.0002	0 , 0.000459	0 , 0.000211	0 , 0.000449
								K21952	Genetic Information Processing</b>	>Folding, sorting and degradation</b>	4202 Membrane trafficking [BR:ko04131]	CASIN, ANS5; CAS interacting protein	0.0041 ± 0.0001	0.0065 ± 0.0002	0.0055 ± 0.0002	0 , 0.000293	0 , 0.000515	0 , 0.000384
								K06103	A<b>Metabolism</b>	>Enzyme families</b>	9795 Enzymes [BR:ko01000] Transferases, 2.7 Transferring phosphorus-containing groups, 2.7.11 Protein-serine/threonine kinases, 2.7.11.1 non-specific serine/threonine protein kinase	CASK; calcium/calmodulin-dependent serine protein kinase [C:2.7.11.1]	0.0048 ± 0.0001	0.002 ± 0.0001	0.0031 ± 0.0001	0 , 0.000551	0 , 0.000221	0 , 0.000289
								K01370	A<b>Metabolism</b>	>Enzyme families</b>	12822 Enzymes [BR:ko01000] Hydrolases, 3.4 Acting on peptide bonds (peptidases), 3.4.22 Cysteine endopeptidases, 3.4.22.36 caspase-1	CASP1; caspase 1 [C:3.4.22.36]	0.0038 ± 0.0001	0.0046 ± 0.0001	0.0023 ± 0.0001	0 , 0.000347	0 , 0.000307	0 , 0.000261
								K04400	A<b>Metabolism</b>	>Enzyme families</b>	12872 Enzymes [BR:ko01000] Hydrolases, 3.4 Acting on peptide bonds (peptidases), 3.4.22 Cysteine endopeptidases, 3.4.22.63 caspase-10	CASP10; caspase 10 [C:3.4.22.63]	0.0028 ± 0.0001	0.002 ± 0.0001	0.0057 ± 0.0002	0 , 0.000427	0 , 0.000161	0 , 0.000738
								K04741	A<b>Metabolism</b>	>Enzyme families</b>	12897 Enzymes [BR:ko01000] Hydrolases, 3.4 Acting on peptide bonds (peptidases), 3.4.22 Cysteine endopeptidases, 3.4.22.-	CASP12; caspase 12 [C:3.4.22.-]	0.0015 ± 0	0.0022 ± 0.0001	0.0026 ± 0.0001	0 , 0.000358	0 , 0.000424	0 , 0.000257
								K04401	A<b>Metabolism</b>	>Enzyme families</b>	12894 Enzymes [BR:ko01000] Hydrolases, 3.4 Acting on peptide bonds (peptidases), 3.4.22 Cysteine endopeptidases, 3.4.22.-	CASP14; caspase 14 [C:3.4.22.-]	0.0014 ± 0	0.0009 ± 0	0.0046 ± 0.0001	0 , 0.000239	0 , 0.000221	0 , 0.000328
								K02186	A<b>Metabolism</b>	>Enzyme families</b>	12856 Enzymes [BR:ko01000] Hydrolases, 3.4 Acting on peptide bonds (peptidases), 3.4.22 Cysteine endopeptidases, 3.4.22.55 caspase-2	CASP2; caspase 2 [C:3.4.22.55]	0.004 ± 0.0001	0.0018 ± 0.0001	0.0037 ± 0.0001	0 , 0.000445	0 , 0.000238	0 , 0.000378
								K02187	A<b>Metabolism</b>	>Enzyme families</b>	12858 Enzymes [BR:ko01000] Hydrolases, 3.4 Acting on peptide bonds (peptidases), 3.4.22 Cysteine endopeptidases, 3.4.22.56 caspase-3	CASP3; caspase 3 [C:3.4.22.56]	0.0023 ± 0.0001	0.0007 ± 0	0.0011 ± 0	0 , 0.00023	0 , 0.000101	0 , 0.000148
								K04394	A<b>Metabolism</b>	>Enzyme families</b>	12860 Enzymes [BR:ko01000] Hydrolases, 3.4 Acting on peptide bonds (peptidases), 3.4.22 Cysteine endopeptidases, 3.4.22.57 caspase-4	CASP4, CASP11; caspase 4 [C:3.4.22.57 3.4.22.64]	0.0057 ± 0.0001	0.0023 ± 0.0001	0.0039 ± 0.0001	0 , 0.000414	0 , 0.000202	0 , 0.000295
								K04395	A<b>Metabolism</b>	>Enzyme families</b>	12862 Enzymes [BR:ko01000] Hydrolases, 3.4 Acting on peptide bonds (peptidases), 3.4.22 Cysteine endopeptidases, 3.4.22.58 caspase-5	CASP5; caspase 5 [C:3.4.22.58]	0.0014 ± 0	0.0021 ± 0.0001	0.0011 ± 0	0 , 0.000238	0 , 0.000157	0 , 0.000128
								K04396	A<b>Metabolism</b>	>Enzyme families</b>	12864 Enzymes [BR:ko01000] Hydrolases, 3.4 Acting on peptide bonds (peptidases), 3.4.22 Cysteine endopeptidases, 3.4.22.59 caspase-6	CASP6; caspase 6 [C:3.4.22.59]	0.0029 ± 0.0001	0.0008 ± 0	0.0009 ± 0	0 , 0.000384	0 , 0.000235	0 , 0.000136
								K04398	A<b>Metabolism</b>	>Enzyme families</b>	12868 Enzymes [BR:ko01000] Hydrolases, 3.4 Acting on peptide bonds (peptidases), 3.4.22 Cysteine endopeptidases, 3.4.22.61 caspase-8	CASP8; caspase 8 [C:3.4.22.61]	0.0015 ± 0	0.003 ± 0.0001	0.0017 ± 0	0 , 0.000296	0 , 0.000282	0 , 0.000256
								K04399	A<b>Metabolism</b>	>Enzyme families</b>	12870 Enzymes [BR:ko01000] Hydrolases, 3.4 Acting on peptide bonds (peptidases), 3.4.22 Cysteine endopeptidases, 3.4.22.62 caspase-9	CASP9; caspase 9 [C:3.4.22.62]	0.0024 ± 0.0001	0.0018 ± 0.0001	0.0012 ± 0	0 , 0.000429	0 , 0.000218	0 , 0.000257
								K04612	Environmental Information Processing</b>	>Signaling molecules and interaction</b>	G protein-coupled receptors [BR:ko04030]	CASR; calcium-sensing receptor	0.0117 ± 0.0003	0.0085 ± 0.0002	0.013 ± 0.0004	0 , 0.000594	0 , 0.000315	0 , 0.000581
								K18122	A<b>Metabolism</b>	B <b>Carbohydrate metabolism</b>	717 Butanoate metabolism [PATH:ko00650]	cat2, abfT; 4-hydroxybutyrate CoA-transferase [EC:2.8.3.-]	0.0003 ± 0	0.0013 ± 0	0.0032 ± 0.0001	0 , 0.000122	0 , 0.00024	0 , 0.000874
								K07104	A<b>Metabolism</b>	>Xenobiotics biodegradation and metabolism</b>	388 Benzoate degradation [PATH:ko00362]	catE; catechol 2,3-dioxygenase [EC:1.13.11.2]	0.0039 ± 0.0001	0.0043 ± 0.0001	0.0016 ± 0	0 , 0.001407	0 , 0.000443	0 , 0.00034
								K16890	Environmental Information Processing</b>	>Signaling molecules and interaction</b>	4297 Ion channels [BR:ko04040]	CATSPER2; cation channel sperm-associated protein 2	0.0083 ± 0.0002	0.007 ± 0.0002	0.0046 ± 0.0001	0 , 0.00049	0 , 0.000319	0 , 0.000522
								K16891	Environmental Information Processing</b>	>Signaling molecules and interaction</b>	4298 Ion channels [BR:ko04040]	CATSPER3; cation channel sperm-associated protein 3	0.0027 ± 0.0001	0.0008 ± 0	0.0027 ± 0.0001	0 , 0.000238	0 , 0.000258	0 , 0.000515
								K16893	Environmental Information Processing</b>	>Signaling molecules and interaction</b>	4300 Ion channels [BR:ko04040]	CATSPERB; cation channel sperm-associated protein subunit beta	0.0049 ± 0.0001	0.0028 ± 0.0001	0.0036 ± 0.0001	0 , 0.000394	0 , 0.000187	0 , 0.000295
								K16895	Environmental Information Processing</b>	>Signaling molecules and interaction</b>	4302 Ion channels [BR:ko04040]	CATSPERD; cation channel sperm-associated protein subunit delta	0.0023 ± 0.0001	0.0018 ± 0.0001	0.0009 ± 0	0 , 0.000364	0 , 0.000282	0 , 0.000152
								K16894	Environmental Information Processing</b>	>Signaling molecules and interaction</b>	4301 Ion channels [BR:ko04040]	CATSPERG; cation channel sperm-associated protein subunit gamma	0.0026 ± 0.0001	0.0026 ± 0.0001	0.0043 ± 0.0001	0 , 0.000244	0 , 0.000218	0 , 0.00032
								K03698	A<b>Metabolism</b>	>Enzyme families</b>	11647 Enzymes [BR:ko01000] Hydrolases, 3.1 Acting on ester bonds, 3.1.- Acting on ester bonds, 3.1.-.-	cbf, cbf1; 3'-5' exoribonuclease [C:3.1.-.-]	0.0061 ± 0.0001	0.0231 ± 0.0007	0.0108 ± 0.0003	0 , 0.00075	0 , 0.001076	0 , 0.000995
								K02227	A<b>Metabolism</b>	>Metabolism of cofactors and vitamins</b>	912 Porphyrin and chlorophyll metabolism [PATH:ko00860]	cbiB, cobD; adenosylcobinamide-phosphate synthase [EC:6.3.1.10]	0.0018 ± 0	0.0143 ± 0.0004	0.0053 ± 0.0002	0 , 0.000358	0 , 0.00089	0 , 0.000833
								K02188	A<b>Metabolism</b>	>Metabolism of cofactors and vitamins</b>	898 Porphyrin and chlorophyll metabolism [PATH:ko00860]	cbiD; cobalt-precorrin-5B (C1)-methyltransferase [EC:2.1.1.195]	0.0005 ± 0	0.0097 ± 0.0003	0.0031 ± 0.0001	0 , 0.000124	0 , 0.000504	0 , 0.0005
								K03399	A<b>Metabolism</b>	>Metabolism of cofactors and vitamins</b>	901 Porphyrin and chlorophyll metabolism [PATH:ko00860]	cbiE; cobalt-precorrin-7 (C5)-methyltransferase [EC:2.1.1.289]	0.0018 ± 0	0.0042 ± 0.0001	0.0024 ± 0.0001	0 , 0.000409	0 , 0.000269	0 , 0.00032
								K02189	A<b>Metabolism</b>	>Metabolism of cofactors and vitamins</b>	892 Porphyrin and chlorophyll metabolism [PATH:ko00860]	cbiG; cobalt-precorrin 5A hydrolase [EC:3.7.1.12]	0.0015 ± 0	0.0156 ± 0.0004	0.0044 ± 0.0001	0 , 0.000409	0 , 0.000877	0 , 0.000761
								K02190	A<b>Metabolism</b>	>Metabolism of cofactors and vitamins</b>	885 Porphyrin and chlorophyll metabolism [PATH:ko00860]	cbiK; sirohydrochlorin cobaltochelatase [EC:4.99.1.3]	0.0011 ± 0	0.0128 ± 0.0004	0.0067 ± 0.0002	0 , 0.000155	0 , 0.000775	0 , 0.000813
								K02007	Environmental Information Processing</b>	>Membrane transport</b>	2336 ABC transporters [PATH:ko02010]	cbiM; cobalt/nickel transport system permease protein	0.0006 ± 0	0.0097 ± 0.0003	0.0029 ± 0.0001	0 , 0.000138	0 , 0.000589	0 , 0.00075
								K02009	Environmental Information Processing</b>	>Membrane transport</b>	2335 ABC transporters [PATH:ko02010]	cbiN; cobalt/nickel transport protein	0.0021 ± 0	0.0022 ± 0.0001	0.0013 ± 0	0 , 0.000514	0 , 0.000183	0 , 0.000188
								K02006	Environmental Information Processing</b>	>Membrane transport</b>	2338 ABC transporters [PATH:ko02010]	cbiO; cobalt/nickel transport system ATP-binding protein	0.0009 ± 0	0.0163 ± 0.0005	0.0029 ± 0.0001	0 , 0.000165	0 , 0.000815	0 , 0.000563
								K02008	Environmental Information Processing</b>	>Membrane transport</b>	2337 ABC transporters [PATH:ko02010]	cbiQ; cobalt/nickel transport system permease protein	0.0005 ± 0	0.0066 ± 0.0002	0.0075 ± 0.0002	0 , 0.000205	0 , 0.000397	0 , 0.001815
								K02191	A<b>Metabolism</b>	>Metabolism of cofactors and vitamins</b>	900 Porphyrin and chlorophyll metabolism [PATH:ko00860]	cbiT; cobalt-precorrin-6B (C15)-methyltransferase [EC:2.1.1.196]	0.0015 ± 0	0.0067 ± 0.0002	0.0028 ± 0.0001	0 , 0.00018	0 , 0.000493	0 , 0.000598
								K04707	A<b>Metabolism</b>	>Enzyme families</b>	6842 Enzymes [BR:ko01000] Transferases, 2.3 Acyltransferases, 2.3.2 Aminoacyltransferases, 2.3.2.27 RING-type	CBL; 3 ubiquitin-protein ligase CBL [C:2.3.2.27]	1.8485 ± 0.042	1.2041 ± 0.0344	1.7059 ± 0.0502	0.003833237 , 0.02469	0.001416961 , 0.023537	0.00410984 , 0.024798
								K15685	A<b>Metabolism</b>	>Enzyme families</b>	6949 Enzymes [BR:ko01000] Transferases, 2.3 Acyltransferases, 2.3.2 Aminoacyltransferases, 2.3.2.27 RING-type	CBLL1; 3 ubiquitin-protein ligase Hakai [C:2.3.2.27]	0.002 ± 0	0.0011 ± 0	0.0015 ± 0	0 , 0.000244	0 , 0.000187	0 , 0.000239
								K17662	Genetic Information Processing</b>	>Translation</b>	3081 Mitochondrial biogenesis [BR:ko03029]	CBP3, UQCC; cytochrome b pre-mRNA-processing protein 3	0.0011 ± 0	0.002 ± 0.0001	0.002 ± 0.0001	0 , 0.000255	0 , 0.000258	0 , 0.000295
								K01697	A<b>Metabolism</b>	>Amino acid metabolism</b>	333 Glycine, serine and threonine metabolism [PATH:ko00260]	CBS; cystathionine beta-synthase [EC:4.2.1.22]	0.0022 ± 0	0.0011 ± 0	0.0025 ± 0.0001	0 , 0.000284	0 , 0.000161	0 , 0.000295
								K11585	Genetic Information Processing</b>	Replication and repair	3461 Chromosome and associated proteins [BR:ko03036]	CBX1, HP1B, SWI6; chromobox protein 1	0.0071 ± 0.0002	0.0027 ± 0.0001	0.002 ± 0.0001	0 , 0.000541	0 , 0.000272	0 , 0.000295
								K11451	Genetic Information Processing</b>	Replication and repair	3319 Chromosome and associated proteins [BR:ko03036]	CBX2; chromobox protein 2	0.0016 ± 0	0.0019 ± 0.0001	0.0021 ± 0.0001	0 , 0.000502	0 , 0.00023	0 , 0.000295
								K11586	Genetic Information Processing</b>	Replication and repair	3462 Chromosome and associated proteins [BR:ko03036]	CBX3, HP1G; chromobox protein 3	0.0206 ± 0.0005	0.0082 ± 0.0002	0.0192 ± 0.0006	0 , 0.000606	0 , 0.00047	0 , 0.000809
								K11587	Genetic Information Processing</b>	Replication and repair	3463 Chromosome and associated proteins [BR:ko03036]	CBX5, HP1A; chromobox protein 5	0.0023 ± 0.0001	0.0035 ± 0.0001	0.0034 ± 0.0001	0 , 0.000231	0 , 0.000282	0 , 0.000517
								K18260	Cellular Processes</b>	>Transport and catabolism</b>	4541 Exosome [BR:ko04147]	CC2D1; coiled-coil and C2 domain-containing protein 1	0.0053 ± 0.0001	0.003 ± 0.0001	0.0038 ± 0.0001	0 , 0.000476	0 , 0.000282	0 , 0.000344
								K19352	Genetic Information Processing</b>	Replication and repair	3710 Chromosome and associated proteins [BR:ko03036]	CC2D2A; coiled-coil and C2 domain-containing protein 2A	0.0076 ± 0.0002	0.0078 ± 0.0002	0.0098 ± 0.0003	0 , 0.000706	0 , 0.000468	0 , 0.000738
								K00974	A<b>Metabolism</b>	>Enzyme families</b>	9456 Enzymes [BR:ko01000] Transferases, 2.7 Transferring phosphorus-containing groups, 2.7.7 Nucleotidyltransferases, 2.7.7.72 CCA tRNA nucleotidyltransferase	cca; tRNA nucleotidyltransferase (CCA-adding enzyme) [C:2.7.7.72 3.1.3.- 3.1.4.-]	0.0109 ± 0.0002	0.0137 ± 0.0004	0.0217 ± 0.0006	0 , 0.000537	0 , 0.000539	0 , 0.00254
								K19638	Unclassified	9708 Cellular processes and signaling	99995 Signal transduction mechanisms	CCBE1; collagen and calcium-binding EGF domain-containing protein 1	0.0021 ± 0	0.0019 ± 0.0001	0.0016 ± 0	0 , 0.000333	0 , 0.000235	0 , 0.000248
								K00816	A<b>Metabolism</b>	>Amino acid metabolism</b>	403 Tryptophan metabolism [PATH:ko00380]	CCBL; kynurenine---oxoglutarate transaminase / cysteine-S-conjugate beta-lyase / glu	0.0032 ± 0.0001	0.0038 ± 0.0001	0.0076 ± 0.0002	0 , 0.000358	0 , 0.000238	0 , 0.000314
								K04187	Environmental Information Processing</b>	>Signaling molecules and interaction</b>	G protein-coupled receptors [BR:ko04030]	CCBP2; chemokine binding protein 2	0.0032 ± 0.0001	0.0036 ± 0.0001	0.0022 ± 0.0001	0 , 0.000333	0 , 0.000272	0 , 0.00029
								K06196	Environmental Information Processing</b>	>Membrane transport</b>	C Aquaporins	ccdA; cytochrome c-type biogenesis protein	0.0017 ± 0	0.0076 ± 0.0002	0.0035 ± 0.0001	0 , 0.000257	0 , 0.00092	0 , 0.000658
								K16759	Genetic Information Processing</b>	Replication and repair	3801 Chromosome and associated proteins [BR:ko03036]	CCDC102A; coiled-coil domain-containing protein 102A	0.0019 ± 0	0.0028 ± 0.0001	0.003 ± 0.0001	0 , 0.000404	0 , 0.000282	0 , 0.000299
								K16541	Genetic Information Processing</b>	Replication and repair	3580 Chromosome and associated proteins [BR:ko03036]	CCDC14; coiled-coil domain-containing protein 14	0.0133 ± 0.0003	0.0049 ± 0.0001	0.0098 ± 0.0003	0 , 0.000666	0 , 0.000307	0 , 0.000578
								K16752	Genetic Information Processing</b>	Replication and repair	3794 Chromosome and associated proteins [BR:ko03036]	CCDC15; coiled-coil domain-containing protein 15	0.0034 ± 0.0001	0.0025 ± 0.0001	0.0032 ± 0.0001	0 , 0.000514	0 , 0.000307	0 , 0.000314
								K16753	Genetic Information Processing</b>	Replication and repair	3795 Chromosome and associated proteins [BR:ko03036]	CCDC34; coiled-coil domain-containing protein 34	0.0015 ± 0	0.0009 ± 0	0.0025 ± 0.0001	0 , 0.000361	0 , 0.000212	0 , 0.00032
								K16754	Genetic Information Processing</b>	Replication and repair	3796 Chromosome and associated proteins [BR:ko03036]	CCDC41; coiled-coil domain-containing protein 41	0.0081 ± 0.0002	0.0024 ± 0.0001	0.0075 ± 0.0002	0 , 0.001153	0 , 0.000202	0 , 0.000531
								K18463	Genetic Information Processing</b>	>Folding, sorting and degradation</b>	4668 Membrane trafficking [BR:ko04131]	CCDC53; WASH complex subunit CCDC53	0.0029 ± 0.0001	0.0012 ± 0	0.002 ± 0.0001	0 , 0.000384	0 , 0.000235	0 , 0.000303
								K09288	Human Diseases</b>	>Cancers</b>	5461 Pathways in cancer [PATH:ko05200]	CCDC6, PTC; coiled-coil domain-containing protein 6	0.0012 ± 0	0.0011 ± 0	0.0019 ± 0.0001	0 , 0.000384	0 , 0.000323	0 , 0.000354
								K16756	Genetic Information Processing</b>	Replication and repair	3798 Chromosome and associated proteins [BR:ko03036]	CCDC64; coiled-coil domain-containing protein 64	0.0009 ± 0	0.0036 ± 0.0001	0.0039 ± 0.0001	0 , 0.000248	0 , 0.00023	0 , 0.000295
								K16757	Genetic Information Processing</b>	Replication and repair	3799 Chromosome and associated proteins [BR:ko03036]	CCDC77; coiled-coil domain-containing protein 77	0.0037 ± 0.0001	0.0031 ± 0.0001	0.0038 ± 0.0001	0 , 0.000257	0 , 0.000235	0 , 0.000443
								K17561	A<b>Metabolism</b>	>Enzyme families</b>	1037 Protein phosphatase and associated proteins [BR:ko01009]	CCDC8; coiled-coil domain-containing protein 8	0.0034 ± 0.0001	0.0008 ± 0	0.0016 ± 0	0 , 0.000396	0 , 0.000202	0 , 0.000192
								K16452	Genetic Information Processing</b>	Replication and repair	3519 Chromosome and associated proteins [BR:ko03036]	CCDC92; coiled-coil domain-containing protein 92	0.0012 ± 0	0.002 ± 0.0001	0.0012 ± 0	0 , 0.000249	0 , 0.000272	0 , 0.000192
								K04194	Environmental Information Processing</b>	11664 Signal transduction	4112 Calcium signaling pathway [PATH:ko04020]	CCKAR; cholecystokinin A receptor	0.0029 ± 0.0001	0.0022 ± 0.0001	0.0029 ± 0.0001	0 , 0.000384	0 , 0.000307	0 , 0.000348
								K04195	Environmental Information Processing</b>	11665 Signal transduction	4113 Calcium signaling pathway [PATH:ko04020]	CCKBR; cholecystokinin B receptor	0.001 ± 0	0.0006 ± 0	0.0038 ± 0.0001	0 , 0.000216	0 , 0.00013	0 , 0.00027
								K02194	Environmental Information Processing</b>	>Membrane transport</b>	2379 ABC transporters [PATH:ko02010]	ccmB; heme exporter protein B	0.0004 ± 0	0.0003 ± 0	0.0015 ± 0	0 , 0.000194	0 , 0.000109	0 , 0.000263
								K02198	Environmental Information Processing</b>	>Membrane transport</b>	C Aquaporins	ccmF; cytochrome c-type biogenesis protein CcmF	0.0004 ± 0	0.0048 ± 0.0001	0.0018 ± 0.0001	0 , 0.000122	0 , 0.000461	0 , 0.000257
								K02199	Genetic Information Processing</b>	>Folding, sorting and degradation</b>	3362 Chaperones and folding catalysts [BR:ko03110]	ccmG, dsbE; cytochrome c biogenesis protein CcmG, thiol:disulfide interchange protein DsbE	0.0007 ± 0	0.0007 ± 0	0.0017 ± 0	0 , 0.000121	0 , 0.000163	0 , 0.00029
								K06627	Genetic Information Processing</b>	Replication and repair	3047 DNA replication proteins [BR:ko03032]	CCNA; cyclin-A	0.0068 ± 0.0002	0.0049 ± 0.0001	0.0081 ± 0.0002	0 , 0.000509	0 , 0.000292	0 , 0.000354
								K05868	Genetic Information Processing</b>	Replication and repair	3101 DNA replication proteins [BR:ko03032]	CCNB1; G2/mitotic-specific cyclin-B1	0.0028 ± 0.0001	0.0026 ± 0.0001	0.0013 ± 0	0 , 0.000361	0 , 0.000235	0 , 0.000239
								K10639	A<b>Metabolism</b>	>Enzyme families</b>	6880 Enzymes [BR:ko01000] Transferases, 2.3 Acyltransferases, 2.3.2 Aminoacyltransferases, 2.3.2.27 RING-type	CCNB1IP1, HI10; 3 ubiquitin-protein ligase CCNP1IP1 [C:2.3.2.27]	0.0026 ± 0.0001	0.0046 ± 0.0001	0.0016 ± 0	0 , 0.000427	0 , 0.000443	0 , 0.000289
								K21770	Genetic Information Processing</b>	Replication and repair	3102 DNA replication proteins [BR:ko03032]	CCNB2; G2/mitotic-specific cyclin-B2	0.0051 ± 0.0001	0.0053 ± 0.0002	0.0026 ± 0.0001	0 , 0.000462	0 , 0.00047	0 , 0.000256
								K21771	Genetic Information Processing</b>	Replication and repair	3103 DNA replication proteins [BR:ko03032]	CCNB3; G2/mitotic-specific cyclin-B3	0.0129 ± 0.0003	0.0057 ± 0.0002	0.0107 ± 0.0003	0 , 0.000644	0 , 0.000472	0 , 0.000586
								K10151	Environmental Information Processing</b>	10544 Signal transduction	4378 Wnt signaling pathway [PATH:ko04310]	CCND2; G1/S-specific cyclin-D2	0.0022 ± 0.0001	0.003 ± 0.0001	0.0027 ± 0.0001	0 , 0.000347	0 , 0.000235	0 , 0.000299
								K10152	Environmental Information Processing</b>	10545 Signal transduction	4379 Wnt signaling pathway [PATH:ko04310]	CCND3; G1/S-specific cyclin-D3	0.0009 ± 0	0.0015 ± 0	0.005 ± 0.0001	0 , 0.000198	0 , 0.000238	0 , 0.000514
								K06626	Genetic Information Processing</b>	Replication and repair	3048 DNA replication proteins [BR:ko03032]	CCNE; G1/S-specific cyclin-E1	0.0054 ± 0.0001	0.0025 ± 0.0001	0.0015 ± 0	0 , 0.000499	0 , 0.000235	0 , 0.000449
								K10289	Genetic Information Processing</b>	>Folding, sorting and degradation</b>	4472 Ubiquitin system [BR:ko04121]	CCNF, FBXO1; F-box protein 1 (cyclin F)	0.0005 ± 0	0.0038 ± 0.0001	0.0006 ± 0	0 , 0.00023	0 , 0.000292	0 , 0.000219
								K10145	Cellular Processes</b>	>Cell growth and death</b>	4174 p53 signaling pathway [PATH:ko04115]	CCNG1; cyclin G1	0.0026 ± 0.0001	0.0019 ± 0.0001	0.0014 ± 0	0 , 0.000255	0 , 0.000302	0 , 0.000299
								K06634	Genetic Information Processing</b>	B <b>Transcription</b>	3054 Basal transcription factors [PATH:ko03022]	CCNH; cyclin H	0.003 ± 0.0001	0.0006 ± 0	0.0012 ± 0	0 , 0.000301	0 , 0.000117	0 , 0.000157
								K15188	Genetic Information Processing</b>	B <b>Transcription</b>	3205 Transcription machinery [BR:ko03021]	CCNT; cyclin T	0.0117 ± 0.0003	0.0096 ± 0.0003	0.0118 ± 0.0003	0 , 0.000772	0 , 0.000477	0 , 0.000512
								K00404	A<b>Metabolism</b>	>Energy metabolism</b>	327 Oxidative phosphorylation [PATH:ko00190]	ccoN; cytochrome c oxidase cbb3-type subunit I [EC:1.9.3.1]	0.0002 ± 0	0.0024 ± 0.0001	0.0017 ± 0	0 , 0.000095	0 , 0.000243	0 , 0.000439
								K16453	Genetic Information Processing</b>	Replication and repair	3521 Chromosome and associated proteins [BR:ko03036]	CCP110, CEP110; centrosomal protein CEP110	0.016 ± 0.0004	0.0048 ± 0.0001	0.0062 ± 0.0002	0 , 0.000711	0 , 0.00046	0 , 0.000289
								K04176	Environmental Information Processing</b>	>Signaling molecules and interaction</b>	G protein-coupled receptors [BR:ko04030]	CCR1, CD191; C-C chemokine receptor type 1	0.0017 ± 0	0.0039 ± 0.0001	0.0014 ± 0	0 , 0.000311	0 , 0.000394	0 , 0.000295
								K04185	Environmental Information Processing</b>	>Signaling molecules and interaction</b>	G protein-coupled receptors [BR:ko04030]	CCR10; C-C chemokine receptor type 10	0.0008 ± 0	0.002 ± 0.0001	0.002 ± 0.0001	0 , 0.000248	0 , 0.000327	0 , 0.000497
								K04177	Environmental Information Processing</b>	>Signaling molecules and interaction</b>	G protein-coupled receptors [BR:ko04030]	CCR2, CD192; C-C chemokine receptor type 2	0.0022 ± 0	0.002 ± 0.0001	0.002 ± 0.0001	0 , 0.000173	0 , 0.000468	0 , 0.000257
								K04178	Environmental Information Processing</b>	>Signaling molecules and interaction</b>	G protein-coupled receptors [BR:ko04030]	CCR3, CD193; C-C chemokine receptor type 3	0.0046 ± 0.0001	0.0047 ± 0.0001	0.0022 ± 0.0001	0 , 0.0005	0 , 0.000272	0 , 0.000354
								K04179	Environmental Information Processing</b>	>Signaling molecules and interaction</b>	G protein-coupled receptors [BR:ko04030]	CCR4, CD194; C-C chemokine receptor type 4	0.0026 ± 0.0001	0.0018 ± 0.0001	0.0035 ± 0.0001	0 , 0.000249	0 , 0.000157	0 , 0.000314
								K04181	Environmental Information Processing</b>	>Signaling molecules and interaction</b>	G protein-coupled receptors [BR:ko04030]	CCR6, CD196; C-C chemokine receptor type 6	0.002 ± 0	0.0022 ± 0.0001	0.0015 ± 0	0 , 0.000202	0 , 0.000302	0 , 0.000192
								K04182	Environmental Information Processing</b>	>Signaling molecules and interaction</b>	G protein-coupled receptors [BR:ko04030]	CCR7, CD197; C-C chemokine receptor type 7	0.0007 ± 0	0.0001 ± 0	0.0043 ± 0.0001	0 , 0.000214	0 , 0.000038	0 , 0.00027
								K04183	Environmental Information Processing</b>	>Signaling molecules and interaction</b>	G protein-coupled receptors [BR:ko04030]	CCR8, CDw198; C-C chemokine receptor type 8	0.0038 ± 0.0001	0.0042 ± 0.0001	0.0043 ± 0.0001	0 , 0.000514	0 , 0.000258	0 , 0.000378
								K04184	Environmental Information Processing</b>	>Signaling molecules and interaction</b>	G protein-coupled receptors [BR:ko04030]	CCR9, CDw199; C-C chemokine receptor type 9	0.0039 ± 0.0001	0.0015 ± 0	0.0012 ± 0	0 , 0.000429	0 , 0.000161	0 , 0.000239
								K08817	A<b>Metabolism</b>	>Enzyme families</b>	10052 Enzymes [BR:ko01000] Transferases, 2.7 Transferring phosphorus-containing groups, 2.7.11 Protein-serine/threonine kinases, 2.7.11.22 cyclin-dependent kinase	CCRK; cell cycle related kinase [C:2.7.11.22]	0.0009 ± 0	0.0001 ± 0	0.0042 ± 0.0001	0 , 0.000197	0 , 0.000027	0 , 0.00032
								K04186	Environmental Information Processing</b>	>Signaling molecules and interaction</b>	G protein-coupled receptors [BR:ko04030]	CCRL1, CCR11; C-C chemokine receptor-like 1	0.0048 ± 0.0001	0.0042 ± 0.0001	0.0051 ± 0.0001	0 , 0.000577	0 , 0.00047	0 , 0.000303
								K18764	A<b>Metabolism</b>	>Enzyme families</b>	11495 Enzymes [BR:ko01000] Hydrolases, 3.1 Acting on ester bonds, 3.1.25, 3.1.13.4 poly(A)-specific ribonuclease	CCRN4L; nocturnin [C:3.1.13.4]	0.0057 ± 0.0001	0.0032 ± 0.0001	0.0068 ± 0.0002	0 , 0.000816	0 , 0.000307	0 , 0.000598
								K09493	Genetic Information Processing</b>	>Folding, sorting and degradation</b>	3132 Chaperones and folding catalysts [BR:ko03110]	CCT1, TCP1; T-complex protein 1 subunit alpha	0.0194 ± 0.0004	0.008 ± 0.0002	0.016 ± 0.0005	0 , 0.000621	0 , 0.000352	0 , 0.000674
								K09494	Genetic Information Processing</b>	>Folding, sorting and degradation</b>	3133 Chaperones and folding catalysts [BR:ko03110]	CCT2; T-complex protein 1 subunit beta	0.0026 ± 0.0001	0.0024 ± 0.0001	0.0025 ± 0.0001	0 , 0.000353	0 , 0.000187	0 , 0.000295
								K09495	Genetic Information Processing</b>	>Folding, sorting and degradation</b>	3134 Chaperones and folding catalysts [BR:ko03110]	CCT3, TRIC5; T-complex protein 1 subunit gamma	0.0025 ± 0.0001	0.0027 ± 0.0001	0.003 ± 0.0001	0 , 0.000301	0 , 0.00024	0 , 0.000299
								K09496	Genetic Information Processing</b>	>Folding, sorting and degradation</b>	3135 Chaperones and folding catalysts [BR:ko03110]	CCT4; T-complex protein 1 subunit delta	0.0018 ± 0	0.0036 ± 0.0001	0.0027 ± 0.0001	0 , 0.000488	0 , 0.000358	0 , 0.000314
								K09497	Genetic Information Processing</b>	>Folding, sorting and degradation</b>	3136 Chaperones and folding catalysts [BR:ko03110]	CCT5; T-complex protein 1 subunit epsilon	0.0095 ± 0.0002	0.0065 ± 0.0002	0.014 ± 0.0004	0 , 0.000574	0 , 0.00046	0 , 0.00064
								K09498	Genetic Information Processing</b>	>Folding, sorting and degradation</b>	3137 Chaperones and folding catalysts [BR:ko03110]	CCT6; T-complex protein 1 subunit zeta	0.0178 ± 0.0004	0.0099 ± 0.0003	0.0134 ± 0.0004	0 , 0.000788	0 , 0.000552	0 , 0.00059
								K09499	Genetic Information Processing</b>	>Folding, sorting and degradation</b>	3138 Chaperones and folding catalysts [BR:ko03110]	CCT7; T-complex protein 1 subunit eta	0.0096 ± 0.0002	0.0071 ± 0.0002	0.0094 ± 0.0003	0 , 0.000418	0 , 0.000468	0 , 0.000383
								K09500	Genetic Information Processing</b>	>Folding, sorting and degradation</b>	3139 Chaperones and folding catalysts [BR:ko03110]	CCT8; T-complex protein 1 subunit theta	0.0109 ± 0.0002	0.0081 ± 0.0002	0.0116 ± 0.0003	0 , 0.000514	0 , 0.000442	0 , 0.000531
								K01208	A<b>Metabolism</b>	B <b>Carbohydrate metabolism</b>	C 00500 Starch and sucrose metabolism [PATH:ko00500]	cd, ma, nplT; cyclomaltodextrinase / maltogenic alpha-amylase / neopullulanase [EC:3	0.0014 ± 0	0.0265 ± 0.0008	0.0076 ± 0.0002	0 , 0.000138	0 , 0.001537	0 , 0.000864
								K06448	Environmental Information Processing</b>	>Signaling molecules and interaction</b>	4091 CD Molecules [BR:ko04090]	CD1; T-cell surface glycoprotein CD1	0.0169 ± 0.0004	0.0118 ± 0.0003	0.0084 ± 0.0002	0 , 0.000803	0 , 0.000994	0 , 0.000348
								K06530	Environmental Information Processing</b>	>Signaling molecules and interaction</b>	4208 CD Molecules [BR:ko04090]	CD109; CD109 antigen	0.0081 ± 0.0002	0.0053 ± 0.0002	0.0116 ± 0.0003	0 , 0.000509	0 , 0.000238	0 , 0.000607
								K04391	A<b>Metabolism</b>	>Glycan biosynthesis and metabolism</b>	570 Glycosylphosphatidylinositol (GPI)-anchored proteins [BR:ko00537]	CD14;monocytedifferentiationantigenCD14	0.0036 ± 0.0001	0.0018 ± 0.0001	0.0024 ± 0.0001	0 , 0.000276	0 , 0.000161	0 , 0.00032
								K06542	A<b>Metabolism</b>	>Glycan biosynthesis and metabolism</b>	567 Glycosylphosphatidylinositol (GPI)-anchored proteins [BR:ko00537]	CD160;CD160antigen	0.0026 ± 0.0001	0.0016 ± 0	0.0034 ± 0.0001	0 , 0.000373	0 , 0.000272	0 , 0.000578
								K06545	Environmental Information Processing</b>	>Signaling molecules and interaction</b>	4265 CD Molecules [BR:ko04090]	CD163; CD163 antigen	0.0219 ± 0.0005	0.0203 ± 0.0006	0.0247 ± 0.0007	0 , 0.000803	0 , 0.001056	0 , 0.0009
								K06552	Environmental Information Processing</b>	>Signaling molecules and interaction</b>	4863 Cell adhesion molecules and their ligands [BR:ko04516]	CD177, PRV1; CD177 antigen	0.0026 ± 0.0001	0.0029 ± 0.0001	0.0048 ± 0.0001	0 , 0.000464	0 , 0.00028	0 , 0.000314
								K06555	Environmental Information Processing</b>	>Signaling molecules and interaction</b>	4279 CD Molecules [BR:ko04090]	CD180; CD180 antigen	0.0125 ± 0.0003	0.0017 ± 0	0.0069 ± 0.0002	0 , 0.00052	0 , 0.000154	0 , 0.000497
								K06465	Environmental Information Processing</b>	12283 Signal transduction	4216 PI3K-Akt signaling pathway [PATH:ko04151]	CD19; B-lymphocyte antigen CD19	0.0032 ± 0.0001	0.0006 ± 0	0.0019 ± 0.0001	0 , 0.000391	0 , 0.000146	0 , 0.000299
								K06449	Environmental Information Processing</b>	>Signaling molecules and interaction</b>	4516 Cell adhesion molecules (CAMs) [PATH:ko04514]	CD2; T-cell surface glycoprotein CD2	0.0009 ± 0	0.001 ± 0	0.003 ± 0.0001	0 , 0.00019	0 , 0.000093	0 , 0.000354
								K06556	Environmental Information Processing</b>	>Signaling molecules and interaction</b>	4295 CD Molecules [BR:ko04090]	CD200; CD200 antigen	0.0018 ± 0	0.0007 ± 0	0.0018 ± 0.0001	0 , 0.000379	0 , 0.000102	0 , 0.000295
								K21668	Human Diseases</b>	>Infectious diseases</b>	5291 Kaposi's sarcoma-associated herpesvirus infection [PATH:ko05167]	CD200R1; cell surface glycoprotein CD200 receptor 1	0.0068 ± 0.0002	0.0025 ± 0.0001	0.0064 ± 0.0002	0 , 0.000622	0 , 0.000272	0 , 0.000354
								K06561	Environmental Information Processing</b>	>Signaling molecules and interaction</b>	4302 CD Molecules [BR:ko04090]	CD207; CD207 antigen	0.0015 ± 0	0.001 ± 0	0.0045 ± 0.0001	0 , 0.00025	0 , 0.000157	0 , 0.000391
								K06467	Environmental Information Processing</b>	>Signaling molecules and interaction</b>	4548 Cell adhesion molecules (CAMs) [PATH:ko04514]	CD22, SIGLEC2; CD22 antigen	0.0068 ± 0.0002	0.0052 ± 0.0001	0.0069 ± 0.0002	0 , 0.000404	0 , 0.000282	0 , 0.000586
								K06567	Environmental Information Processing</b>	>Signaling molecules and interaction</b>	4540 Cell adhesion molecules (CAMs) [PATH:ko04514]	CD226, DNAM1; CD226 antigen	0.003 ± 0.0001	0.0043 ± 0.0001	0.0045 ± 0.0001	0 , 0.000333	0 , 0.000258	0 , 0.000299
								K06706	Environmental Information Processing</b>	>Signaling molecules and interaction</b>	4341 CD Molecules [BR:ko04090]	CD248, CD164L1; CD248 antigen, endosialin	0.0019 ± 0	0.0026 ± 0.0001	0.003 ± 0.0001	0 , 0.000333	0 , 0.000307	0 , 0.000344
								K06470	Environmental Information Processing</b>	>Signaling molecules and interaction</b>	4519 Cell adhesion molecules (CAMs) [PATH:ko04514]	CD28; CD28 antigen	0.0007 ± 0	0.0028 ± 0.0001	0.002 ± 0.0001	0 , 0.000244	0 , 0.000236	0 , 0.000239
								K13738	Genetic Information Processing</b>	>Folding, sorting and degradation</b>	4695 Membrane trafficking [BR:ko04131]	CD2AP; CD2-associated protein	0.0061 ± 0.0001	0.0027 ± 0.0001	0.0073 ± 0.0002	0 , 0.000433	0 , 0.000234	0 , 0.000354
								K13099	A<b>Metabolism</b>	>Enzyme families</b>	1077 Protein phosphatase and associated proteins [BR:ko01009]	CD2BP2, PPP1R59; CD2 antigen cytoplasmic tail-binding protein 2	0.0045 ± 0.0001	0.0027 ± 0.0001	0.0023 ± 0.0001	0 , 0.000569	0 , 0.000238	0 , 0.000344
								K06719	Environmental Information Processing</b>	>Signaling molecules and interaction</b>	4380 CD Molecules [BR:ko04090]	CD300; CD300 antigen	0.0055 ± 0.0001	0.0025 ± 0.0001	0.0063 ± 0.0002	0 , 0.000384	0 , 0.000235	0 , 0.000738
								K20395	Unclassified	9489 Cellular processes and signaling	99992 Membrane and intracellular structural molecules	CD300B_D_F; CO300B/D/F antigen	0.0072 ± 0.0002	0.0035 ± 0.0001	0.0029 ± 0.0001	0 , 0.000352	0 , 0.000544	0 , 0.000261
								K16663	Environmental Information Processing</b>	>Signaling molecules and interaction</b>	4727 Cell adhesion molecules and their ligands [BR:ko04516]	CD300LG, NEPMUCIN; CMRF35-like molecule 9	0.0031 ± 0.0001	0.0012 ± 0	0.0009 ± 0	0 , 0.000333	0 , 0.000221	0 , 0.00013
								K06722	Environmental Information Processing</b>	>Signaling molecules and interaction</b>	4382 CD Molecules [BR:ko04090]	CD302; CD302 antigen	0.0003 ± 0	0.0014 ± 0	0.0027 ± 0.0001	0 , 0.000136	0 , 0.000258	0 , 0.00032
								K06473	Environmental Information Processing</b>	>Signaling molecules and interaction</b>	4545 Cell adhesion molecules and their ligands [BR:ko04516]	CD33, SIGLEC3; CD33 antigen	0.0047 ± 0.0001	0.004 ± 0.0001	0.0058 ± 0.0002	0 , 0.000284	0 , 0.000442	0 , 0.000295
								K06474	Environmental Information Processing</b>	>Signaling molecules and interaction</b>	4573 Cell adhesion molecules (CAMs) [PATH:ko04514]	CD34; CD34 antigen	0.0008 ± 0	0.0003 ± 0	0.0037 ± 0.0001	0 , 0.000223	0 , 0.000054	0 , 0.000303
								K06259	Genetic Information Processing</b>	>Folding, sorting and degradation</b>	4507 Membrane trafficking [BR:ko04131]	CD36; CD36 antigen	0.0024 ± 0.0001	0.0024 ± 0.0001	0.0039 ± 0.0001	0 , 0.000373	0 , 0.000307	0 , 0.000344
								K06454	Environmental Information Processing</b>	>Signaling molecules and interaction</b>	4527 Cell adhesion molecules (CAMs) [PATH:ko04514]	CD4; T-cell surface glycoprotein CD4	0.005 ± 0.0001	0.0023 ± 0.0001	0.0009 ± 0	0 , 0.000384	0 , 0.000307	0 , 0.000145
								K04007	Environmental Information Processing</b>	>Signaling molecules and interaction</b>	4144 CD Molecules [BR:ko04090]	CD46, MCP; membrane cofactor protein	0.004 ± 0.0001	0.0036 ± 0.0001	0.0037 ± 0.0001	0 , 0.000399	0 , 0.000307	0 , 0.000378
								K06479	A<b>Metabolism</b>	>Glycan biosynthesis and metabolism</b>	562 Glycosylphosphatidylinositol (GPI)-anchored proteins [BR:ko00537]	CD48,BCM1;CD48antigen	0.0031 ± 0.0001	0.0029 ± 0.0001	0.0007 ± 0	0 , 0.000394	0 , 0.000515	0 , 0.000136
								K06455	Environmental Information Processing</b>	>Signaling molecules and interaction</b>	4097 CD Molecules [BR:ko04090]	CD5; T-cell surface glycoprotein CD5	0.0009 ± 0	0.0037 ± 0.0001	0.0042 ± 0.0001	0 , 0.000285	0 , 0.00028	0 , 0.000257
								K06492	A<b>Metabolism</b>	>Glycan biosynthesis and metabolism</b>	589 Glycosylphosphatidylinositol (GPI)-anchored proteins [BR:ko00537]	CD58,LFA3;CD58antigen	0.0015 ± 0	0.0015 ± 0	0.0013 ± 0	0 , 0.000214	0 , 0.000218	0 , 0.000314
								K11716	Genetic Information Processing</b>	>Folding, sorting and degradation</b>	4188 Membrane trafficking [BR:ko04131]	CD5R1; cyclin-dependent kinase 5 activator 1	0.0006 ± 0	0.0014 ± 0	0.002 ± 0.0001	0 , 0.000244	0 , 0.000221	0 , 0.000243
								K19929	Genetic Information Processing</b>	>Folding, sorting and degradation</b>	4189 Membrane trafficking [BR:ko04131]	CD5R2; cyclin-dependent kinase 5 activator 2	0.0028 ± 0.0001	0.0013 ± 0	0.0007 ± 0	0 , 0.000404	0 , 0.000117	0 , 0.00015
								K06456	Environmental Information Processing</b>	>Signaling molecules and interaction</b>	4538 Cell adhesion molecules (CAMs) [PATH:ko04514]	CD6; T-cell surface glycoprotein CD6	0.0017 ± 0	0.0023 ± 0.0001	0.0025 ± 0.0001	0 , 0.000231	0 , 0.000374	0 , 0.000383
								K06506	Environmental Information Processing</b>	>Signaling molecules and interaction</b>	4177 CD Molecules [BR:ko04090]	CD79A, IGA; CD79A antigen	0.002 ± 0	0.0017 ± 0	0.0016 ± 0	0 , 0.000348	0 , 0.000202	0 , 0.000261
								K05412	Environmental Information Processing</b>	>Signaling molecules and interaction</b>	4517 Cell adhesion molecules (CAMs) [PATH:ko04514]	CD80; CD80 antigen	0.0034 ± 0.0001	0.0022 ± 0.0001	0.001 ± 0	0 , 0.000284	0 , 0.000235	0 , 0.000172
								K06511	Environmental Information Processing</b>	>Signaling molecules and interaction</b>	4535 Cell adhesion molecules and their ligands [BR:ko04516]	CD84; CD84 antigen	0.0029 ± 0.0001	0.0014 ± 0	0.0046 ± 0.0001	0 , 0.000607	0 , 0.00023	0 , 0.000314
								K05413	Environmental Information Processing</b>	>Signaling molecules and interaction</b>	4520 Cell adhesion molecules (CAMs) [PATH:ko04514]	CD86; CD86 antigen	0.0017 ± 0	0.0009 ± 0	0.0014 ± 0	0 , 0.000215	0 , 0.000157	0 , 0.000192
								K06458	Environmental Information Processing</b>	>Signaling molecules and interaction</b>	4529 Cell adhesion molecules (CAMs) [PATH:ko04514]	CD8A; T-cell surface glycoprotein CD8 alpha chain	0.0031 ± 0.0001	0.0011 ± 0	0.0003 ± 0	0 , 0.000276	0 , 0.000234	0 , 0.000116
								K06459	Environmental Information Processing</b>	>Signaling molecules and interaction</b>	4530 Cell adhesion molecules (CAMs) [PATH:ko04514]	CD8B; T-cell surface glycoprotein CD8 beta chain	0.0016 ± 0	0.0017 ± 0	0.0025 ± 0.0001	0 , 0.000248	0 , 0.000212	0 , 0.000311
								K06702	Environmental Information Processing</b>	>Signaling molecules and interaction</b>	4192 CD Molecules [BR:ko04090]	CD93; CDW93 antigen	0.0011 ± 0	0.0031 ± 0.0001	0.0037 ± 0.0001	0 , 0.000119	0 , 0.000238	0 , 0.000311
								K06517	Environmental Information Processing</b>	>Signaling molecules and interaction</b>	4722 Cell adhesion molecules and their ligands [BR:ko04516]	CD96; CD96 antigen	0.0017 ± 0	0.0023 ± 0.0001	0.0017 ± 0	0 , 0.000244	0 , 0.000424	0 , 0.000514
								K08446	Environmental Information Processing</b>	>Signaling molecules and interaction</b>	G protein-coupled receptors [BR:ko04030]	CD97; CD97 antigen	0.0035 ± 0.0001	0.0016 ± 0	0.005 ± 0.0001	0 , 0.000311	0 , 0.000282	0 , 0.000299
								K19531	Genetic Information Processing</b>	Replication and repair	3094 Chromosome and associated proteins [BR:ko03036]	CDAN1; codanin-1	0.002 ± 0	0.0023 ± 0.0001	0.0021 ± 0.0001	0 , 0.000276	0 , 0.000235	0 , 0.000284
								K06639	A<b>Metabolism</b>	>Enzyme families</b>	10941 Enzymes [BR:ko01000] Hydrolases, 3.1 Acting on ester bonds, 3.1.3 Phosphoric-monoester hydrolases, 3.1.3.16 protein-serine/threonine phosphatase	CDC14; cell division cycle 14 [C:3.1.3.16 3.1.3.48]	0.0222 ± 0.0005	0.012 ± 0.0003	0.0194 ± 0.0006	0 , 0.000995	0 , 0.000351	0 , 0.000643
								K03363	Genetic Information Processing</b>	>Folding, sorting and degradation</b>	4232 Ubiquitin mediated proteolysis [PATH:ko04120]	CDC20; cell division cycle 20, cofactor of APC complex	0.0063 ± 0.0001	0.0026 ± 0.0001	0.0065 ± 0.0002	0 , 0.000514	0 , 0.000258	0 , 0.000497
								K06645	A<b>Metabolism</b>	>Enzyme families</b>	11073 Enzymes [BR:ko01000] Hydrolases, 3.1 Acting on ester bonds, 3.1.3 Phosphoric-monoester hydrolases, 3.1.3.48 protein-tyrosine-phosphatase	CDC25A; M-phase inducer phosphatase 1 [C:3.1.3.48]	0.0041 ± 0.0001	0.0035 ± 0.0001	0.0019 ± 0.0001	0 , 0.000358	0 , 0.000307	0 , 0.000653
								K05867	A<b>Metabolism</b>	>Enzyme families</b>	11070 Enzymes [BR:ko01000] Hydrolases, 3.1 Acting on ester bonds, 3.1.3 Phosphoric-monoester hydrolases, 3.1.3.48 protein-tyrosine-phosphatase	CDC25C; M-phase inducer phosphatase 3 [C:3.1.3.48]	0.0015 ± 0	0.002 ± 0.0001	0.0013 ± 0	0 , 0.000266	0 , 0.000282	0 , 0.000138
								K08818	A<b>Metabolism</b>	>Enzyme families</b>	10053 Enzymes [BR:ko01000] Transferases, 2.7 Transferring phosphorus-containing groups, 2.7.11 Protein-serine/threonine kinases, 2.7.11.22 cyclin-dependent kinase	CDC2L; cell division cycle 2-like [C:2.7.11.22]	0.002 ± 0	0.001 ± 0	0.0004 ± 0	0 , 0.000201	0 , 0.00013	0 , 0.000135
								K09554	A<b>Metabolism</b>	>Glycan biosynthesis and metabolism</b>	689 Glycosaminoglycan binding proteins [BR:ko00536]	CDC37; cell division cycle protein 37	0.0088 ± 0.0002	0.0086 ± 0.0002	0.0078 ± 0.0002	0 , 0.000429	0 , 0.000934	0 , 0.000578
								K12816	Genetic Information Processing</b>	B <b>Transcription</b>	3051 Spliceosome [PATH:ko03040]	CDC40, PRP17; pre-mRNA-processing factor 17	0.0052 ± 0.0001	0.0018 ± 0.0001	0.0065 ± 0.0002	0 , 0.000439	0 , 0.000202	0 , 0.000303
								K04393	Genetic Information Processing</b>	>Folding, sorting and degradation</b>	4270 Membrane trafficking [BR:ko04131]	CDC42; cell division control protein 42	0.0094 ± 0.0002	0.0079 ± 0.0002	0.0101 ± 0.0003	0 , 0.000551	0 , 0.00047	0 , 0.000359
								K16307	A<b>Metabolism</b>	>Enzyme families</b>	9922 Enzymes [BR:ko01000] Transferases, 2.7 Transferring phosphorus-containing groups, 2.7.11 Protein-serine/threonine kinases, 2.7.11.1 non-specific serine/threonine protein kinase	CDC42BP; serine/threonine-protein kinase MRCK [C:2.7.11.1]	0.0273 ± 0.0006	0.0176 ± 0.0005	0.0243 ± 0.0007	0 , 0.000689	0 , 0.000645	0 , 0.000766
								K06628	Genetic Information Processing</b>	Replication and repair	3061 DNA replication proteins [BR:ko03032]	CDC45; cell division control protein 45	0.0016 ± 0	0.0016 ± 0	0.0045 ± 0.0001	0 , 0.000292	0 , 0.000234	0 , 0.000607
								K12860	Genetic Information Processing</b>	B <b>Transcription</b>	3119 Spliceosome [PATH:ko03040]	CDC5L, CDC5, CEF1; pre-mRNA-splicing factor CDC5/CEF1	0.009 ± 0.0002	0.004 ± 0.0001	0.0068 ± 0.0002	0 , 0.000527	0 , 0.000292	0 , 0.00032
								K02213	Genetic Information Processing</b>	Replication and repair	3040 DNA replication proteins [BR:ko03032]	CDC6; cell division control protein 6	0.0023 ± 0.0001	0.0024 ± 0.0001	0.0028 ± 0.0001	0 , 0.000266	0 , 0.000258	0 , 0.000218
								K02214	A<b>Metabolism</b>	>Enzyme families</b>	9753 Enzymes [BR:ko01000] Transferases, 2.7 Transferring phosphorus-containing groups, 2.7.11 Protein-serine/threonine kinases, 2.7.11.1 non-specific serine/threonine protein kinase	CDC7; cell division control protein 7 [C:2.7.11.1]	0.0033 ± 0.0001	0.0052 ± 0.0001	0.0052 ± 0.0002	0 , 0.000384	0 , 0.000425	0 , 0.000439
								K15175	Genetic Information Processing</b>	B <b>Transcription</b>	3192 Transcription machinery [BR:ko03021]	CDC73; parafibromin	0.0027 ± 0.0001	0.0019 ± 0.0001	0.0047 ± 0.0001	0 , 0.000358	0 , 0.000235	0 , 0.000354
								K17590	A<b>Metabolism</b>	>Enzyme families</b>	1145 Protein phosphatase and associated proteins [BR:ko01009]	CDCA2; cell division cycle-associated protein 2	0.0106 ± 0.0002	0.0051 ± 0.0001	0.0067 ± 0.0002	0 , 0.000395	0 , 0.000345	0 , 0.000546
								K11514	Genetic Information Processing</b>	Replication and repair	3388 Chromosome and associated proteins [BR:ko03036]	CDCA8; Borealin	0.0018 ± 0	0.001 ± 0	0.0024 ± 0.0001	0 , 0.000243	0 , 0.000117	0 , 0.000479
								K06732	Environmental Information Processing</b>	>Signaling molecules and interaction</b>	4881 Cell adhesion molecules and their ligands [BR:ko04516]	CDCP1, CD318; CUB domain-containing protein 1	0.0046 ± 0.0001	0.0029 ± 0.0001	0.0043 ± 0.0001	0 , 0.000353	0 , 0.000282	0 , 0.000378
								K01489	A<b>Metabolism</b>	>Nucleotide metabolism</b>	397 Pyrimidine metabolism [PATH:ko00240]	cdd, CDA; cytidine deaminase [EC:3.5.4.5]	0.0049 ± 0.0001	0.0103 ± 0.0003	0.0055 ± 0.0002	0 , 0.000457	0 , 0.00083	0 , 0.000685
								K05689	Genetic Information Processing</b>	Replication and repair	3806 Chromosome and associated proteins [BR:ko03036]	CDH1, CDHE, CD324; cadherin 1, type 1, E-cadherin	0.0029 ± 0.0001	0.0054 ± 0.0002	0.0057 ± 0.0002	0 , 0.000348	0 , 0.000315	0 , 0.000567
								K06802	Environmental Information Processing</b>	>Signaling molecules and interaction</b>	4685 Cell adhesion molecules and their ligands [BR:ko04516]	CDH10; cadherin 10, type 2, T2-cadherin	0.0111 ± 0.0003	0.0069 ± 0.0002	0.0121 ± 0.0004	0 , 0.001073	0 , 0.000374	0 , 0.000386
								K06803	Environmental Information Processing</b>	>Signaling molecules and interaction</b>	4686 Cell adhesion molecules and their ligands [BR:ko04516]	CDH11; cadherin 11, type 2, OB-cadherin	0.0106 ± 0.0002	0.0068 ± 0.0002	0.0087 ± 0.0003	0 , 0.000466	0 , 0.000443	0 , 0.000783
								K06804	Environmental Information Processing</b>	>Signaling molecules and interaction</b>	4687 Cell adhesion molecules and their ligands [BR:ko04516]	CDH12; cadherin 12, type 2, N-cadherin 2	0.022 ± 0.0005	0.0151 ± 0.0004	0.0249 ± 0.0007	0 , 0.000858	0 , 0.000584	0 , 0.001174
[truncated: 8,670 more rows]
