# Supplementary material for: Placental TLR recognition of salivary and subgingival microbiota is associated with pregnancy complications
Source: Microbiome. 2024 Mar 26;12:64. doi: 10.1186/s40168-024-01761-9 (PMC10964645; doi:10.1186/s40168-024-01761-9)
Supplement: Supplementary file 3 — Additional file 2: Supplemental Table S2. Genes and taxa identified in the negative controls. [file 40168_2024_1761_MOESM2_ESM.xlsx]

## Sheet: Sheet1
#OTU ID	cont	taxonomy		KEGG ID	Counts
1747	67	k__Bacteria; p__Actinobacteria; c__Actinobacteria; o__Propionibacteriales; f__Propionibacteriaceae; g__Cutibacterium; s__acnes		K03695	6	k__; p__; c__; o__ Genetic Information Processing; f__Folding, sorting and degradation; g__ko03110 Chaperones and folding catalysts; s__K03695 ATP-dependent Clp protease ATP-binding subunit ClpB
562	40	k__Bacteria; p__Proteobacteria; c__Gammaproteobacteria; o__Enterobacterales; f__Enterobacteriaceae; g__Escherichia; s__coli		K06985	4	k__; p__; c__; o__ Cellular Processes; f__Cell growth and death; g__ko04112 Cell cycle - Caulobacter; s__K06985 aspartyl protease family protein
447454	27	k__Bacteria; p__Candidatus Saccharibacteria; c__; o__; f__; g__; s__candidate division TM7 single-cell isolate TM7a		K07716	4	k__; p__; c__; o__ Cellular Processes; f__Cell growth and death; g__ko04112 Cell cycle - Caulobacter; s__K07716 two-component system, cell cycle sensor histidine kinase PleC [EC:2.7.13.3]
447456	12	k__Bacteria; p__Candidatus Saccharibacteria; c__; o__; f__; g__; s__candidate division TM7 single-cell isolate TM7c		K15583	4	k__; p__; c__; o__ Cellular Processes; f__Cellular community - prokaryotes; g__ko02024 Quorum sensing; s__K15583 oligopeptide transport system ATP-binding protein
2047	6	k__Bacteria; p__Actinobacteria; c__Actinobacteria; o__Micrococcales; f__Micrococcaceae; g__Rothia; s__dentocariosa		K02038	4	k__; p__; c__; o__ Environmental Information Processing; f__Membrane transport; g__ko02000 Transporters; s__K02038 phosphate transport system permease protein
1613	3	k__Bacteria; p__Firmicutes; c__Bacilli; o__Lactobacillales; f__Lactobacillaceae; g__Lactobacillus; s__fermentum		K04084	4	k__; p__; c__; o__ Genetic Information Processing; f__Folding, sorting and degradation; g__ko03110 Chaperones and folding catalysts; s__K04084 thiol:disulfide interchange protein DsbD [EC:1.8.1.8]
34062	3	k__Bacteria; p__Proteobacteria; c__Gammaproteobacteria; o__Pseudomonadales; f__Moraxellaceae; g__Moraxella; s__osloensis		K14162	4	k__; p__; c__; o__ Genetic Information Processing; f__Replication and repair; g__ko03400 DNA repair and recombination proteins; s__K14162 error-prone DNA polymerase [EC:2.7.7.7]
29448	3	k__Bacteria; p__Proteobacteria; c__Alphaproteobacteria; o__Rhizobiales; f__Bradyrhizobiaceae; g__Bradyrhizobium; s__elkanii		K06941	4	k__; p__; c__; o__ Genetic Information Processing; f__Translation; g__ko03009 Ribosome biogenesis; s__K06941 23S rRNA (adenine2503-C2)-methyltransferase [EC:2.1.1.192]
837	2	k__Bacteria; p__Bacteroidetes; c__Bacteroidia; o__Bacteroidales; f__Porphyromonadaceae; g__Porphyromonas; s__gingivalis		K00451	4	k__; p__; c__; o__ Metabolism; f__Amino acid metabolism; g__ko00350 Tyrosine metabolism; s__K00451 homogentisate 1,2-dioxygenase [EC:1.13.11.5]
329	2	k__Bacteria; p__Proteobacteria; c__Betaproteobacteria; o__Burkholderiales; f__Burkholderiaceae; g__Ralstonia; s__pickettii		K01209	4	k__; p__; c__; o__ Metabolism; f__Carbohydrate metabolism; g__ko00520 Amino sugar and nucleotide sugar metabolism; s__K01209 alpha-N-arabinofuranosidase [EC:3.2.1.55]
80866	2	k__Bacteria; p__Proteobacteria; c__Betaproteobacteria; o__Burkholderiales; f__Comamonadaceae; g__Delftia; s__acidovorans		K00951	4	k__; p__; c__; o__ Metabolism; f__Enzyme families; g__ko01000 Enzymes; s__K00951 GTP pyrophosphokinase [EC:2.7.6.5]
294	2	k__Bacteria; p__Proteobacteria; c__Gammaproteobacteria; o__Pseudomonadales; f__Pseudomonadaceae; g__Pseudomonas; s__fluorescens		K01935	4	k__; p__; c__; o__ Metabolism; f__Enzyme families; g__ko01000 Enzymes; s__K01935 dethiobiotin synthetase [EC:6.3.3.3]
1574624	2	k__Bacteria; p__Actinobacteria; c__Actinobacteria; o__Propionibacteriales; f__Propionibacteriaceae; g__Cutibacterium; s__[Propionibacterium] namnetense		K03545	4	k__; p__; c__; o__ Other; f__; g__; s__
292	2	k__Bacteria; p__Proteobacteria; c__Betaproteobacteria; o__Burkholderiales; f__Burkholderiaceae; g__Burkholderia; s__cepacia		K07006	4	k__; p__; c__; o__ Other; f__; g__; s__
293	2	k__Bacteria; p__Proteobacteria; c__Alphaproteobacteria; o__Caulobacterales; f__Caulobacteraceae; g__Brevundimonas; s__diminuta		K03496	3	k__; p__; c__; o__ Cellular Processes; f__Cell motility; g__ko04812 Cytoskeleton proteins; s__K03496 chromosome partitioning protein
447455	1	k__Bacteria; p__Candidatus Saccharibacteria; c__; o__; f__; g__; s__candidate division TM7 single-cell isolate TM7b		K00573	3	k__; p__; c__; o__ Metabolism; f__Enzyme families; g__ko01000 Enzymes; s__K00573 protein-L-isoaspartate(D-aspartate) O-methyltransferase [EC:2.1.1.77]
47715	1	k__Bacteria; p__Firmicutes; c__Bacilli; o__Lactobacillales; f__Lactobacillaceae; g__Lactobacillus; s__rhamnosus		K02224	3	k__; p__; c__; o__ Metabolism; f__Enzyme families; g__ko01000 Enzymes; s__K02224 cobyrinic acid a,c-diamide synthase [EC:6.3.5.9 6.3.5.11]
1304	1	k__Bacteria; p__Firmicutes; c__Bacilli; o__Lactobacillales; f__Streptococcaceae; g__Streptococcus; s__salivarius		K13584	2	k__; p__; c__; o__ Cellular Processes; f__Cell growth and death; g__ko04112 Cell cycle - Caulobacter; s__K13584 two-component system, cell cycle response regulator CtrA
55565	1	k__Bacteria; p__Actinobacteria; c__Actinobacteria; o__Actinomycetales; f__Actinomycetaceae; g__Actinomyces; s__graevenitzii		K00575	2	k__; p__; c__; o__ Cellular Processes; f__Cell motility; g__ko02030 Bacterial chemotaxis; s__K00575 chemotaxis protein methyltransferase CheR [EC:2.1.1.80]
43675	1	k__Bacteria; p__Actinobacteria; c__Actinobacteria; o__Micrococcales; f__Micrococcaceae; g__Rothia; s__mucilaginosa		K18625	2	k__; p__; c__; o__ Cellular Processes; f__Cell motility; g__ko04812 Cytoskeleton proteins; s__K18625 protein Shroom
1750	1	k__Bacteria; p__Actinobacteria; c__Actinobacteria; o__Propionibacteriales; f__Propionibacteriaceae; g__Pseudopropionibacterium; s__propionicum		K02034	2	k__; p__; c__; o__ Cellular Processes; f__Cellular community - prokaryotes; g__ko02024 Quorum sensing; s__K02034 peptide/nickel transport system permease protein
838	1	k__Bacteria; p__Bacteroidetes; c__Bacteroidia; o__Bacteroidales; f__Prevotellaceae; g__Prevotella; s__		K03070	2	k__; p__; c__; o__ Cellular Processes; f__Cellular community - prokaryotes; g__ko02024 Quorum sensing; s__K03070 preprotein translocase subunit SecA
488	1	k__Bacteria; p__Proteobacteria; c__Betaproteobacteria; o__Neisseriales; f__Neisseriaceae; g__Neisseria; s__mucosa		K20530	2	k__; p__; c__; o__ Cellular Processes; f__Cellular community - prokaryotes; g__ko02024 Quorum sensing; s__K20530 type IV secretion system protein TrbE
286	1	k__Bacteria; p__Proteobacteria; c__Gammaproteobacteria; o__Pseudomonadales; f__Pseudomonadaceae; g__Pseudomonas; s__		K00694	2	k__; p__; c__; o__ Cellular Processes; f__Cellular community - prokaryotes; g__ko02026 Biofilm formation - Escherichia coli; s__K00694 cellulose synthase (UDP-forming) [EC:2.4.1.12]
330	1	k__Bacteria; p__Proteobacteria; c__Gammaproteobacteria; o__Pseudomonadales; f__Pseudomonadaceae; g__Pseudomonas; s__pseudoalcaligenes		K03092	2	k__; p__; c__; o__ Cellular Processes; f__Cellular community - prokaryotes; g__ko05111 Biofilm formation - Vibrio cholerae; s__K03092 RNA polymerase sigma-54 factor
194702	1	k__Bacteria; p__Proteobacteria; c__Gammaproteobacteria; o__Cardiobacteriales; f__Cardiobacteriaceae; g__Cardiobacterium; s__valvarum		K01885	2	k__; p__; c__; o__ Cellular Processes; f__Transport and catabolism; g__ko02048 Prokaryotic Defense System; s__K01885 glutamyl-tRNA synthetase [EC:6.1.1.17]
53419	1	k__Bacteria; p__Spirochaetes; c__Spirochaetia; o__Spirochaetales; f__Spirochaetaceae; g__Treponema; s__socranskii		K02621	2	k__; p__; c__; o__ Cellular Processes; f__Transport and catabolism; g__ko02048 Prokaryotic Defense System; s__K02621 topoisomerase IV subunit A [EC:5.99.1.-]
1358	1	k__Bacteria; p__Firmicutes; c__Bacilli; o__Lactobacillales; f__Streptococcaceae; g__Lactococcus; s__lactis		K00058	2	k__; p__; c__; o__ Cellular Processes; f__Transport and catabolism; g__ko04147 Exosome; s__K00058 D-3-phosphoglycerate dehydrogenase / 2-oxoglutarate reductase [EC:1.1.1.95 1.1.1.399]
1912216	1	k__Bacteria; p__Actinobacteria; c__Actinobacteria; o__Propionibacteriales; f__Propionibacteriaceae; g__Cutibacterium; s__		K00382	2	k__; p__; c__; o__ Cellular Processes; f__Transport and catabolism; g__ko04147 Exosome; s__K00382 dihydrolipoamide dehydrogenase [EC:1.8.1.4]
712401	1	k__Bacteria; p__Proteobacteria; c__Betaproteobacteria; o__Neisseriales; f__Neisseriaceae; g__Neisseria; s__sp. oral taxon 020		K00626	2	k__; p__; c__; o__ Cellular Processes; f__Transport and catabolism; g__ko04147 Exosome; s__K00626 acetyl-CoA C-acetyltransferase [EC:2.3.1.9]
34073	1	k__Bacteria; p__Proteobacteria; c__Betaproteobacteria; o__Burkholderiales; f__Comamonadaceae; g__Variovorax; s__paradoxus		K04799	2	k__; p__; c__; o__ Cellular Processes; f__Transport and catabolism; g__ko04147 Exosome; s__K04799 flap endonuclease-1 [EC:3.-.-.-]
285	1	k__Bacteria; p__Proteobacteria; c__Betaproteobacteria; o__Burkholderiales; f__Comamonadaceae; g__Comamonas; s__testosteroni		K00799	2	k__; p__; c__; o__ Environmental Information Processing; f__Membrane transport; g__ko02000 Transporters; s__K00799 glutathione S-transferase [EC:2.5.1.18]
249188	1	k__Bacteria; p__Proteobacteria; c__Gammaproteobacteria; o__Pasteurellales; f__Pasteurellaceae; g__Haemophilus; s__pittmaniae		K02014	2	k__; p__; c__; o__ Environmental Information Processing; f__Membrane transport; g__ko02000 Transporters; s__K02014 iron complex outermembrane recepter protein
543	1	k__Bacteria; p__Proteobacteria; c__Gammaproteobacteria; o__Enterobacterales; f__Enterobacteriaceae; g__; s__		K02015	2	k__; p__; c__; o__ Environmental Information Processing; f__Membrane transport; g__ko02000 Transporters; s__K02015 iron complex transport system permease protein
28141	1	k__Bacteria; p__Proteobacteria; c__Gammaproteobacteria; o__Enterobacterales; f__Enterobacteriaceae; g__Cronobacter; s__sakazakii		K02025	2	k__; p__; c__; o__ Environmental Information Processing; f__Membrane transport; g__ko02000 Transporters; s__K02025 multiple sugar transport system permease protein
380021	1	k__Bacteria; p__Proteobacteria; c__Gammaproteobacteria; o__Pseudomonadales; f__Pseudomonadaceae; g__Pseudomonas; s__protegens		K03320	2	k__; p__; c__; o__ Environmental Information Processing; f__Membrane transport; g__ko02000 Transporters; s__K03320 ammonium transporter, Amt family
40324	1	k__Bacteria; p__Proteobacteria; c__Gammaproteobacteria; o__Xanthomonadales; f__Xanthomonadaceae; g__Stenotrophomonas; s__maltophilia		K03327	2	k__; p__; c__; o__ Environmental Information Processing; f__Membrane transport; g__ko02000 Transporters; s__K03327 multidrug resistance protein, MATE family
56946	1	k__Bacteria; p__Proteobacteria; c__Alphaproteobacteria; o__Rhizobiales; f__Bradyrhizobiaceae; g__Afipia; s__broomeae		K03599	2	k__; p__; c__; o__ Environmental Information Processing; f__Membrane transport; g__ko02000 Transporters; s__K03599 stringent starvation protein A
381	1	k__Bacteria; p__Proteobacteria; c__Alphaproteobacteria; o__Rhizobiales; f__Phyllobacteriaceae; g__Mesorhizobium; s__loti		K05571	2	k__; p__; c__; o__ Environmental Information Processing; f__Membrane transport; g__ko02000 Transporters; s__K05571 multicomponent Na+:H+ antiporter subunit G
	199			K06147	2	k__; p__; c__; o__ Environmental Information Processing; f__Membrane transport; g__ko02000 Transporters; s__K06147 ATP-binding cassette, subfamily B, bacterial
				K06609	2	k__; p__; c__; o__ Environmental Information Processing; f__Membrane transport; g__ko02000 Transporters; s__K06609 MFS transporter, SP family, major inositol transporter
				K07114	2	k__; p__; c__; o__ Environmental Information Processing; f__Membrane transport; g__ko02000 Transporters; s__K07114 Ca-activated chloride channel homolog
				K07243	2	k__; p__; c__; o__ Environmental Information Processing; f__Membrane transport; g__ko02000 Transporters; s__K07243 high-affinity iron transporter
				K07278	2	k__; p__; c__; o__ Environmental Information Processing; f__Membrane transport; g__ko02000 Transporters; s__K07278 translocation and assembly module TamA
				K07788	2	k__; p__; c__; o__ Environmental Information Processing; f__Membrane transport; g__ko02000 Transporters; s__K07788 multidrug efflux pump
				K08483	2	k__; p__; c__; o__ Environmental Information Processing; f__Membrane transport; g__ko02000 Transporters; s__K08483 phosphotransferase system, enzyme I, PtsI [EC:2.7.3.9]
				K09689	2	k__; p__; c__; o__ Environmental Information Processing; f__Membrane transport; g__ko02000 Transporters; s__K09689 capsular polysaccharide transport system ATP-binding protein [EC:3.6.3.38]
				K10001	2	k__; p__; c__; o__ Environmental Information Processing; f__Membrane transport; g__ko02000 Transporters; s__K10001 glutamate/aspartate transport system substrate-binding protein
				K13629	2	k__; p__; c__; o__ Environmental Information Processing; f__Membrane transport; g__ko02000 Transporters; s__K13629 D-serine transporter
				K13929	2	k__; p__; c__; o__ Environmental Information Processing; f__Membrane transport; g__ko02000 Transporters; s__K13929 malonate decarboxylase alpha subunit [EC:2.3.1.187]
				K15555	2	k__; p__; c__; o__ Environmental Information Processing; f__Membrane transport; g__ko02000 Transporters; s__K15555 sulfonate transport system ATP-binding protein [EC:3.6.3.-]
				K16014	2	k__; p__; c__; o__ Environmental Information Processing; f__Membrane transport; g__ko02000 Transporters; s__K16014 ATP-binding cassette, subfamily C, bacterial CydCD
				K16238	2	k__; p__; c__; o__ Environmental Information Processing; f__Membrane transport; g__ko02000 Transporters; s__K16238 ethanolamine permease
				K16926	2	k__; p__; c__; o__ Environmental Information Processing; f__Membrane transport; g__ko02000 Transporters; s__K16926 energy-coupling factor transport system substrate-specific component
				K18138	2	k__; p__; c__; o__ Environmental Information Processing; f__Membrane transport; g__ko02000 Transporters; s__K18138 multidrug efflux pump
				K18893	2	k__; p__; c__; o__ Environmental Information Processing; f__Membrane transport; g__ko02000 Transporters; s__K18893 ATP-binding cassette, subfamily B, multidrug efflux pump
				K12213	2	k__; p__; c__; o__ Environmental Information Processing; f__Membrane transport; g__ko02044 Secretion system; s__K12213 intracellular multiplication protein IcmK
				K01547	2	k__; p__; c__; o__ Environmental Information Processing; f__Signal transduction; g__ko02020 Two-component system; s__K01547 K+-transporting ATPase ATPase B chain [EC:3.6.3.12]
				K03769	2	k__; p__; c__; o__ Genetic Information Processing; f__Folding, sorting and degradation; g__ko03110 Chaperones and folding catalysts; s__K03769 peptidyl-prolyl cis-trans isomerase C [EC:5.2.1.8]
				K04080	2	k__; p__; c__; o__ Genetic Information Processing; f__Folding, sorting and degradation; g__ko03110 Chaperones and folding catalysts; s__K04080 molecular chaperone IbpA
				K04085	2	k__; p__; c__; o__ Genetic Information Processing; f__Folding, sorting and degradation; g__ko04122 Sulfur relay system; s__K04085 tRNA 2-thiouridine synthesizing protein A [EC:2.8.1.-]
				K02337	2	k__; p__; c__; o__ Genetic Information Processing; f__Replication and repair; g__ko03030 DNA replication; s__K02337 DNA polymerase III subunit alpha [EC:2.7.7.7]
				K03168	2	k__; p__; c__; o__ Genetic Information Processing; f__Replication and repair; g__ko03032 DNA replication proteins; s__K03168 DNA topoisomerase I [EC:5.99.1.2]
				K16542	2	k__; p__; c__; o__ Genetic Information Processing; f__Replication and repair; g__ko03036 Chromosome and associated proteins; s__K16542 CDK5 regulatory subunit-associated protein 2
				K03546	2	k__; p__; c__; o__ Genetic Information Processing; f__Replication and repair; g__ko03400 DNA repair and recombination proteins; s__K03546 DNA repair protein SbcC/Rad50
				K03555	2	k__; p__; c__; o__ Genetic Information Processing; f__Replication and repair; g__ko03400 DNA repair and recombination proteins; s__K03555 DNA mismatch repair protein MutS
				K03575	2	k__; p__; c__; o__ Genetic Information Processing; f__Replication and repair; g__ko03400 DNA repair and recombination proteins; s__K03575 A/G-specific adenine glycosylase [EC:3.2.2.-]
				K03655	2	k__; p__; c__; o__ Genetic Information Processing; f__Replication and repair; g__ko03400 DNA repair and recombination proteins; s__K03655 ATP-dependent DNA helicase RecG [EC:3.6.4.12]
				K03703	2	k__; p__; c__; o__ Genetic Information Processing; f__Replication and repair; g__ko03400 DNA repair and recombination proteins; s__K03703 excinuclease ABC subunit C
				K04485	2	k__; p__; c__; o__ Genetic Information Processing; f__Replication and repair; g__ko03400 DNA repair and recombination proteins; s__K04485 DNA repair protein RadA/Sms
				K07462	2	k__; p__; c__; o__ Genetic Information Processing; f__Replication and repair; g__ko03400 DNA repair and recombination proteins; s__K07462 single-stranded-DNA-specific exonuclease [EC:3.1.-.-]
				K00375	2	k__; p__; c__; o__ Genetic Information Processing; f__Transcription; g__ko03000 Transcription factors; s__K00375 GntR family transcriptional regulator / MocR family aminotransferase
				K03704	2	k__; p__; c__; o__ Genetic Information Processing; f__Transcription; g__ko03000 Transcription factors; s__K03704 cold shock protein (beta-ribbon, CspA family)
				K06075	2	k__; p__; c__; o__ Genetic Information Processing; f__Transcription; g__ko03000 Transcription factors; s__K06075 MarR family transcriptional regulator, transcriptional regulator for hemolysin
				K21703	2	k__; p__; c__; o__ Genetic Information Processing; f__Transcription; g__ko03000 Transcription factors; s__K21703 LysR family transcriptional regulator, low CO2-responsive transcriptional regulator
				K01873	2	k__; p__; c__; o__ Genetic Information Processing; f__Translation; g__ko00970 Aminoacyl-tRNA biosynthesis; s__K01873 valyl-tRNA synthetase [EC:6.1.1.9]
				K01887	2	k__; p__; c__; o__ Genetic Information Processing; f__Translation; g__ko00970 Aminoacyl-tRNA biosynthesis; s__K01887 arginyl-tRNA synthetase [EC:6.1.1.19]
				K04566	2	k__; p__; c__; o__ Genetic Information Processing; f__Translation; g__ko00970 Aminoacyl-tRNA biosynthesis; s__K04566 lysyl-tRNA synthetase, class I [EC:6.1.1.6]
				K03218	2	k__; p__; c__; o__ Genetic Information Processing; f__Translation; g__ko03009 Ribosome biogenesis; s__K03218 23S rRNA (guanosine2251-2'-O)-methyltransferase [EC:2.1.1.185]
				K03790	2	k__; p__; c__; o__ Genetic Information Processing; f__Translation; g__ko03009 Ribosome biogenesis; s__K03790 ribosomal-protein-alanine N-acetyltransferase [EC:2.3.1.128]
				K02967	2	k__; p__; c__; o__ Genetic Information Processing; f__Translation; g__ko03010 Ribosome; s__K02967 small subunit ribosomal protein S2
				K02356	2	k__; p__; c__; o__ Genetic Information Processing; f__Translation; g__ko03012 Translation factors; s__K02356 elongation factor P
				K01409	2	k__; p__; c__; o__ Genetic Information Processing; f__Translation; g__ko03016 Transfer RNA biogenesis; s__K01409 N6-L-threonylcarbamoyladenine synthase [EC:2.3.1.234]
				K01354	2	k__; p__; c__; o__ Human Diseases; f__Infectious diseases; g__ko05142 Chagas disease (American trypanosomiasis); s__K01354 oligopeptidase B [EC:3.4.21.83]
				K01476	2	k__; p__; c__; o__ Human Diseases; f__Infectious diseases; g__ko05146 Amoebiasis; s__K01476 arginase [EC:3.5.3.1]
				K00278	2	k__; p__; c__; o__ Metabolism; f__Amino acid metabolism; g__ko00250 Alanine, aspartate and glutamate metabolism; s__K00278 L-aspartate oxidase [EC:1.4.3.16]
				K00764	2	k__; p__; c__; o__ Metabolism; f__Amino acid metabolism; g__ko00250 Alanine, aspartate and glutamate metabolism; s__K00764 amidophosphoribosyltransferase [EC:2.4.2.14]
				K01956	2	k__; p__; c__; o__ Metabolism; f__Amino acid metabolism; g__ko00250 Alanine, aspartate and glutamate metabolism; s__K01956 carbamoyl-phosphate synthase small subunit [EC:6.3.5.5]
				K00281	2	k__; p__; c__; o__ Metabolism; f__Amino acid metabolism; g__ko00260 Glycine, serine and threonine metabolism; s__K00281 glycine dehydrogenase [EC:1.4.4.2]
				K01620	2	k__; p__; c__; o__ Metabolism; f__Amino acid metabolism; g__ko00260 Glycine, serine and threonine metabolism; s__K01620 threonine aldolase [EC:4.1.2.48]
				K00053	2	k__; p__; c__; o__ Metabolism; f__Amino acid metabolism; g__ko00290 Valine, leucine and isoleucine biosynthesis; s__K00053 ketol-acid reductoisomerase [EC:1.1.1.86]
				K00164	2	k__; p__; c__; o__ Metabolism; f__Amino acid metabolism; g__ko00310 Lysine degradation; s__K00164 2-oxoglutarate dehydrogenase E1 component [EC:1.2.4.2]
				K00658	2	k__; p__; c__; o__ Metabolism; f__Amino acid metabolism; g__ko00310 Lysine degradation; s__K00658 2-oxoglutarate dehydrogenase E2 component (dihydrolipoamide succinyltransferase) [EC:2.3.1.61]
				K01585	2	k__; p__; c__; o__ Metabolism; f__Amino acid metabolism; g__ko00330 Arginine and proline metabolism; s__K01585 arginine decarboxylase [EC:4.1.1.19]
				K06447	2	k__; p__; c__; o__ Metabolism; f__Amino acid metabolism; g__ko00330 Arginine and proline metabolism; s__K06447 succinylglutamic semialdehyde dehydrogenase [EC:1.2.1.71]
				K00014	2	k__; p__; c__; o__ Metabolism; f__Amino acid metabolism; g__ko00400 Phenylalanine, tyrosine and tryptophan biosynthesis; s__K00014 shikimate dehydrogenase [EC:1.1.1.25]
				K14170	2	k__; p__; c__; o__ Metabolism; f__Amino acid metabolism; g__ko00400 Phenylalanine, tyrosine and tryptophan biosynthesis; s__K14170 chorismate mutase / prephenate dehydratase [EC:5.4.99.5 4.2.1.51]
				K14266	2	k__; p__; c__; o__ Metabolism; f__Biosynthesis of other secondary metabolites; g__ko00404 Staurosporine biosynthesis; s__K14266 tryptophan halogenase [EC:1.14.19.9]
				K00067	2	k__; p__; c__; o__ Metabolism; f__Biosynthesis of other secondary metabolites; g__ko00521 Streptomycin biosynthesis; s__K00067 dTDP-4-dehydrorhamnose reductase [EC:1.1.1.133]
				K01858	2	k__; p__; c__; o__ Metabolism; f__Biosynthesis of other secondary metabolites; g__ko00521 Streptomycin biosynthesis; s__K01858 myo-inositol-1-phosphate synthase [EC:5.5.1.4]
				K05349	2	k__; p__; c__; o__ Metabolism; f__Biosynthesis of other secondary metabolites; g__ko00940 Phenylpropanoid biosynthesis; s__K05349 beta-glucosidase [EC:3.2.1.21]
				K14028	2	k__; p__; c__; o__ Metabolism; f__Carbohydrate metabolism; g__ko00010 Glycolysis / Gluconeogenesis; s__K14028 methanol dehydrogenase (cytochrome c) subunit 1 [EC:1.1.2.7]
				K01903	2	k__; p__; c__; o__ Metabolism; f__Carbohydrate metabolism; g__ko00020 Citrate cycle (TCA cycle); s__K01903 succinyl-CoA synthetase beta subunit [EC:6.2.1.5]
				K00853	2	k__; p__; c__; o__ Metabolism; f__Carbohydrate metabolism; g__ko00040 Pentose and glucuronate interconversions; s__K00853 L-ribulokinase [EC:2.7.1.16]
				K01809	2	k__; p__; c__; o__ Metabolism; f__Carbohydrate metabolism; g__ko00051 Fructose and mannose metabolism; s__K01809 mannose-6-phosphate isomerase [EC:5.3.1.8]
				K01784	2	k__; p__; c__; o__ Metabolism; f__Carbohydrate metabolism; g__ko00052 Galactose metabolism; s__K01784 UDP-glucose 4-epimerase [EC:5.1.3.2]
				K17716	2	k__; p__; c__; o__ Metabolism; f__Carbohydrate metabolism; g__ko00052 Galactose metabolism; s__K17716 UDP-glucose 4-epimerase [EC:5.1.3.2]
				K00696	2	k__; p__; c__; o__ Metabolism; f__Carbohydrate metabolism; g__ko00500 Starch and sucrose metabolism; s__K00696 sucrose-phosphate synthase [EC:2.4.1.14]
				K01178	2	k__; p__; c__; o__ Metabolism; f__Carbohydrate metabolism; g__ko00500 Starch and sucrose metabolism; s__K01178 glucoamylase [EC:3.2.1.3]
				K05343	2	k__; p__; c__; o__ Metabolism; f__Carbohydrate metabolism; g__ko00500 Starch and sucrose metabolism; s__K05343 maltose alpha-D-glucosyltransferase / alpha-amylase [EC:5.4.99.16 3.2.1.1]
				K13020	2	k__; p__; c__; o__ Metabolism; f__Carbohydrate metabolism; g__ko00520 Amino sugar and nucleotide sugar metabolism; s__K13020 UDP-N-acetyl-2-amino-2-deoxyglucuronate dehydrogenase [EC:1.1.1.335]
				K03337	2	k__; p__; c__; o__ Metabolism; f__Carbohydrate metabolism; g__ko00562 Inositol phosphate metabolism; s__K03337 5-deoxy-glucuronate isomerase [EC:5.3.1.30]
				K00015	2	k__; p__; c__; o__ Metabolism; f__Carbohydrate metabolism; g__ko00630 Glyoxylate and dicarboxylate metabolism; s__K00015 glyoxylate reductase [EC:1.1.1.26]
				K00023	2	k__; p__; c__; o__ Metabolism; f__Carbohydrate metabolism; g__ko00630 Glyoxylate and dicarboxylate metabolism; s__K00023 acetoacetyl-CoA reductase [EC:1.1.1.36]
				K00127	2	k__; p__; c__; o__ Metabolism; f__Carbohydrate metabolism; g__ko00630 Glyoxylate and dicarboxylate metabolism; s__K00127 formate dehydrogenase subunit gamma
				K14447	2	k__; p__; c__; o__ Metabolism; f__Carbohydrate metabolism; g__ko00630 Glyoxylate and dicarboxylate metabolism; s__K14447 ethylmalonyl-CoA mutase [EC:5.4.99.63]
				K00336	2	k__; p__; c__; o__ Metabolism; f__Energy metabolism; g__ko00190 Oxidative phosphorylation; s__K00336 NADH-quinone oxidoreductase subunit G [EC:1.6.5.3]
				K00342	2	k__; p__; c__; o__ Metabolism; f__Energy metabolism; g__ko00190 Oxidative phosphorylation; s__K00342 NADH-quinone oxidoreductase subunit M [EC:1.6.5.3]
				K00343	2	k__; p__; c__; o__ Metabolism; f__Energy metabolism; g__ko00190 Oxidative phosphorylation; s__K00343 NADH-quinone oxidoreductase subunit N [EC:1.6.5.3]
				K02111	2	k__; p__; c__; o__ Metabolism; f__Energy metabolism; g__ko00190 Oxidative phosphorylation; s__K02111 F-type H+-transporting ATPase subunit alpha [EC:3.6.3.14]
				K02298	2	k__; p__; c__; o__ Metabolism; f__Energy metabolism; g__ko00190 Oxidative phosphorylation; s__K02298 cytochrome o ubiquinol oxidase subunit I [EC:1.10.3.10]
				K00380	2	k__; p__; c__; o__ Metabolism; f__Energy metabolism; g__ko00920 Sulfur metabolism; s__K00380 sulfite reductase (NADPH) flavoprotein alpha-component [EC:1.8.1.2]
				K00381	2	k__; p__; c__; o__ Metabolism; f__Energy metabolism; g__ko00920 Sulfur metabolism; s__K00381 sulfite reductase (NADPH) hemoprotein beta-component [EC:1.8.1.2]
				K00219	2	k__; p__; c__; o__ Metabolism; f__Enzyme families; g__ko01000 Enzymes; s__K00219 2,4-dienoyl-CoA reductase (NADPH2) [EC:1.3.1.34]
				K00384	2	k__; p__; c__; o__ Metabolism; f__Enzyme families; g__ko01000 Enzymes; s__K00384 thioredoxin reductase (NADPH) [EC:1.8.1.9]
				K00982	2	k__; p__; c__; o__ Metabolism; f__Enzyme families; g__ko01000 Enzymes; s__K00982 [glutamine synthetase] adenylyltransferase / [glutamine synthetase]-adenylyl-L-tyrosine phosphorylase [EC:2.7.7.42 2.7.7.89]
				K01599	2	k__; p__; c__; o__ Metabolism; f__Enzyme families; g__ko01000 Enzymes; s__K01599 uroporphyrinogen decarboxylase [EC:4.1.1.37]
				K01945	2	k__; p__; c__; o__ Metabolism; f__Enzyme families; g__ko01000 Enzymes; s__K01945 phosphoribosylamine---glycine ligase [EC:6.3.4.13]
				K01951	2	k__; p__; c__; o__ Metabolism; f__Enzyme families; g__ko01000 Enzymes; s__K01951 GMP synthase (glutamine-hydrolysing) [EC:6.3.5.2]
				K02428	2	k__; p__; c__; o__ Metabolism; f__Enzyme families; g__ko01000 Enzymes; s__K02428 XTP/dITP diphosphohydrolase [EC:3.6.1.66]
				K03179	2	k__; p__; c__; o__ Metabolism; f__Enzyme families; g__ko01000 Enzymes; s__K03179 4-hydroxybenzoate polyprenyltransferase [EC:2.5.1.39]
				K03403	2	k__; p__; c__; o__ Metabolism; f__Enzyme families; g__ko01000 Enzymes; s__K03403 magnesium chelatase subunit H [EC:6.6.1.1]
				K05936	2	k__; p__; c__; o__ Metabolism; f__Enzyme families; g__ko01000 Enzymes; s__K05936 precorrin-4/cobalt-precorrin-4 C11-methyltransferase [EC:2.1.1.133 2.1.1.271]
				K05995	2	k__; p__; c__; o__ Metabolism; f__Enzyme families; g__ko01000 Enzymes; s__K05995 dipeptidase E [EC:3.4.13.21]
				K06020	2	k__; p__; c__; o__ Metabolism; f__Enzyme families; g__ko01000 Enzymes; s__K06020 sulfate-transporting ATPase [EC:3.6.3.25]
				K07588	2	k__; p__; c__; o__ Metabolism; f__Enzyme families; g__ko01000 Enzymes; s__K07588 LAO/AO transport system kinase [EC:2.7.-.-]
				K09607	2	k__; p__; c__; o__ Metabolism; f__Enzyme families; g__ko01000 Enzymes; s__K09607 immune inhibitor A [EC:3.4.24.-]
				K10027	2	k__; p__; c__; o__ Metabolism; f__Enzyme families; g__ko01000 Enzymes; s__K10027 phytoene desaturase [EC:1.3.99.26 1.3.99.28 1.3.99.29 1.3.99.31]
				K11177	2	k__; p__; c__; o__ Metabolism; f__Enzyme families; g__ko01000 Enzymes; s__K11177 xanthine dehydrogenase YagR molybdenum-binding subunit [EC:1.17.1.4]
				K11209	2	k__; p__; c__; o__ Metabolism; f__Enzyme families; g__ko01000 Enzymes; s__K11209 GSH-dependent disulfide-bond oxidoreductase [EC:1.8.4.-]
				K13022	2	k__; p__; c__; o__ Metabolism; f__Enzyme families; g__ko01000 Enzymes; s__K13022 carboxypeptidase Z [EC:3.4.17.-]
				K13292	2	k__; p__; c__; o__ Metabolism; f__Enzyme families; g__ko01000 Enzymes; s__K13292 phosphatidylglycerol:prolipoprotein diacylglycerol transferase [EC:2.-.-.-]
				K13671	2	k__; p__; c__; o__ Metabolism; f__Enzyme families; g__ko01000 Enzymes; s__K13671 alpha-1,2-mannosyltransferase [EC:2.4.1.-]
				K16653	2	k__; p__; c__; o__ Metabolism; f__Enzyme families; g__ko01000 Enzymes; s__K16653 decaprenylphospho-beta-D-ribofuranose 2-oxidase [EC:1.1.98.3]
				K18687	2	k__; p__; c__; o__ Metabolism; f__Enzyme families; g__ko01000 Enzymes; s__K18687 HIP---CoA ligase [EC:6.2.1.41]
				K20937	2	k__; p__; c__; o__ Metabolism; f__Enzyme families; g__ko01000 Enzymes; s__K20937 1-butanol dehydrogenase (quinone) [EC:1.1.5.11]
				K21470	2	k__; p__; c__; o__ Metabolism; f__Enzyme families; g__ko01002 Peptidases; s__K21470 L,D-transpeptidase YcbB
				K16243	2	k__; p__; c__; o__ Metabolism; f__Xenobiotics biodegradation and metabolism; g__ko00361 Chlorocyclohexane and chlorobenzene degradation; s__K16243 Phenol hydroxylase P1 protein
				K03316	2	k__; p__; c__; o__ Other; f__; g__; s__
				K03455	2	k__; p__; c__; o__ Other; f__; g__; s__
				K06876	2	k__; p__; c__; o__ Other; f__; g__; s__
				K07063	2	k__; p__; c__; o__ Other; f__; g__; s__
				K07165	2	k__; p__; c__; o__ Other; f__; g__; s__
				K07497	2	k__; p__; c__; o__ Other; f__; g__; s__
				K08984	2	k__; p__; c__; o__ Other; f__; g__; s__
				K21687	2	k__; p__; c__; o__ Other; f__; g__; s__
				K03588	1	k__; p__; c__; o__ Cellular Processes; f__Cell growth and death; g__ko04112 Cell cycle - Caulobacter; s__K03588 cell division protein FtsW
				K11357	1	k__; p__; c__; o__ Cellular Processes; f__Cell growth and death; g__ko04112 Cell cycle - Caulobacter; s__K11357 two-component system, cell cycle sensor histidine kinase DivJ [EC:2.7.13.3]
				K02037	1	k__; p__; c__; o__ Environmental Information Processing; f__Membrane transport; g__ko02000 Transporters; s__K02037 phosphate transport system permease protein
				K05559	1	k__; p__; c__; o__ Environmental Information Processing; f__Membrane transport; g__ko02000 Transporters; s__K05559 multicomponent K+:H+ antiporter subunit A
				K06901	1	k__; p__; c__; o__ Environmental Information Processing; f__Membrane transport; g__ko02000 Transporters; s__K06901 putative MFS transporter, AGZA family, xanthine/uracil permease
				K13931	1	k__; p__; c__; o__ Environmental Information Processing; f__Membrane transport; g__ko02000 Transporters; s__K13931 malonate decarboxylase delta subunit
				K15726	1	k__; p__; c__; o__ Environmental Information Processing; f__Membrane transport; g__ko02000 Transporters; s__K15726 cobalt-zinc-cadmium resistance protein CzcA
				K02238	1	k__; p__; c__; o__ Environmental Information Processing; f__Membrane transport; g__ko02044 Secretion system; s__K02238 competence protein ComEC
				K00370	1	k__; p__; c__; o__ Environmental Information Processing; f__Signal transduction; g__ko02020 Two-component system; s__K00370 nitrate reductase / nitrite oxidoreductase, alpha subunit [EC:1.7.5.1 1.7.99.-]
				K07649	1	k__; p__; c__; o__ Environmental Information Processing; f__Signal transduction; g__ko02020 Two-component system; s__K07649 two-component system, OmpR family, sensor histidine kinase TctE [EC:2.7.13.3]
				K03694	1	k__; p__; c__; o__ Genetic Information Processing; f__Folding, sorting and degradation; g__ko03110 Chaperones and folding catalysts; s__K03694 ATP-dependent Clp protease ATP-binding subunit ClpA
				K13771	1	k__; p__; c__; o__ Genetic Information Processing; f__Transcription; g__ko03000 Transcription factors; s__K13771 Rrf2 family transcriptional regulator, nitric oxide-sensitive transcriptional repressor
				K01695	1	k__; p__; c__; o__ Metabolism; f__Amino acid metabolism; g__ko00260 Glycine, serine and threonine metabolism; s__K01695 tryptophan synthase alpha chain [EC:4.2.1.20]
				K01817	1	k__; p__; c__; o__ Metabolism; f__Amino acid metabolism; g__ko00400 Phenylalanine, tyrosine and tryptophan biosynthesis; s__K01817 phosphoribosylanthranilate isomerase [EC:5.3.1.24]
				K00059	1	k__; p__; c__; o__ Metabolism; f__Biosynthesis of other secondary metabolites; g__ko00333 Prodigiosin biosyntheses; s__K00059 3-oxoacyl-[acyl-carrier protein] reductase [EC:1.1.1.100]
				K02523	1	k__; p__; c__; o__ Metabolism; f__Enzyme families; g__ko01000 Enzymes; s__K02523 octaprenyl-diphosphate synthase [EC:2.5.1.90]
				K04040	1	k__; p__; c__; o__ Metabolism; f__Enzyme families; g__ko01000 Enzymes; s__K04040 chlorophyll/bacteriochlorophyll a synthase [EC:2.5.1.62 2.5.1.133]
				K05367	1	k__; p__; c__; o__ Metabolism; f__Enzyme families; g__ko01000 Enzymes; s__K05367 penicillin-binding protein 1C [EC:2.4.1.129]
				K06016	1	k__; p__; c__; o__ Metabolism; f__Enzyme families; g__ko01000 Enzymes; s__K06016 beta-ureidopropionase / N-carbamoyl-L-amino-acid hydrolase [EC:3.5.1.6 3.5.1.87]
				K07755	1	k__; p__; c__; o__ Metabolism; f__Enzyme families; g__ko01000 Enzymes; s__K07755 arsenite methyltransferase [EC:2.1.1.137]
				K13932	1	k__; p__; c__; o__ Metabolism; f__Enzyme families; g__ko01000 Enzymes; s__K13932 malonate decarboxylase beta subunit [EC:4.1.1.87]
				K07001	1	k__; p__; c__; o__ Other; f__; g__; s__
				K07090	1	k__; p__; c__; o__ Other; f__; g__; s__
					368
